# Supplementary material for: Alterations in homologous recombination repair genes in prostate cancer brain metastases
Source: Nat Commun. 2022 May 3;13:2400. doi: 10.1038/s41467-022-30003-5 (PMC9065149; doi:10.1038/s41467-022-30003-5)
Supplement: Supplementary file 4 — Supplementary Data 1 [file 41467_2022_30003_MOESM4_ESM.xlsx]

## Sheet: Sheet1
Supplementary Data 1. Regions of interest (ROIs) selected including samples description, methods conducted and pathology assessment (morphology and immunohistochemistry)(n=51 patients)
PATIENTS-SAMPLES-INFO						METHODS		MORPHOLOGY							IHC
Patient-ID	Sample-ID	Type	Time-points	Regions of interest (ROIs)	Topography	Conducted Targeted RNA	Conducted WES	Gleason pattern 1	Gleason pattern 2	Gleason Score	ISUP- Grade Group	Intraductal carcinoma	Ductal carcinoma	Histology	ERG	P53 Aberrant expression Yes (Negative/=>50% Positive); No (1-49% Positive)	PTEN nuclear	PTEN cytoplasmic	SYP	CgA	PSA
39	19-52-4-2-39-T-S12	Primary tumor	1	PT 1	COLON	Yes	Yes	5	5	10	5	No	No	Acinar adenocarcinoma	No	No	No	No	NA	NA	NA
39	19-52-5-2-39-T-S13	Primary tumor	1	PT 2	PROSTATE	Yes	Yes	5	5	10	5	No	No	Acinar adenocarcinoma	No	No	No	No	NA	NA	NA
39	19-52-6-2-39-M-S14	Metastasis	1	MET 1	CEREBELLUM	Yes	Yes	5	5	NA	5	NA	No	Acinar adenocarcinoma	No	Yes	No	No	NA	NA	NA
39	19-52-7-2-39-M-S15	Metastasis	1	MET 2	CEREBELLUM	Yes	Yes	5	5	NA	5	NA	No	Acinar adenocarcinoma	No	Yes	No	No	NA	NA	NA
58	19-72-2-58-M-S8	Metastasis	1	MET 1	BRAIN	Yes	Yes	NA	NA	NA	NA	NA	No	Acinar adenocarcinoma	NA	NA	NA	NA	NA	NA	NA
48	19-48-5-2-48-T-S6	Primary tumor	1	PT 1	PROSTATE	Yes	Yes	NA	NA	NA	NA	NA	No	Acinar adenocarcinoma	No	No	No	No	NA	NA	NA
48	19-48-6-2-48-T-S1	Primary tumor	1	PT 2	PROSTATE	Yes	Yes	NA	NA	NA	NA	NA	No	Acinar adenocarcinoma	No	No	No	No	NA	NA	NA
48	19-48-7-2-48-T-S7	Primary tumor	1	PT 3	PROSTATE	Yes	Yes	NA	NA	NA	NA	NA	No	Acinar adenocarcinoma	No	No	No	No	NA	NA	NA
48	19-48-9-2-48-M-S8	Metastasis	1	MET 2	CEREBELLUM	Yes	Yes	4	5	NA	5	NA	No	Acinar adenocarcinoma	No	Yes	No	No	NA	NA	NA
48	19-48-10-2-48-M-S9	Metastasis	1	MET 3	CEREBELLUM	Yes	Yes	4	5	NA	5	NA	No	Acinar adenocarcinoma	No	Yes	No	No	NA	NA	NA
55	19-69-2-55-M-S6	Metastasis	1	MET 1	BRAIN	Yes	Yes	NA	NA	NA	NA	NA	No	Acinar adenocarcinoma	NA	NA	NA	NA	NA	NA	NA
59	19-73-2-59-M-S9	Metastasis	1	MET 1	BRAIN	Yes	Yes	NA	NA	NA	NA	NA	No	Acinar adenocarcinoma	NA	NA	NA	NA	NA	NA	NA
53	19-67-2-53-M-S4	Metastasis	1	MET 1	BRAIN	Yes	Yes	NA	NA	NA	NA	NA	No	Acinar adenocarcinoma	NA	NA	NA	NA	NA	NA	NA
57	19-71-2-57-M-S7	Metastasis	1	MET 1	BRAIN	Yes	Yes	NA	NA	NA	NA	NA	No	Acinar adenocarcinoma	NA	NA	NA	NA	NA	NA	NA
19	19-19-4-1-19-M-S12	Metastasis	1	MET 1	BRAIN	Yes	Yes	5	5	NA	5	NA	No	Acinar adenocarcinoma	NA	NA	NA	NA	NA	NA	NA
51	19-65-2-51-M-S2	Metastasis	1	MET 1	BRAIN	Yes	Yes	NA	NA	NA	NA	NA	No	Acinar adenocarcinoma	NA	NA	NA	NA	NA	NA	NA
23	19-23-4-1-23-M-S23	Metastasis	1	MET 1	BRAIN	Yes	Yes	5	5	NA	5	NA	No	Acinar adenocarcinoma	NA	NA	NA	NA	NA	NA	NA
24	19-24-4-1-24-M-S24	Metastasis	1	MET 1	BRAIN	Yes	Yes	4	5	NA	5	NA	No	Acinar adenocarcinoma	NA	NA	NA	NA	NA	NA	NA
24	19-24-5-1-24-M-S15	Metastasis	1	MET 2	BRAIN	Yes	Yes	4	5	NA	5	NA	No	Acinar adenocarcinoma	NA	NA	NA	NA	NA	NA	NA
27	19-27-4-2-27-M-S18	Metastasis	1	MET 1	BRAIN	Yes	Yes	5	4	NA	5	NA	No	Acinar adenocarcinoma	Yes	Yes	No	No	Yes	Yes	Yes
27	19-27-5-2-27-M-S19	Metastasis	1	MET 2	BRAIN	Yes	Yes	5	5	NA	5	NA	No	Small cell NE-carcinoma	No	Yes	No	No	Yes	Yes	Yes
27	19-27-6-2-27-M-S20	Metastasis	1	MET 3	BRAIN	Yes	Yes	5	4	NA	5	NA	No	Acinar adenocarcinoma	Yes	Yes	No	No	No	No	Yes
27	19-27-7-1-27-M-S16	Metastasis	1	MET 4	BRAIN	Yes	Yes	5	5	NA	5	NA	No	Prostate carcinoma with overlapping features of small cell and acinar adenocarcinoma	No	Yes	No	No	Yes	Yes	No
30	19-30-8-2-30-T-S24	Primary tumor	1	PT 3	PROSTATE	Yes	Yes	5	4	9	5	No	No	Acinar adenocarcinoma	Yes	Yes	No	No	NA	NA	NA
30	19-30-9-2-30-M-S25	Metastasis	1	MET 1	BRAIN	Yes	Yes	5	5	NA	5	NA	No	Acinar adenocarcinoma	Yes	Yes	No	No	NA	NA	NA
30	19-30-10-2-30-M-S26	Metastasis	1	MET 2	BRAIN	Yes	Yes	5	5	NA	5	NA	No	Acinar adenocarcinoma	Yes	Yes	No	No	NA	NA	NA
30	19-30-11-1-30-M-S19	Metastasis	1	MET 3	BRAIN	Yes	Yes	5	5	NA	5	NA	No	Acinar adenocarcinoma	Yes	Yes	No	No	NA	NA	NA
34	19-35-3-2-35-M-S1	Metastasis	1	MET 1	BRAIN	Yes	Yes	5	5	NA	5	NA	No	Acinar adenocarcinoma	Yes	No	No	No	NA	NA	NA
34	19-35-4-2-35-M-S2	Metastasis	1	MET 2	BRAIN	Yes	Yes	5	5	NA	5	NA	No	Acinar adenocarcinoma	Yes	No	No	No	NA	NA	NA
34	19-35-5-2-35-M-S3	Metastasis	1	MET 3	BRAIN	Yes	Yes	5	5	NA	5	NA	No	Acinar adenocarcinoma	Yes	No	No	No	NA	NA	NA
35	19-36-3-2-36-M-S4	Metastasis	1	MET 1	BRAIN	Yes	Yes	5	5	NA	5	NA	No	Acinar adenocarcinoma	Yes	Yes	No	Yes	NA	NA	NA
35	19-36-4-2-36-M-S5	Metastasis	1	MET 2	BRAIN	Yes	Yes	5	5	NA	5	NA	No	Acinar adenocarcinoma	Yes	Yes	No	Yes	NA	NA	NA
35	19-36-5-2-36-M-S6	Metastasis	1	MET 3	BRAIN	Yes	Yes	5	5	NA	5	NA	No	Acinar adenocarcinoma	Yes	Yes	No	Yes	NA	NA	NA
22	19-22-4-1-22-M-S22	Metastasis	1	MET 1	BRAIN	Yes	Yes	4	5	NA	5	NA	No	Acinar adenocarcinoma	NA	NA	NA	NA	NA	NA	NA
50	19-64-2-50-M-S1	Metastasis	1	MET 1	BRAIN	Yes	Yes	NA	NA	NA	NA	NA	No	Acinar adenocarcinoma	NA	NA	NA	NA	NA	NA	NA
54	19-68-2-54-M-S5	Metastasis	1	MET 1	BRAIN	Yes	Yes	NA	NA	NA	NA	NA	No	Acinar adenocarcinoma	NA	NA	NA	NA	NA	NA	NA
26	19-26-4-2-26-M-S9	Metastasis	1	MET 1	BRAIN	Yes	Yes	5	4	NA	5	NA	No	Acinar adenocarcinoma	No	Yes	No	No	NA	NA	NA
26	19-26-5-2-26-M-S10	Metastasis	1	MET 2	BRAIN	Yes	Yes	5	4	NA	5	NA	No	Acinar adenocarcinoma	No	Yes	No	No	NA	NA	NA
26	19-26-6-2-26-M-S11	Metastasis	1	MET 3	BRAIN	Yes	Yes	5	4	NA	5	NA	No	Acinar adenocarcinoma	No	Yes	No	No	NA	NA	NA
21	19-21-4-1-21-M-S14	Metastasis	1	MET 1	BRAIN	Yes	Yes	4	5	NA	5	NA	No	Acinar adenocarcinoma	NA	NA	NA	NA	NA	NA	NA
17	19-17-2-2-17-M-S11	Metastasis	1	MET 1	BRAIN	Yes	Yes	5	5	NA	5	NA	No	Acinar adenocarcinoma	Yes	Yes	No	No	NA	NA	NA
17	19-17-3-2-17-M-S12	Metastasis	1	MET 2	BRAIN	Yes	Yes	5	5	NA	5	NA	No	Acinar adenocarcinoma	Yes	Yes	No	No	NA	NA	NA
17	19-17-4-2-17-M-S13	Metastasis	1	MET 3	BRAIN	Yes	Yes	5	5	NA	5	NA	No	Acinar adenocarcinoma	Yes	Yes	No	No	NA	NA	NA
33	19-33-4-2-33-M-S16	Metastasis	1	MET 1	SPINAL CORD	Yes	Yes	4	4	NA	4	NA	No	Prostate carcinoma with overlapping features of small cell and acinar adenocarcinoma	Yes	No	No	Yes	Yes	No	Yes
33	19-33-5-2-33-M-S17	Metastasis	1	MET 2	SPINAL CORD	Yes	Yes	4	4	NA	4	NA	No	Prostate carcinoma with overlapping features of small cell and acinar adenocarcinoma	Yes	No	No	Yes	Yes	NA	NA
45	19-43-8-2-45-M-S39	Metastasis	1	MET 1	BRAIN	Yes	Yes	5	5	NA	5	NA	No	Acinar adenocarcinoma	No	Yes	No	Yes	NA	NA	NA
45	19-43-10-2-45-M-S40	Metastasis	1	MET 3	BRAIN	Yes	Yes	5	5	NA	5	NA	No	Acinar adenocarcinoma	No	Yes	No	Yes	NA	NA	NA
52	19-66-2-52-M-S3	Metastasis	1	MET 1	BRAIN	Yes	Yes	NA	NA	NA	NA	NA	No	Acinar adenocarcinoma	NA	NA	NA	NA	NA	NA	NA
36	19-37-3-2-37-M-S7	Metastasis	1	MET 1	BRAIN	Yes	Yes	5	5	NA	5	NA	No	Acinar adenocarcinoma	No	Yes	No	No	NA	NA	NA
36	19-37-4-2-36-M-S37	Metastasis	1	MET 2	BRAIN	Yes	Yes	5	5	NA	5	NA	No	Acinar adenocarcinoma	Yes	Yes	No	No	NA	NA	NA
36	19-37-5-2-37-M-S9	Metastasis	1	MET 3	BRAIN	Yes	Yes	5	5	NA	5	NA	No	Acinar adenocarcinoma	Yes	Yes	No	No	NA	NA	NA
20	19-20-4-1-20-M-S13	Metastasis	1	MET 1	BRAIN	Yes	Yes	5	5	NA	5	NA	No	Acinar adenocarcinoma	NA	NA	NA	NA	NA	NA	NA
43	19-41-7-2-43-T-S27	Primary tumor	1	PT 1	PROSTATE	Yes	Yes	5	4	9	5	No	No	Acinar adenocarcinoma	No	Yes	No	No	NA	NA	NA
43	19-41-8-2-43-T-S28	Primary tumor	1	PT 2	PROSTATE	Yes	Yes	5	5	10	5	No	No	Acinar adenocarcinoma	No	Yes	No	No	NA	NA	NA
43	19-41-10-2-43-M-S29	Metastasis	1	MET 2	BRAIN	Yes	Yes	5	5	NA	5	NA	No	Acinar adenocarcinoma	No	No	No	No	NA	NA	NA
43	19-41-12-2-43-M-S30	Metastasis	2	MET 1	BRAIN	Yes	Yes	5	5	NA	5	NA	No	Acinar adenocarcinoma	No	No	No	No	NA	NA	NA
43	19-41-13-2-43-M-S31	Metastasis	2	MET 2	BRAIN	Yes	Yes	5	5	NA	5	NA	No	Acinar adenocarcinoma	No	No	No	No	NA	NA	NA
43	19-41-14-2-43-M-S32	Metastasis	2	MET 3	BRAIN	Yes	Yes	5	5	NA	5	NA	No	Acinar adenocarcinoma	No	No	No	No	NA	NA	NA
47	19-39-6-2-47-T-S2	Primary tumor	1	PT 1	PROSTATE	Yes	Yes	4	4	8	4	Yes	No	Acinar adenocarcinoma	Yes	Yes	No	No	NA	NA	NA
47	19-39-8-1-47-M-S21	Metastasis	1	MET 1	BRAIN	Yes	Yes	5	4	NA	5	NA	No	Acinar adenocarcinoma	Yes	No	No	No	NA	NA	NA
47	19-39-9-2-47-M-S3	Metastasis	1	MET 2	BRAIN	Yes	Yes	5	4	NA	5	NA	No	Acinar adenocarcinoma	Yes	Yes	No	No	NA	NA	NA
47	19-39-10-2-47-M-S4	Metastasis	1	MET 3	BRAIN	Yes	Yes	5	4	NA	5	NA	No	Acinar adenocarcinoma	Yes	Yes	No	No	NA	NA	NA
1	19-1-5-2-1-T-S42	Primary tumor	1	PT 1	PROSTATE	Yes	Yes	3	4	7	2	No	No	Acinar adenocarcinoma	No	No	No	Yes	NA	NA	NA
1	19-1-6-2-1-T-S25	Primary tumor	1	PT 2	PROSTATE	Yes	Yes	4	4	8	4	No	No	Acinar adenocarcinoma	No	No	No	Yes	NA	NA	NA
1	19-1-7-2-1-T-S26	Primary tumor	1	PT 3	PROSTATE	Yes	Yes	4	4	8	4	No	No	Acinar adenocarcinoma	No	No	No	Yes	NA	NA	NA
1	19-1-11-2-1-T-S10	Primary tumor	2	PT 1	PROSTATE	Yes	Yes	5	5	10	5	No	No	Usual prostate adenocarcinoma with NE differentiation	No	Yes	No	No	Yes	Yes	No
1	19-1-12-2-1-T-S11	Primary tumor	2	PT 2	PROSTATE	Yes	Yes	5	5	10	5	Yes	No	Acinar adenocarcinoma	No	No	No	No	NA	NA	NA
1	19-1-13-2-1-T-S12	Primary tumor	2	PT 3	PROSTATE	Yes	Yes	5	5	10	5	No	No	Acinar adenocarcinoma	No	No	No	No	NA	NA	NA
1	19-1-8-2-1-M-S27	Metastasis	1	MET 1	BRAIN	Yes	Yes	5	5	NA	5	NA	No	Prostate carcinoma with overlapping features of small cell and acinar adenocarcinoma	No	Yes	No	Yes	No	No	No
1	19-1-9-2-1-M-S28	Metastasis	1	MET 2	BRAIN	Yes	Yes	5	5	NA	5	NA	No	Prostate carcinoma with overlapping features of small cell and acinar adenocarcinoma	No	Yes	No	Yes	No	No	No
1	19-1-10-2-1-M-S1	Metastasis	1	MET 3	BRAIN	Yes	Yes	5	5	NA	5	NA	No	Prostate carcinoma with overlapping features of small cell and acinar adenocarcinoma	No	Yes	No	Yes	NA	NA	NA
8	19-8-5-2-8-T-S35	Primary tumor	1	PT 1	PROSTATE	Yes	Yes	5	5	10	5	No	No	Acinar adenocarcinoma	No	Yes	No	Yes	NA	NA	NA
8	19-8-6-2-8-T-S36	Primary tumor	1	PT 2	PROSTATE	Yes	Yes	5	5	10	5	No	No	Acinar adenocarcinoma	No	Yes	No	Yes	NA	NA	NA
8	19-8-7-2-8-T-S37	Primary tumor	1	PT 3	PROSTATE	Yes	Yes	5	5	10	5	No	No	Acinar adenocarcinoma	No	Yes	No	Yes	NA	NA	NA
8	19-8-8-2-8-M-S38	Metastasis	1	MET 1	BRAIN	Yes	Yes	5	5	NA	5	NA	No	Acinar adenocarcinoma	No	Yes	No	No	NA	NA	NA
8	19-8-9-2-8-M-S39	Metastasis	1	MET 2	BRAIN	Yes	Yes	5	5	NA	5	NA	No	Acinar adenocarcinoma	No	Yes	No	No	NA	NA	NA
8	19-8-10-2-8-M-S18	Metastasis	1	MET 3	BRAIN	Yes	Yes	5	5	NA	5	NA	No	Acinar adenocarcinoma	No	Yes	No	No	NA	NA	NA
9	19-9-6-1-9-T-S11	Primary tumor	1	PT 1	PROSTATE	Yes	Yes	4	5	9	5	No	No	Acinar adenocarcinoma	NA	NA	NA	NA	NA	NA	NA
9	19-9-10-2-9-T-S23	Primary tumor	2	PT 1	PROSTATE	Yes	Yes	4	5	9	5	No	No	Acinar adenocarcinoma	No	Yes	No	No	NA	NA	NA
9	19-9-11-2-9-T-S24	Primary tumor	2	PT 2	PROSTATE	Yes	Yes	5	5	10	5	No	No	Acinar adenocarcinoma	No	Yes	No	No	NA	NA	NA
9	19-9-12-2-9-T-S25	Primary tumor	2	PT 3	PROSTATE	Yes	Yes	5	5	10	5	No	No	Acinar adenocarcinoma	No	Yes	No	No	NA	NA	NA
9	19-9-7-2-9-M-S21	Metastasis	1	MET 1	BRAIN	Yes	Yes	5	5	NA	5	NA	No	Acinar adenocarcinoma	No	Yes	No	No	NA	NA	NA
9	19-9-8-2-9-M-S40	Metastasis	1	MET 2	BRAIN	Yes	Yes	5	5	NA	5	NA	No	Acinar adenocarcinoma	No	Yes	No	No	NA	NA	NA
9	19-9-9-2-9-M-S41	Metastasis	1	MET 3	BRAIN	Yes	Yes	5	5	NA	5	NA	No	Acinar adenocarcinoma	No	Yes	No	No	NA	NA	NA
14	19-14-8-2-14-T-S5	Primary tumor	1	PT 1	PROSTATE	Yes	Yes	4	5	9	5	No	No	Acinar adenocarcinoma	Yes	Yes	No	No	NA	NA	NA
14	19-14-9-2-14-T-S6	Primary tumor	1	PT 2	PROSTATE	Yes	Yes	4	4	8	4	Yes	No	Acinar adenocarcinoma	Yes	Yes	No	No	NA	NA	NA
14	19-14-10-2-14-T-S7	Primary tumor	1	PT 3	PROSTATE	Yes	Yes	5	5	10	5	No	No	Acinar adenocarcinoma	Yes	Yes	No	No	NA	NA	NA
14	19-14-11-2-14-M-S8	Metastasis	1	MET 1	BRAIN	Yes	Yes	4	4	NA	4	NA	No	Acinar adenocarcinoma	Yes	Yes	No	No	NA	NA	NA
14	19-14-12-2-14-M-S9	Metastasis	1	MET 2	BRAIN	Yes	Yes	4	4	NA	4	NA	No	Acinar adenocarcinoma	Yes	Yes	No	No	NA	NA	NA
14	19-14-13-2-14-M-S10	Metastasis	1	MET 3	BRAIN	Yes	Yes	4	4	NA	4	NA	No	Acinar adenocarcinoma	Yes	Yes	No	No	NA	NA	NA
25	19-25-6-2-25-M-S15	Metastasis	1	MET 1	BRAIN	Yes	Yes	4	5	NA	5	NA	No	Acinar adenocarcinoma	No	Yes	No	Yes	NA	NA	NA
25	19-25-7-2-25-M-S16	Metastasis	1	MET 2	BRAIN	Yes	Yes	5	4	NA	5	NA	No	Acinar adenocarcinoma	No	Yes	No	Yes	NA	NA	NA
25	19-25-8-2-25-M-S17	Metastasis	1	MET 3	BRAIN	Yes	Yes	4	4	NA	4	NA	No	Acinar adenocarcinoma	No	No	No	Yes	NA	NA	NA
16	19-16-5-2-16-M-S2	Metastasis	1	MET 1	BRAIN	Yes	Yes	5	5	NA	5	NA	No	Acinar adenocarcinoma	No	No	No	No	NA	NA	NA
16	19-16-6-2-16-M-S3	Metastasis	1	MET 2	BRAIN	Yes	Yes	5	5	NA	5	NA	No	Acinar adenocarcinoma	No	No	No	Yes	NA	NA	NA
16	19-16-7-2-16-M-S4	Metastasis	1	MET 3	BRAIN	Yes	Yes	5	5	NA	5	NA	No	Acinar adenocarcinoma	No	No	No	Yes	NA	NA	NA
49	19-49-5-2-49-T-S11	Primary tumor	1	PT 1	PROSTATE	Yes	Yes	NA	NA	NA	NA	Yes	No	Usual prostate adenocarcinoma with NE differentiation	No	Yes	No	No	No	Yes	NA
49	19-49-6-2-49-T-S12	Primary tumor	1	PT 2	PROSTATE	Yes	Yes	NA	NA	NA	NA	NA	No	Acinar adenocarcinoma	No	Yes	No	No	NA	NA	NA
49	19-49-7-2-49-T-S13	Primary tumor	1	PT 3	PROSTATE	Yes	Yes	NA	NA	NA	NA	NA	No	Acinar adenocarcinoma	No	Yes	No	No	NA	NA	NA
49	19-49-8-2-49-M-S14	Metastasis	1	MET 1	BRAIN	Yes	Yes	4	5	NA	5	NA	No	Acinar adenocarcinoma	No	Yes	No	No	NA	NA	NA
49	19-49-9-2-49-M-S15	Metastasis	1	MET 2	BRAIN	Yes	Yes	4	5	NA	5	NA	No	Acinar adenocarcinoma	No	Yes	No	No	NA	NA	NA
49	19-49-10-2-49-M-S16	Metastasis	1	MET 3	BRAIN	Yes	Yes	4	5	NA	5	NA	No	Acinar adenocarcinoma	No	Yes	No	No	NA	NA	NA
7	19-7-10-2-7-T-S13	Primary tumor	1	PT 1	PROSTATE	Yes	Yes	4	5	9	5	Yes	No	Acinar adenocarcinoma	Yes	No	No	No	NA	NA	NA
7	19-7-11-2-7-T-S14	Primary tumor	1	PT 2	PROSTATE	Yes	Yes	4	4	8	4	No	No	Acinar adenocarcinoma	Yes	No	No	No	NA	NA	NA
7	19-7-12-2-7-T-S15	Primary tumor	1	PT 3	PROSTATE	Yes	Yes	5	5	9	5	No	No	Acinar adenocarcinoma	Yes	No	No	No	NA	NA	NA
7	19-7-13-2-7-M-S16	Metastasis	1	MET 1	BRAIN	Yes	Yes	4	4	NA	4	NA	No	Acinar adenocarcinoma	Yes	Yes	No	No	NA	NA	NA
18	19-18-3-2-18-M-S6	Metastasis	1	MET 1	BRAIN	Yes	Yes	5	5	NA	5	NA	No	Acinar adenocarcinoma	No	No	No	Yes	NA	NA	NA
18	19-18-4-2-18-M-S7	Metastasis	1	MET 2	BRAIN	Yes	Yes	5	5	NA	5	NA	No	Acinar adenocarcinoma	No	No	No	Yes	NA	NA	NA
18	19-18-5-2-18-M-S8	Metastasis	1	MET 3	BRAIN	Yes	Yes	5	5	NA	5	NA	No	Acinar adenocarcinoma	No	Yes	No	Yes	NA	NA	NA
4	19-4-4-1-4-T-S10	Primary tumor	1	PT 1	PROSTATE	Yes	Yes	4	3	7	3	No	No	Acinar adenocarcinoma	Yes	Yes	No	No	NA	NA	NA
4	19-4-5-2-4-M-S29	Metastasis	1	MET 1	BRAIN	Yes	Yes	5	4	NA	5	NA	No	Acinar adenocarcinoma	Yes	Yes	No	No	NA	NA	NA
4	19-4-6-2-4-M-S30	Metastasis	1	MET 2	BRAIN	Yes	Yes	5	4	NA	5	NA	No	Acinar adenocarcinoma	Yes	Yes	No	No	NA	NA	NA
4	19-4-7-2-4-M-S4	Metastasis	1	MET 3	BRAIN	Yes	Yes	5	4	NA	5	NA	No	Acinar adenocarcinoma	Yes	Yes	No	No	NA	NA	NA
6	19-6-5-2-6-T-S10	Primary tumor	1	PT 1	PROSTATE	Yes	Yes	4	5	9	5	Yes	No	Acinar adenocarcinoma	No	Yes	No	No	NA	NA	NA
6	19-6-6-2-6-T-S34	Primary tumor	1	PT 2	PROSTATE	Yes	Yes	4	5	9	5	Yes	No	Acinar adenocarcinoma	No	Yes	No	No	NA	NA	NA
6	19-6-7-2-6-T-S11	Primary tumor	1	PT 3	PROSTATE	Yes	Yes	4	5	9	5	Yes	No	Acinar adenocarcinoma	No	Yes	No	No	NA	NA	NA
6	19-6-9-2-6-T-S13	Primary tumor	2	PT 1	PROSTATE	Yes	Yes	5	5	10	5	No	No	Acinar adenocarcinoma	No	Yes	No	No	NA	NA	NA
6	19-6-10-2-6-T-S14	Primary tumor	2	PT 2	PROSTATE	Yes	Yes	4	4	8	4	No	No	Acinar adenocarcinoma	No	Yes	No	No	NA	NA	NA
6	19-6-11-2-6-T-S15	Primary tumor	2	PT 3	PROSTATE	Yes	Yes	5	5	10	5	No	No	Acinar adenocarcinoma	No	Yes	No	No	NA	NA	NA
6	19-6-12-2-6-T-S16	Primary tumor	3	PT 1	PROSTATE	Yes	Yes	5	5	10	5	No	No	Acinar adenocarcinoma	No	Yes	No	No	NA	NA	NA
6	19-6-13-2-6-T-S17	Primary tumor	3	PT 2	PROSTATE	Yes	Yes	5	5	10	5	No	No	Acinar adenocarcinoma	No	Yes	No	No	NA	NA	NA
6	19-6-14-2-6-T-S18	Primary tumor	3	PT 3	PROSTATE	Yes	Yes	5	5	10	5	No	No	Acinar adenocarcinoma	No	Yes	No	No	NA	NA	NA
6	19-6-15-2-6-T-S19	Primary tumor	4	PT 1	PROSTATE	Yes	Yes	4	5	9	5	No	No	Acinar adenocarcinoma	No	Yes	No	No	NA	NA	NA
6	19-6-16-2-6-T-S20	Primary tumor	4	PT 2	PROSTATE	Yes	Yes	5	5	10	5	No	No	Acinar adenocarcinoma	No	Yes	No	No	NA	NA	NA
6	19-6-17-2-6-T-S21	Primary tumor	4	PT 3	PROSTATE	Yes	Yes	5	5	10	5	No	No	Acinar adenocarcinoma	No	Yes	No	No	NA	NA	NA
6	19-6-18-2-6-T-S22	Primary tumor	5	PT 1	PROSTATE	Yes	Yes	5	5	10	5	No	No	Acinar adenocarcinoma	No	Yes	No	No	NA	NA	NA
6	19-6-8-2-6-M-S12	Metastasis	1	MET 1	BRAIN	Yes	Yes	5	5	NA	5	NA	No	Acinar adenocarcinoma	NA	NA	NA	NA	NA	NA	NA
5	19-5-9-2-5-T-S9	Primary tumor	1	PT 1	PROSTATE	Yes	Yes	4	4	8	4	Yes	No	Acinar adenocarcinoma	Yes	No	No	Yes	NA	NA	NA
5	19-5-10-2-5-T-S5	Primary tumor	1	PT 2	PROSTATE	Yes	Yes	4	5	9	5	No	No	Acinar adenocarcinoma	Yes	No	No	Yes	NA	NA	NA
5	19-5-11-2-5-T-S6	Primary tumor	1	PT 3	PROSTATE	Yes	Yes	5	4	9	5	No	No	Acinar adenocarcinoma	Yes	Yes	No	Yes	NA	NA	NA
5	19-5-12-2-5-M-S7	Metastasis	1	MET 1	BRAIN	Yes	Yes	5	4	NA	5	NA	No	Acinar adenocarcinoma	Yes	No	No	No	NA	NA	NA
5	19-5-13-2-5-M-S31	Metastasis	1	MET 2	BRAIN	Yes	Yes	4	4	NA	4	NA	No	Acinar adenocarcinoma	Yes	Yes	No	No	NA	NA	NA
5	19-5-14-2-5-M-S32	Metastasis	1	MET 3	BRAIN	Yes	Yes	4	4	NA	4	NA	No	Acinar adenocarcinoma	No	No	No	No	NA	NA	NA
12	19-12-3-2-12-M-S2	Metastasis	1	MET 1	BRAIN	Yes	Yes	4	4	NA	4	NA	No	Acinar adenocarcinoma	Yes	Yes	No	No	NA	NA	NA
12	19-12-4-2-12-M-S3	Metastasis	1	MET 2	BRAIN	Yes	Yes	4	4	NA	4	NA	No	Acinar adenocarcinoma	Yes	Yes	No	No	NA	NA	NA
31	19-31-4-2-31-M-S28	Metastasis	1	MET 1	BRAIN	Yes	Yes	5	5	NA	5	NA	No	Acinar adenocarcinoma	No	Yes	No	No	NA	NA	NA
31	19-31-5-2-31-M-S29	Metastasis	1	MET 2	BRAIN	Yes	Yes	5	5	NA	5	NA	No	Acinar adenocarcinoma	No	Yes	No	No	NA	NA	NA
31	19-31-6-2-31-M-S30	Metastasis	1	MET 3	BRAIN	Yes	Yes	5	5	NA	5	NA	No	Acinar adenocarcinoma	No	Yes	No	No	NA	NA	NA
38	19-51-4-2-38-T-S6	Primary tumor	1	PT 1	PROSTATE	Yes	Yes	3	3	6	1	No	No	Acinar adenocarcinoma	No	No	No	No	NA	NA	NA
38	19-51-5-2-38-T-S7	Primary tumor	1	PT 2	PROSTATE	Yes	Yes	3	3	6	1	No	No	Acinar adenocarcinoma	No	No	No	No	NA	NA	NA
38	19-51-6-2-38-T-S8	Primary tumor	1	PT 3	PROSTATE	Yes	Yes	4	4	8	4	No	No	Acinar adenocarcinoma	No	No	No	No	NA	NA	NA
38	19-51-8-2-38-M-S10	Metastasis	1	MET 2	CEREBELLUM	Yes	Yes	4	4	NA	4	NA	No	Acinar adenocarcinoma	No	Yes	No	No	NA	NA	NA
29	19-29-8-1-29-T-S18	Primary tumor	2	PT 1	PROSTATE	Yes	Yes	4	5	9	5	Yes	No	Acinar adenocarcinoma	No	No	No	No	NA	NA	NA
29	19-29-9-2-29-T-S13	Primary tumor	2	PT 2	PROSTATE	Yes	Yes	3	3	6	1	No	No	Acinar adenocarcinoma	No	No	No	No	NA	NA	NA
29	19-29-10-2-29-T-S14	Primary tumor	2	PT 3	PROSTATE	Yes	Yes	4	4	8	4	No	No	Acinar adenocarcinoma	No	No	No	No	NA	NA	NA
29	19-29-11-2-29-M-S15	Metastasis	1	MET 1	BRAIN	Yes	Yes	5	5	NA	5	NA	No	Acinar adenocarcinoma	No	No	No	No	NA	NA	NA
32	19-32-4-2-32-T-S32	Primary tumor	1	PT 1	PROSTATE	Yes	Yes	4	5	9	5	No	No	Acinar adenocarcinoma	No	Yes	NA	NA	NA	NA	NA
32	19-32-5-2-32-T-S33	Primary tumor	1	PT 2	PROSTATE	Yes	Yes	4	4	8	4	No	No	Acinar adenocarcinoma	No	Yes	NA	NA	NA	NA	NA
32	19-32-6-2-32-M-S34	Metastasis	1	MET 1	BRAIN	Yes	Yes	5	5	NA	5	NA	No	Acinar adenocarcinoma	No	Yes	NA	NA	NA	NA	NA
32	19-32-7-2-32-M-S44	Metastasis	1	MET 2	BRAIN	Yes	Yes	5	5	NA	5	NA	No	Acinar adenocarcinoma	No	Yes	NA	NA	NA	NA	NA
32	19-32-8-2-32-M-S36	Metastasis	1	MET 3	BRAIN	Yes	Yes	5	5	NA	5	NA	No	Acinar adenocarcinoma	No	Yes	NA	NA	NA	NA	NA
40	19-53-4-2-40-M-S17	Metastasis	1	MET 1	BRAIN	Yes	Yes	4	5	NA	5	NA	No	Acinar adenocarcinoma	No	No	No	Yes	NA	NA	NA
40	19-53-5-2-40-M-S18	Metastasis	1	MET 2	BRAIN	Yes	Yes	4	4	NA	4	NA	No	Acinar adenocarcinoma	No	Yes	No	No	NA	NA	NA
37	19-50-5-2-37-T-S2	Primary tumor	1	PT 2	PROSTATE	Yes	Yes	4	5	9	5	No	No	Acinar adenocarcinoma	No	Yes	No	Yes	NA	NA	NA
37	19-50-6-2-37-T-S3	Primary tumor	1	PT 3	PROSTATE	Yes	Yes	4	5	9	5	No	No	Acinar adenocarcinoma	No	Yes	No	Yes	NA	NA	NA
37	19-50-7-2-38-M-S4	Metastasis	1	MET 1	BRAIN	Yes	Yes	5	4	NA	5	NA	No	Acinar adenocarcinoma	No	Yes	No	Yes	NA	NA	NA
44	19-42-7-2-44-T-S34	Primary tumor	1	PT 1	PROSTATE	Yes	Yes	4	4	8	4	No	No	Acinar adenocarcinoma	NA	NA	NA	NA	NA	NA	NA
44	19-42-8-2-44-T-S35	Primary tumor	2	PT 1	PROSTATE	Yes	Yes	5	5	10	5	Yes	No	Acinar adenocarcinoma	No	No	No	No	NA	NA	NA
44	19-42-10-2-44-T-S36	Primary tumor	2	PT 3	PROSTATE	Yes	Yes	5	5	10	5	No	No	Acinar adenocarcinoma	No	No	No	No	NA	NA	NA
44	19-42-11-2-44-M-S37	Metastasis	1	MET 1	BRAIN	Yes	Yes	5	4	NA	5	No	No	Acinar adenocarcinoma	No	Yes	No	No	NA	NA	NA
10	19-10-3-2-10-M-S27	Metastasis	1	MET 1	BRAIN	Yes	Yes	5	5	NA	5	NA	No	Acinar adenocarcinoma	Yes	Yes	No	No	NA	NA	NA
10	19-10-4-2-10-M-S28	Metastasis	1	MET 2	BRAIN	Yes	Yes	5	5	NA	5	NA	No	Acinar adenocarcinoma	Yes	Yes	No	No	NA	NA	NA
10	19-10-5-2-10-M-S29	Metastasis	1	MET 3	BRAIN	Yes	Yes	5	5	NA	5	NA	No	Acinar adenocarcinoma	Yes	Yes	No	No	NA	NA	NA
42	19-40-9-1-42-T-S20	Primary tumor	2	PT 1	PROSTATE	Yes	Yes	5	5	10	5	Yes	No	Acinar adenocarcinoma	No	Yes	No	No	NA	NA	NA
42	19-40-11-2-42-T-S25	Primary tumor	2	PT 3	PROSTATE	Yes	Yes	4	5	9	5	No	No	Acinar adenocarcinoma	No	Yes	No	No	NA	NA	NA
42	19-40-12-2-42-M-S26	Metastasis	1	MET 1	BRAIN	Yes	Yes	5	5	NA	5	NA	No	Acinar adenocarcinoma	No	Yes	No	No	NA	NA	NA
46	19-44-5-2-46-M-S42	Metastasis	1	MET 1	BRAIN	Yes	Yes	5	5	NA	5	NA	No	Acinar adenocarcinoma	Yes	Yes	No	No	NA	NA	NA
46	19-44-6-2-46-M-S43	Metastasis	1	MET 2	BRAIN	Yes	Yes	5	5	NA	5	NA	No	Acinar adenocarcinoma	Yes	Yes	No	No	NA	NA	NA
