# Supplementary material for: Alterations in homologous recombination repair genes in prostate cancer brain metastases
Source: Nat Commun. 2022 May 3;13:2400. doi: 10.1038/s41467-022-30003-5 (PMC9065149; doi:10.1038/s41467-022-30003-5)
Supplement: Supplementary file 7 — Supplementary Data 4 [file 41467_2022_30003_MOESM7_ESM.xlsx]

## Sheet: Sheet1
Supplementary Data SD4. Summary statistics for the sequenced samples
SAMPLE	PATIENT	BAIT_TERRITORY	BAIT_DESIGN_EFFICIENCY	ON_BAIT_BASES	NEAR_BAIT_BASES	OFF_BAIT_BASES	PCT_SELECTED_BASES	PCT_OFF_BAIT	ON_BAIT_VS_SELECTED	MEAN_BAIT_COVERAGE	PCT_USABLE_BASES_ON_BAIT	PCT_USABLE_BASES_ON_TARGET	FOLD_ENRICHMENT	HS_LIBRARY_SIZE	HS_PENALTY_10X	HS_PENALTY_20X	HS_PENALTY_30X	HS_PENALTY_40X	HS_PENALTY_50X	HS_PENALTY_100X	TARGET_TERRITORY	GENOME_SIZE	TOTAL_READS	PF_READS	PF_BASES	PF_UNIQUE_READS	PF_UQ_READS_ALIGNED	PF_BASES_ALIGNED	PF_UQ_BASES_ALIGNED	ON_TARGET_BASES	PCT_PF_READS	PCT_PF_UQ_READS	PCT_PF_UQ_READS_ALIGNED	MEAN_TARGET_COVERAGE	MEDIAN_TARGET_COVERAGE	MAX_TARGET_COVERAGE	ZERO_CVG_TARGETS_PCT	PCT_EXC_DUPE	PCT_EXC_ADAPTER	PCT_EXC_MAPQ	PCT_EXC_BASEQ	PCT_EXC_OVERLAP	PCT_EXC_OFF_TARGET	FOLD_80_BASE_PENALTY	PCT_TARGET_BASES_1X	PCT_TARGET_BASES_2X	PCT_TARGET_BASES_10X	PCT_TARGET_BASES_20X	PCT_TARGET_BASES_30X
19-1-10-2-1-M-S1	1	89017467	0.557967	16455000000	306896902	4894593648	0.773989	0.226011	0.981691	184.851	0.754492	0.287071	27.462	100067618	6.71837	7.21274	7.8243	8.58601	9.6231	-1	49668806	3217346917	222232058	222232058	21809000000	155181575	154999617	21656000000	15051000000	6260834126	1	0.698286	0.998827	126.052	104	3598	0.019874	0.305008	0	0.047537	0.005645	0.182246	0.170479	2.62608	0.974635	0.971638	0.954351	0.927528	0.890993
19-1-11-2-1-T-S10	1	89017467	0.557967	23799000000	399034279	5658222569	0.810484	0.189516	0.98351	267.351	0.788598	0.294833	28.8102	136805698	5.75498	6.01136	6.30795	6.64475	7.0459	11.0514	49668806	3217346917	304711245	304711245	30179000000	207914811	207658305	29856000000	20286000000	8897699070	1	0.682334	0.998766	179.141	150	7679	0.018875	0.320547	0	0.061257	0.006197	0.163092	0.1509	2.42082	0.976332	0.974099	0.963975	0.951121	0.934156
19-1-12-2-1-T-S11	1	89017467	0.557967	24900000000	387014389	5686041577	0.816417	0.183583	0.984695	279.715	0.795115	0.288035	29.056	136817075	5.73983	6.00714	6.29541	6.63609	7.02919	11.0419	49668806	3217346917	316142051	316142051	31316000000	213189629	212900180	30973000000	20792000000	9019999149	1	0.674348	0.998642	181.603	152	7741	0.019191	0.328688	0	0.061693	0.005959	0.169176	0.14327	2.38951	0.975967	0.973801	0.964189	0.952019	0.936026
19-1-13-2-1-T-S12	1	89017467	0.557967	23200000000	393055181	5541574613	0.809791	0.190209	0.98334	260.618	0.786699	0.298274	28.7806	134265370	5.87764	6.15753	6.4767	6.84989	7.27414	11.9881	49668806	3217346917	296949683	296949683	29490000000	203376424	203123355	29134000000	19876000000	8796005347	1	0.684885	0.998756	177.093	146	7790	0.019168	0.317778	0	0.060512	0.006327	0.15786	0.15562	2.49427	0.976086	0.973955	0.963889	0.950554	0.932775
19-1-4-1-1-N-S2	1	89017467	0.557967	8081261925	124840298	1896323748	0.81229	0.18771	0.984787	90.7829	0.794867	0.316863	28.9119	60040995	5.88751	6.6185	7.67437	9.44092	13.6685	-1	49668806	3217346917	104507218	104507218	10167000000	77306165	77177507	10102000000	7433130910	3221492374	1	0.739721	0.998336	64.8595	57	2502	0.021385	0.264223	0	0.054867	0.006028	0.20198	0.15403	2.31641	0.972473	0.968194	0.935044	0.873174	0.786336
19-1-5-2-1-T-S42	1	89017467	0.557967	21422000000	300324286	6437115885	0.771408	0.228592	0.986175	240.654	0.752148	0.158346	27.4954	61804663	11.1919	14.1854	22.5237	-1	-1	-1	49668806	3217346917	307856490	307856490	28482000000	152575347	152004034	28160000000	13622000000	4509953345	1	0.495605	0.996256	90.8005	76	4350	0.024852	0.516279	0	0.061969	0.002476	0.177387	0.081746	3.13105	0.960884	0.953172	0.91019	0.856304	0.796895
19-1-6-2-1-T-S25	1	89017467	0.557967	19146000000	466900795	11132000000	0.637928	0.362072	0.976194	215.083	0.614657	0.147448	22.5077	70511709	10.3754	12.0033	14.6405	20.501	-1	-1	49668806	3217346917	354640928	354640928	31149000000	200295383	199905680	30745000000	16978000000	4592914724	1	0.564784	0.998054	92.4708	81	4084	0.0225	0.447775	0	0.088407	0.00412	0.194423	0.115908	2.49921	0.968775	0.964325	0.938319	0.89886	0.847592
19-1-7-2-1-T-S26	1	89017467	0.557967	16896000000	291353794	5784101586	0.748209	0.251791	0.983049	189.81	0.727477	0.185621	26.584	60388851	7.66612	8.87527	10.7987	14.9809	-1	-1	49668806	3217346917	251908795	251908795	23226000000	140344828	140113562	22972000000	12549000000	4311241557	1	0.557126	0.998352	86.7998	76	3941	0.021817	0.453724	0	0.067101	0.003579	0.180601	0.107337	2.34594	0.970988	0.967078	0.94283	0.902521	0.847335
19-1-8-2-1-M-S27	1	89017467	0.557967	22314000000	408094062	5984900604	0.791518	0.208482	0.98204	250.671	0.769028	0.258594	28.0939	104478018	5.75734	6.1065	6.50902	7.00852	7.61084	-1	49668806	3217346917	296713765	296713765	29016000000	186368755	186122175	28707000000	17902000000	7503344697	1	0.62811	0.998677	151.068	131	6971	0.019145	0.376404	0	0.061615	0.005466	0.154169	0.140983	2.2889	0.975876	0.973302	0.960557	0.944135	0.92319
19-1-9-2-1-M-S28	1	89017467	0.557967	19718000000	296116154	4760863652	0.807835	0.192165	0.985205	221.506	0.790481	0.27269	28.7655	105364021	5.92223	6.29515	6.75923	7.31446	8.04538	-1	49668806	3217346917	259077696	259077696	24944000000	169614384	169313067	24775000000	16117000000	6802034928	1	0.654685	0.998224	136.948	117	4009	0.020274	0.349478	0	0.054831	0.005147	0.190164	0.125837	2.36117	0.974305	0.971628	0.957291	0.937655	0.911345
19-10-2-1-10-N-S26	10	89017467	0.557967	13561000000	409916259	2725098712	0.836779	0.163221	0.970659	152.338	0.806634	0.331596	29.3562	81435909	5.0396	5.40246	5.84127	6.39822	7.13744	-1	49668806	3217346917	168323266	168323266	16812000000	116458096	116285319	16696000000	11523000000	5574634321	1	0.691872	0.998516	112.236	96	3148	0.018461	0.309837	0	0.040008	0.007208	0.117842	0.191216	2.29053	0.977238	0.974842	0.962197	0.940833	0.905884
19-10-3-2-10-M-S27	10	89017467	0.557967	21900000000	442364565	5944225704	0.78986	0.21014	0.980201	246.024	0.766442	0.268128	27.9826	102015940	5.65164	5.98767	6.39758	6.87422	7.4805	-1	49668806	3217346917	290882691	290882691	28574000000	181894692	181586792	28287000000	17571000000	7661530116	1	0.62532	0.998307	154.252	130	9076	0.019368	0.378845	0	0.051852	0.005177	0.149089	0.144198	2.33716	0.975978	0.973484	0.961755	0.946501	0.926175
19-10-4-2-10-M-S28	10	89017467	0.557967	22710000000	465971189	5749987655	0.801218	0.198782	0.979894	255.121	0.777708	0.274691	28.3761	105147821	5.65884	5.99391	6.39211	6.86801	7.46239	-1	49668806	3217346917	295965283	295965283	29201000000	183888536	183653488	28926000000	17878000000	8021379721	1	0.621318	0.998722	161.497	134	10250	0.019112	0.381929	0	0.051243	0.005303	0.140574	0.143657	2.41041	0.97635	0.973883	0.961946	0.946324	0.925809
19-10-5-2-10-M-S29	10	89017467	0.557967	25290000000	513599825	5610656749	0.821399	0.178601	0.980096	284.104	0.798888	0.287054	29.0968	115875013	5.09631	5.33365	5.61319	5.95075	6.3305	10.685	49668806	3217346917	318412880	318412880	31657000000	197023595	196742924	31414000000	19372000000	9087202109	1	0.618768	0.998575	182.956	156	9813	0.018652	0.383337	0	0.045068	0.004704	0.130125	0.147506	2.28695	0.976915	0.974752	0.964914	0.953154	0.938512
19-12-2-1-12-N-S1	12	89017467	0.557967	9101134316	319926092	5620622875	0.62633	0.37367	0.966041	102.24	0.599001	0.252827	21.8686	68703403	7.20843	7.89924	8.79984	10.0791	12.0993	-1	49668806	3217346917	156279412	156279412	15194000000	117466392	117348754	15042000000	11253000000	3841424449	1	0.751643	0.998999	77.3408	68	3612	0.019214	0.251884	0	0.067362	0.005184	0.175946	0.244256	2.27473	0.975579	0.972156	0.948265	0.903513	0.837068
19-12-3-2-12-M-S2	12	89017467	0.557967	19931000000	325522134	3414305832	0.855759	0.144241	0.98393	223.901	0.838718	0.356011	30.4326	146088438	4.82114	5.00855	5.21158	5.44194	5.69729	7.83376	49668806	3217346917	241028943	241028943	23764000000	174754047	174590865	23671000000	17122000000	8460148875	1	0.725033	0.999066	170.331	149	7447	0.019042	0.276674	0	0.047993	0.004199	0.166868	0.146865	2.30177	0.976166	0.973721	0.9615	0.946797	0.929102
19-12-4-2-12-M-S3	12	89017467	0.557967	18261000000	342204814	3264593226	0.850712	0.149288	0.981605	205.139	0.830686	0.347202	30.1816	126216067	4.86341	5.08029	5.3297	5.61165	5.93697	9.12948	49668806	3217346917	222894917	222894917	21983000000	158986705	158788720	21868000000	15551000000	7632524468	1	0.713281	0.998755	153.668	134	7495	0.018796	0.288843	0	0.049621	0.004407	0.157055	0.15105	2.29356	0.976417	0.973857	0.960442	0.943961	0.923107
19-14-10-2-14-T-S7	14	89017467	0.557967	22757000000	430881134	3978954683	0.853537	0.146463	0.981418	255.649	0.833503	0.34583	30.2761	148376222	4.82338	4.99873	5.20105	5.41686	5.65965	7.66669	49668806	3217346917	275900070	275900070	27303000000	193248697	193021578	27167000000	18979000000	9442245571	1	0.70043	0.998825	190.104	164	4300	0.01861	0.3014	0	0.042602	0.004314	0.151625	0.152503	2.31834	0.976938	0.974789	0.964144	0.95158	0.936498
19-14-11-2-14-M-S8	14	89017467	0.557967	19917000000	346607660	4003835487	0.835013	0.164987	0.982895	223.743	0.816858	0.318941	29.6635	118331911	6.739	7.1981	7.74579	8.43041	9.30512	-1	49668806	3217346917	248172848	248172848	24383000000	168531817	168394317	24268000000	16424000000	7776597942	1	0.67909	0.999184	156.569	122	4415	0.019451	0.323218	0	0.045431	0.004169	0.160563	0.146173	3.01094	0.97506	0.971814	0.952772	0.926409	0.893479
19-14-12-2-14-M-S9	14	89017467	0.557967	19997000000	397676697	4119493142	0.831951	0.168049	0.9805	224.636	0.81187	0.326938	29.4828	124648631	6.5175	6.9204	7.38434	7.94595	8.66384	-1	49668806	3217346917	250064420	250064420	24630000000	172773421	172626867	24514000000	16887000000	8052541322	1	0.690916	0.999152	162.125	126	4642	0.019042	0.311107	0	0.044464	0.004045	0.153586	0.158314	2.94772	0.976024	0.973219	0.956562	0.932343	0.901318
19-14-13-2-14-M-S10	14	89017467	0.557967	15394000000	670808632	3425825682	0.82423	0.17577	0.958243	172.93	0.783474	0.254782	28.5461	57926000	5.90256	6.63595	7.6817	9.42689	13.5216	-1	49668806	3217346917	197741969	197741969	19648000000	114099038	113945764	19490000000	11177000000	5005975645	1	0.57701	0.998657	100.787	85	2193	0.01756	0.42655	0	0.040325	0.003934	0.087022	0.185332	2.39969	0.977978	0.975109	0.957012	0.925524	0.878097
19-14-7-1-14-N-S4	14	89017467	0.557967	15619000000	295176512	3033213043	0.839913	0.160087	0.981452	175.458	0.819715	0.347863	29.7938	113556767	4.89071	5.12564	5.41069	5.73646	6.10483	10.7358	49668806	3217346917	193181164	193181164	19054000000	140027905	139850150	18947000000	13696000000	6628185063	1	0.724853	0.998731	133.448	118	4710	0.01908	0.277167	0	0.049011	0.004223	0.163156	0.156629	2.26182	0.976246	0.973555	0.958619	0.938883	0.913381
19-14-8-2-14-T-S5	14	89017467	0.557967	23311000000	387480089	5079351323	0.823495	0.176505	0.983649	261.865	0.802818	0.30485	29.2768	137082561	5.29229	5.52236	5.77161	6.06878	6.40814	9.53712	49668806	3217346917	296413269	296413269	29036000000	201388295	201141571	28777000000	19460000000	8851604844	1	0.679417	0.998775	178.213	155	6942	0.018926	0.323787	0	0.058221	0.004136	0.168247	0.138031	2.31445	0.976229	0.973877	0.962265	0.94832	0.931785
19-14-9-2-14-T-S6	14	89017467	0.557967	22450000000	358873846	4626822438	0.831355	0.168645	0.984266	252.193	0.813447	0.273828	29.5748	99012734	4.78693	5.05239	5.35045	5.70905	6.14775	13.0999	49668806	3217346917	279473727	279473727	27598000000	171818436	171599084	27435000000	16779000000	7557146094	1	0.614793	0.998723	152.151	139	3506	0.019075	0.38843	0	0.044719	0.00304	0.155005	0.13336	2.05609	0.976199	0.974109	0.963949	0.951235	0.935015
19-16-4-1-16-N-S1	16	89017467	0.557967	7131354020	266822951	5565817377	0.570671	0.429329	0.963934	80.1119	0.535765	0.076082	19.8818	20120989	-1	-1	-1	-1	-1	-1	49668806	3217346917	172418758	172418758	13311000000	95271321	94955466	12964000000	6602105521	1012703558	1	0.552558	0.996685	20.3891	17	1118	0.027144	0.490735	0	0.146906	0.008337	0.16913	0.106809	3.39819	0.951167	0.927972	0.713467	0.444798	0.242141
19-16-5-2-16-M-S2	16	89017467	0.557967	17377000000	248595459	3871075785	0.819921	0.180079	0.985896	195.207	0.802471	0.321369	29.2163	126504728	5.48266	5.75094	6.05499	6.40555	6.8305	11.6553	49668806	3217346917	221765660	221765660	21654000000	161916072	161576321	21496000000	15628000000	6958973309	1	0.730122	0.997902	140.108	122	3838	0.020223	0.27302	0	0.050477	0.007894	0.204468	0.140425	2.33513	0.974448	0.971677	0.95688	0.937281	0.91245
19-16-6-2-16-M-S3	16	89017467	0.557967	18660000000	253054288	3841639897	0.831172	0.168828	0.98662	209.623	0.81365	0.324434	29.639	132352860	5.38175	5.63139	5.91129	6.2328	6.6118	10.5335	49668806	3217346917	234230349	234230349	22934000000	169603309	169137826	22755000000	16405000000	7440497574	1	0.724088	0.997255	149.802	130	4153	0.020353	0.279063	0	0.048903	0.009022	0.19871	0.137325	2.34066	0.974395	0.971734	0.957351	0.939256	0.916715
19-16-7-2-16-M-S4	16	89017467	0.557967	16740000000	232278836	3758564972	0.818695	0.181305	0.986314	188.05	0.801466	0.31255	29.185	112864532	5.88564	6.23726	6.64403	7.14733	7.78024	-1	49668806	3217346917	214685338	214685338	20886000000	152788451	152468745	20731000000	14683000000	6528057799	1	0.711686	0.997908	131.432	112	4031	0.020725	0.291714	0	0.05196	0.007654	0.19744	0.136342	2.47984	0.973433	0.970075	0.952025	0.928044	0.897461
19-17-2-2-17-M-S11	17	89017467	0.557967	20090000000	477801851	3451847035	0.856293	0.143707	0.97677	225.69	0.833235	0.365452	30.2299	147473588	4.7684	4.93486	5.13301	5.35098	5.59115	7.55052	49668806	3217346917	242915568	242915568	24111000000	176130549	175899531	24020000000	17380000000	8811489888	1	0.725069	0.998688	177.405	152	6410	0.01802	0.27642	0	0.046287	0.005055	0.135103	0.1703	2.33427	0.977645	0.975435	0.963649	0.949381	0.932114
19-17-3-2-17-M-S12	17	89017467	0.557967	22604000000	596828731	3678572480	0.863147	0.136853	0.974276	253.932	0.837908	0.353254	30.3941	148006741	4.58685	4.75329	4.92639	5.12613	5.35249	7.09949	49668806	3217346917	271781033	271781033	26977000000	189826720	189586686	26880000000	18734000000	9529793385	1	0.698455	0.998736	191.867	168	7112	0.017574	0.303062	0	0.045137	0.004421	0.127952	0.1649	2.25726	0.978208	0.976048	0.965491	0.953196	0.9389
19-17-4-2-17-M-S13	17	89017467	0.557967	19744000000	715468474	3126500178	0.867442	0.132558	0.96503	221.798	0.833694	0.365367	30.2555	138562084	4.67452	4.8497	5.05603	5.28183	5.53877	7.7251	49668806	3217346917	237614876	237614876	23682000000	169385464	169169471	23586000000	16786000000	8652788694	1	0.712857	0.998725	174.21	149	7093	0.01689	0.288322	0	0.046332	0.005279	0.110448	0.182761	2.3228	0.978928	0.976525	0.964336	0.949676	0.932016
19-18-2-1-18-N-S5	18	89017467	0.557967	6518121007	154500814	1592999653	0.807274	0.192726	0.976846	73.2229	0.780983	0.186652	28.5016	17106041	8.37075	-1	-1	-1	-1	-1	49668806	3217346917	84701703	84701703	8346042651	43575188	43432683	8265621474	4191352261	1557805387	1	0.514455	0.99673	31.3639	28	877	0.02053	0.492917	0	0.037846	0.00593	0.116717	0.158131	2.09092	0.973037	0.967676	0.896897	0.695665	0.470004
19-18-3-2-18-M-S6	18	89017467	0.557967	14343000000	194718534	3316304482	0.814255	0.185745	0.986606	161.126	0.795678	0.26412	29.0353	69533682	7.34869	8.37128	9.90216	12.7486	24.1298	-1	49668806	3217346917	187464384	187464384	18026000000	118117191	117797863	17854000000	11163000000	4761076013	1	0.630078	0.997297	95.8565	78	5224	0.021766	0.374792	0	0.055006	0.006358	0.17869	0.118498	2.81931	0.971036	0.966257	0.936085	0.890291	0.832014
19-18-4-2-18-M-S7	18	89017467	0.557967	17309000000	232192617	4120333878	0.809787	0.190213	0.986763	194.447	0.792206	0.283464	28.8806	101973892	7.03865	7.61466	8.33195	9.28834	10.6621	-1	49668806	3217346917	225994339	225994339	21849000000	154057144	153640812	21662000000	14676000000	6193516478	1	0.681686	0.997298	124.696	102	6146	0.02118	0.322502	0	0.054935	0.006737	0.203125	0.126793	2.77103	0.971835	0.967662	0.94445	0.91386	0.875113
19-18-5-2-18-M-S8	18	89017467	0.557967	15904000000	210464706	3507552927	0.821242	0.178758	0.986939	178.659	0.804898	0.304298	29.2944	105724165	6.75016	7.25939	7.89266	8.72831	9.84078	-1	49668806	3217346917	203845487	203845487	19759000000	144276523	143941629	19622000000	13821000000	6012556849	1	0.707774	0.997679	121.053	98	5096	0.021403	0.295655	0	0.051103	0.007888	0.207946	0.130996	2.7512	0.972252	0.968578	0.946827	0.915969	0.87566
19-19-4-1-19-M-S12	19	89017467	0.557967	28881000000	631024028	12340000000	0.705148	0.294852	0.978618	324.442	0.665361	0.110766	24.9411	60129840	9.81281	11.5805	14.7152	24.1429	-1	-1	49668806	3217346917	454505555	454505555	43407000000	192208979	191614568	41852000000	17138000000	4807965860	1	0.422897	0.996907	96.8005	81	4271	0.021998	0.590509	0	0.063887	0.007983	0.127035	0.095723	2.42001	0.970479	0.966989	0.947546	0.913769	0.864277
19-20-4-1-20-M-S13	20	89017467	0.557967	34121000000	573579963	7258290320	0.82699	0.17301	0.983468	383.308	0.804606	0.271442	29.3956	145740647	4.82463	5.00462	5.1952	5.40695	5.64411	7.52445	49668806	3217346917	428603302	428603302	42407000000	257296814	256599192	41953000000	25050000000	11511000000	1	0.600315	0.997289	231.757	200	7534	0.018643	0.402912	0	0.047187	0.004986	0.141087	0.129456	2.1459	0.977058	0.975171	0.968109	0.960375	0.951912
19-21-4-1-21-M-S14	21	89017467	0.557967	29066000000	486368248	5991900504	0.831426	0.168574	0.983542	326.525	0.808556	0.279495	29.5556	131081743	4.78139	4.97851	5.19653	5.43545	5.70783	8.10186	49668806	3217346917	362753012	362753012	35949000000	223315946	222527214	35545000000	21761000000	10047000000	1	0.615614	0.996468	202.289	177	6726	0.018973	0.387793	0	0.048129	0.00544	0.142462	0.133514	2.12935	0.976542	0.974556	0.966496	0.957298	0.946751
19-22-4-1-22-M-S22	22	89017467	0.557967	14876000000	286341014	5498632845	0.733863	0.266137	0.981115	167.113	0.710719	0.193655	26.023	59957805	8.11668	9.4385	11.6415	16.7844	-1	-1	49668806	3217346917	224691120	224691120	20931000000	135336527	135111456	20661000000	12163000000	4053365478	1	0.602323	0.998337	81.6079	71	8015	0.021473	0.411287	0	0.070701	0.006398	0.189605	0.125843	2.40023	0.971388	0.966954	0.939582	0.894177	0.832051
19-23-4-1-23-M-S23	23	89017467	0.557967	17102000000	275177245	4677962813	0.787896	0.212104	0.984164	192.119	0.767186	0.206681	28.0259	59312196	7.0166	7.99465	9.48159	12.2169	23.5145	-1	49668806	3217346917	231069272	231069272	22292000000	133726225	133545418	22055000000	12538000000	4607298356	1	0.578728	0.998648	92.7604	81	4021	0.021036	0.431529	0	0.053067	0.005716	0.169446	0.131359	2.31901	0.973078	0.969884	0.950611	0.917157	0.867728
19-24-4-1-24-M-S24	24	89017467	0.557967	19586000000	418053143	3334802294	0.857116	0.142884	0.979102	220.028	0.835801	0.377212	30.3312	154693472	4.49419	4.64473	4.80298	4.98053	5.1797	6.63409	49668806	3217346917	235072708	235072708	23434000000	174882809	174667127	23339000000	17336000000	8839675401	1	0.743952	0.998767	177.972	157	5107	0.018136	0.257234	0	0.043213	0.006854	0.139535	0.174423	2.22465	0.977565	0.975343	0.964886	0.952839	0.937694
19-24-5-1-24-M-S15	24	89017467	0.557967	28472000000	607421043	5989725630	0.8292	0.1708	0.979111	319.842	0.803553	0.29399	29.3436	134290920	4.69556	4.87184	5.07162	5.2949	5.55579	7.64291	49668806	3217346917	356103030	356103030	35432000000	222633638	222080000	35069000000	21842000000	10417000000	1	0.625194	0.997513	209.722	183	8106	0.018038	0.377168	0	0.045927	0.006243	0.122611	0.151022	2.16209	0.97782	0.975984	0.968149	0.959792	0.949833
19-25-5-1-25-N-S14	25	89017467	0.557967	9772705014	419577902	2443968552	0.806591	0.193409	0.958834	109.784	0.7668	0.217284	27.9524	30420583	4.93179	5.96716	8.06551	-1	-1	-1	49668806	3217346917	128604208	128604208	12745000000	69733728	69629499	12636000000	6784142084	2769233478	1	0.542235	0.998505	55.754	53	1631	0.017997	0.463121	0	0.041066	0.003864	0.091533	0.181275	1.74231	0.97747	0.974297	0.954603	0.910519	0.82553
19-25-6-2-25-M-S15	25	89017467	0.557967	22049000000	331125111	5530610524	0.801847	0.198153	0.985205	247.694	0.783065	0.145791	28.5523	46088890	7.60276	9.2116	12.4819	-1	-1	-1	49668806	3217346917	292031654	292031654	28157000000	126517490	126340281	27911000000	11779000000	4105106601	1	0.433232	0.998599	82.6496	73	3858	0.021278	0.577977	0	0.042146	0.003575	0.126679	0.102554	2.29582	0.971426	0.967248	0.942304	0.902075	0.84503
19-25-7-2-25-M-S16	25	89017467	0.557967	13670000000	162605730	3144560617	0.814782	0.185218	0.988245	153.57	0.799484	0.136454	29.1024	25596432	12.4422	-1	-1	-1	-1	-1	49668806	3217346917	178453996	178453996	17099000000	62978171	62851974	16978000000	5895380766	2333238827	1	0.35291	0.997996	46.9759	38	2677	0.025531	0.652755	0	0.037822	0.000973	0.113096	0.057931	3.13173	0.960421	0.949913	0.869939	0.74392	0.608784
19-25-8-2-25-M-S17	25	89017467	0.557967	17598000000	395539088	7605769796	0.702887	0.297113	0.978017	197.687	0.674554	0.104757	24.8459	30497688	10.3199	15.4417	-1	-1	-1	-1	49668806	3217346917	270617322	270617322	26088000000	110712748	110538628	25599000000	10171000000	2732879322	1	0.409112	0.998427	55.022	49	6019	0.020827	0.602692	0	0.060833	0.005026	0.104755	0.119952	2.20088	0.97103	0.965616	0.927913	0.855261	0.748794
19-26-4-2-26-M-S9	26	89017467	0.557967	13153000000	210508588	4294619651	0.75679	0.24321	0.984247	147.757	0.736223	0.224987	26.9217	66034538	8.03541	9.23721	11.1249	14.9366	-1	-1	49668806	3217346917	189248921	189248921	17865000000	123754373	123499299	17658000000	11416000000	4019498098	1	0.653924	0.997939	80.926	69	3214	0.02218	0.353504	0	0.070933	0.005734	0.220796	0.121421	2.52894	0.969812	0.965429	0.937198	0.888483	0.821842
19-26-5-2-26-M-S10	26	89017467	0.557967	13628000000	194069328	3777484046	0.785369	0.214631	0.98596	153.097	0.765589	0.215648	27.987	55411713	7.65374	9.07182	11.6292	20.162	-1	-1	49668806	3217346917	187181619	187181619	17801000000	111545477	111244050	17600000000	10349000000	3838773568	1	0.595921	0.997298	77.2874	67	2923	0.022333	0.411996	0	0.063397	0.005197	0.192385	0.108925	2.49314	0.969712	0.965092	0.935328	0.884919	0.815526
19-26-6-2-26-M-S11	26	89017467	0.557967	12339000000	251010606	5520769001	0.695162	0.304838	0.980062	138.61	0.668872	0.167905	24.6242	48312146	10.7233	14.0796	26.7029	-1	-1	-1	49668806	3217346917	201134240	201134240	18447000000	120996562	120710315	18110000000	10661000000	3097359252	1	0.601571	0.997634	62.3603	53	3850	0.023258	0.411341	0	0.089522	0.01172	0.196848	0.119566	2.59834	0.966073	0.95959	0.914416	0.837575	0.740706
19-27-4-2-27-M-S18	27	89017467	0.557967	24747000000	530659167	4288749042	0.854943	0.145057	0.979006	277.996	0.832787	0.318209	30.2514	130511471	5.36935	5.61997	5.9099	6.2539	6.6372	11.0246	49668806	3217346917	300175864	300175864	29715000000	194929965	194725692	29566000000	19138000000	9455685548	1	0.649386	0.998952	190.375	158	8182	0.018034	0.352691	0	0.044146	0.003682	0.131685	0.147985	2.53833	0.977524	0.975357	0.964312	0.950507	0.933198
19-27-5-2-27-M-S19	27	89017467	0.557967	19092000000	418440571	3452225815	0.849661	0.150339	0.978553	214.477	0.827375	0.340575	30.0506	126219734	5.11769	5.35722	5.63476	5.95033	6.33129	10.328	49668806	3217346917	234508011	234508011	23076000000	164719852	164593907	22963000000	16086000000	7858989865	1	0.702406	0.999235	158.228	134	7653	0.018392	0.299482	0	0.048046	0.004355	0.150508	0.155369	2.39739	0.977291	0.974889	0.96226	0.94595	0.924795
19-27-6-2-27-M-S20	27	89017467	0.557967	22430000000	433399487	3900233991	0.854273	0.145727	0.981044	251.977	0.834687	0.33544	30.2906	138609907	5.26183	5.48762	5.75326	6.04546	6.39078	9.7484	49668806	3217346917	272745784	272745784	26873000000	187111686	186945155	26764000000	18313000000	9014177486	1	0.68603	0.99911	181.486	152	6950	0.018368	0.315773	0	0.044237	0.003884	0.152362	0.146948	2.4861	0.977134	0.974732	0.963053	0.948481	0.930478
19-27-7-1-27-M-S16	27	89017467	0.557967	29624000000	745316089	5130030469	0.855491	0.144509	0.975459	332.793	0.82906	0.321537	30.1611	154245546	6.21805	6.50903	6.83233	7.21442	7.66234	12.3743	49668806	3217346917	358440907	358440907	35732000000	230754916	230096301	35500000000	22794000000	11489000000	1	0.643774	0.997146	231.318	181	9912	0.01749	0.357918	0	0.041053	0.006404	0.110028	0.160957	3.00414	0.978496	0.976426	0.966254	0.951958	0.932759
19-28-3-1-28-N-S21	28	89017467	0.557967	9864934778	509496331	3036990247	0.773552	0.226448	0.950889	110.82	0.724845	0.263283	26.5853	49978013	5.59891	6.32428	7.40304	9.22577	14.2364	-1	49668806	3217346917	136985491	136985491	13610000000	90401681	90271236	13411000000	8802965168	3583207045	1	0.659936	0.998557	72.142	63	6759	0.016523	0.343622	0	0.074387	0.0072	0.089879	0.217744	2.0612	0.979193	0.976174	0.957147	0.917814	0.848846
19-29-10-2-29-T-S14	29	89017467	0.557967	13108000000	456326359	9636420176	0.584654	0.415346	0.966359	147.254	0.549051	0.052785	20.4202	20222138	34.0135	-1	-1	-1	-1	-1	49668806	3217346917	267531459	267531459	23874000000	122258273	121891747	23201000000	9876877448	1260193642	1	0.456987	0.997002	25.3719	24	1821	0.021859	0.57429	0	0.102156	0.016282	0.137345	0.115648	2.11433	0.968412	0.961235	0.860585	0.616962	0.352644
19-29-11-2-29-M-S15	29	89017467	0.557967	12154000000	351356452	8027487398	0.609048	0.390952	0.971904	136.539	0.57662	0.135594	21.3943	44320230	12.3222	16.4463	37.3659	-1	-1	-1	49668806	3217346917	228151157	228151157	21079000000	138537093	138169641	20533000000	12162000000	2858127291	1	0.607216	0.997348	57.5437	50	5698	0.021273	0.407676	0	0.099476	0.017472	0.188732	0.147481	2.39765	0.971437	0.967115	0.930906	0.850994	0.741087
19-29-6-1-29-N-S12	29	89017467	0.557967	5608820106	220902942	4771709189	0.5499	0.4501	0.962107	63.0081	0.511362	0.074348	19.1218	12532925	-1	-1	-1	-1	-1	-1	49668806	3217346917	118887686	118887686	10968000000	68020889	67829981	10601000000	5792480691	815482495	1	0.572144	0.997193	16.4184	15	1667	0.021929	0.453613	0	0.114681	0.026134	0.171367	0.15733	2.0523	0.966746	0.955926	0.750432	0.340786	0.091327
19-29-8-1-29-T-S18	29	89017467	0.557967	29281000000	558463588	9790246381	0.752957	0.247043	0.981284	328.936	0.723136	0.122734	26.7047	56121978	7.18415	8.1197	9.50569	11.9543	18.9305	-1	49668806	3217346917	414972047	414972047	40492000000	173038323	172461150	39630000000	16111000000	4969709934	1	0.416988	0.996664	100.057	91	3742	0.020139	0.593472	0	0.046972	0.007291	0.119259	0.107617	2.00114	0.974055	0.971456	0.959732	0.940735	0.90915
19-29-9-2-29-T-S13	29	89017467	0.557967	14076000000	410101493	9015648169	0.616385	0.383615	0.97169	158.127	0.584144	0.06539	21.6472	23338941	21.5988	-1	-1	-1	-1	-1	49668806	3217346917	264969059	264969059	24097000000	120284522	119883688	23502000000	10058000000	1575684526	1	0.453957	0.996668	31.7238	29	2271	0.022273	0.572019	0	0.091699	0.01283	0.141344	0.115095	2.11492	0.968284	0.962222	0.891179	0.712649	0.494875
19-30-10-2-30-M-S26	30	89017467	0.557967	23629000000	343745363	5949028319	0.801178	0.198822	0.985661	265.438	0.782313	0.226463	28.5417	86177026	6.74144	7.36403	8.1739	9.27735	11.0085	-1	49668806	3217346917	312289957	312289957	30204000000	173427415	173210812	29921000000	16434000000	6839985825	1	0.555341	0.998751	137.712	116	7747	0.021352	0.450777	0	0.051055	0.002632	0.160396	0.106553	2.59834	0.971876	0.968021	0.947466	0.921503	0.890504
19-30-11-1-30-M-S19	30	89017467	0.557967	28375000000	482766104	6393941522	0.818623	0.181377	0.983271	318.762	0.79671	0.258411	29.0924	113553794	5.90104	6.24791	6.65112	7.13733	7.73502	28.1987	49668806	3217346917	362713652	362713652	35616000000	210461212	209936464	35252000000	20310000000	9203509080	1	0.580241	0.997507	185.298	153	8524	0.01941	0.42386	0	0.042481	0.004786	0.140409	0.127395	2.53832	0.975752	0.973268	0.961232	0.946496	0.92813
19-30-5-1-30-N-S23	30	89017467	0.557967	11874000000	370372717	5865686770	0.676101	0.323899	0.96975	133.384	0.641288	0.188096	23.697	46449090	7.12554	8.24132	10.0845	14.0868	-1	-1	49668806	3217346917	191644662	191644662	18515000000	118352223	118205770	18110000000	11026000000	3482616578	1	0.617561	0.998763	70.1168	63	6647	0.01868	0.391158	0	0.080149	0.010191	0.147042	0.179179	2.00334	0.976364	0.973295	0.954132	0.915622	0.849913
19-30-8-2-30-T-S24	30	89017467	0.557967	19085000000	587894213	8147071320	0.707146	0.292854	0.970116	214.392	0.673237	0.161053	24.7945	53418099	6.70907	7.51505	8.68451	10.5809	14.8036	-1	49668806	3217346917	289373738	289373738	28348000000	153482854	153263880	27820000000	14532000000	4565467937	1	0.530397	0.998573	91.9182	84	7319	0.018076	0.477646	0	0.066978	0.008346	0.118939	0.163999	1.91496	0.977014	0.974292	0.961601	0.94064	0.905895
19-30-9-2-30-M-S25	30	89017467	0.557967	24293000000	314062587	5220249964	0.824985	0.175015	0.987237	272.904	0.80979	0.255028	29.4368	102161018	6.68967	7.21168	7.86791	8.73295	9.90821	-1	49668806	3217346917	309585236	309585236	29999000000	182087583	181874657	29828000000	17408000000	7650691608	1	0.588166	0.998831	154.034	128	7130	0.021157	0.416367	0	0.045286	0.002791	0.175383	0.103684	2.75061	0.971922	0.968211	0.948548	0.924333	0.896224
19-31-3-1-31-N-S27	31	89017467	0.557967	13605000000	275524526	2347277793	0.855355	0.144645	0.98015	152.835	0.834683	0.36873	30.3013	106166517	4.32989	4.53861	4.77141	5.04435	5.36224	8.95858	49668806	3217346917	165336251	165336251	16300000000	122040051	121925651	16228000000	11947000000	6010140317	1	0.738132	0.999063	121.004	109	3554	0.019247	0.2638	0	0.046606	0.004294	0.15508	0.159866	2.08628	0.976228	0.973576	0.959581	0.940574	0.915093
19-31-4-2-31-M-S28	31	89017467	0.557967	23793000000	428724873	4283520155	0.849728	0.150272	0.9823	267.284	0.829952	0.329402	30.168	138124789	4.93947	5.14513	5.36733	5.62735	5.91384	8.48947	49668806	3217346917	289453836	289453836	28668000000	195025619	194783040	28505000000	19149000000	9443231872	1	0.673771	0.998756	190.124	162	7538	0.019168	0.328213	0	0.044693	0.004025	0.147862	0.143932	2.34721	0.976551	0.974389	0.963443	0.950621	0.935736
19-31-5-2-31-M-S29	31	89017467	0.557967	26829000000	482291866	4632853398	0.854969	0.145031	0.982341	301.388	0.836498	0.321064	30.3554	142484562	4.48954	4.64834	4.82831	5.02152	5.23907	6.97951	49668806	3217346917	323872569	323872569	32073000000	210587200	210370349	31944000000	20703000000	10297000000	1	0.650216	0.99897	207.322	183	5769	0.01888	0.3519	0	0.040718	0.003561	0.143055	0.138413	2.1596	0.976876	0.974816	0.965568	0.955382	0.943951
19-31-6-2-31-M-S30	31	89017467	0.557967	21203000000	437977017	3699379674	0.854011	0.145989	0.979761	238.186	0.833055	0.339645	30.2417	129885687	4.7708	4.9722	5.19038	5.45052	5.74758	8.47652	49668806	3217346917	257416132	257416132	25452000000	176357465	176210699	25340000000	17313000000	8644572698	1	0.685106	0.999168	174.044	149	9070	0.018652	0.316783	0	0.043905	0.004043	0.142687	0.151446	2.29006	0.977057	0.974667	0.963419	0.949973	0.933441
19-32-3-1-32-N-S31	32	89017467	0.557967	12916000000	186610298	3743197329	0.777801	0.222199	0.985758	145.099	0.760814	0.201983	27.7116	50659570	7.88315	9.56073	12.9924	-1	-1	-1	49668806	3217346917	179579465	179579465	16977000000	106456943	106330983	16846000000	9822728267	3429070491	1	0.592812	0.998817	69.0387	63	2943	0.023472	0.416916	0	0.05986	0.002437	0.206644	0.110605	2.38064	0.966555	0.960548	0.922842	0.866303	0.794754
19-32-4-2-32-T-S32	32	89017467	0.557967	19350000000	333212716	7513371546	0.723737	0.276263	0.983071	217.372	0.70093	0.137246	25.7151	50146242	11.5791	15.4321	34.7668	-1	-1	-1	49668806	3217346917	295290243	295290243	27606000000	143349611	143139086	27196000000	12838000000	3788803444	1	0.485453	0.998531	76.2813	63	3835	0.022672	0.527941	0	0.069667	0.005064	0.15924	0.098794	2.82524	0.967084	0.961021	0.919894	0.855319	0.775578
19-32-5-2-32-T-S33	32	89017467	0.557967	19453000000	418365023	9898808575	0.667495	0.332505	0.978947	218.533	0.643434	0.115877	23.6173	47899506	14.9757	22.7855	-1	-1	-1	-1	49668806	3217346917	331451034	331451034	30233000000	155860784	155716116	29770000000	13519000000	3503350965	1	0.470238	0.999072	70.5342	57	3686	0.02264	0.545901	0	0.074994	0.005341	0.157313	0.098793	3.06671	0.968023	0.962516	0.917173	0.836658	0.741364
19-32-6-2-32-M-S34	32	89017467	0.557967	20061000000	350951866	7619166377	0.728189	0.271811	0.982807	225.36	0.706159	0.134415	25.8663	51229478	11.6044	15.9027	-1	-1	-1	-1	49668806	3217346917	310016807	310016807	28409000000	139607446	139364660	28031000000	12272000000	3818552069	1	0.450322	0.998261	76.8803	65	6352	0.024387	0.562198	0	0.069145	0.00231	0.152215	0.077919	2.95693	0.962899	0.955408	0.909839	0.847243	0.775105
19-32-7-2-32-M-S44	32	89017467	0.557967	17120000000	351983175	8188759363	0.680881	0.319119	0.979854	192.32	0.656802	0.093829	24.1132	31181154	18.8542	-1	-1	-1	-1	-1	49668806	3217346917	282201792	282201792	26065000000	100376156	100220157	25661000000	8879939299	2445690496	1	0.355689	0.998446	49.24	39	5837	0.024973	0.653946	0	0.063834	0.003152	0.114822	0.068948	3.28267	0.958919	0.947916	0.866137	0.74249	0.613475
19-32-8-2-32-M-S36	32	89017467	0.557967	28298000000	558893028	12198000000	0.702884	0.297116	0.980632	317.895	0.678821	0.122028	24.9122	66161236	9.19681	10.6383	12.9373	17.8457	-1	-1	49668806	3217346917	452406670	452406670	41687000000	198430399	198136348	41055000000	17513000000	5087025036	1	0.438611	0.998518	102.419	91	7996	0.021859	0.573429	0	0.069519	0.003957	0.141106	0.0881	2.38184	0.970372	0.966341	0.943441	0.910763	0.869002
19-33-4-2-33-M-S16	33	89017467	0.557967	12222000000	315564542	4458181058	0.737689	0.262311	0.974831	137.299	0.70707	0.212689	25.9911	50140135	6.9166	8.02487	9.83564	13.8569	-1	-1	49668806	3217346917	179683769	179683769	17285000000	111508268	111217439	16996000000	10392000000	3676429183	1	0.620581	0.997392	74.0189	64	3614	0.019038	0.388524	0	0.06373	0.012862	0.15617	0.162417	2.17703	0.975826	0.97282	0.954899	0.91479	0.84427
19-33-5-2-33-M-S17	33	89017467	0.557967	10564000000	359884828	6049506789	0.643588	0.356412	0.967055	118.673	0.604777	0.177847	22.4948	44887487	8.65292	10.3697	13.6851	31.699	-1	-1	49668806	3217346917	180491242	180491242	17467000000	117056866	116749916	16973000000	10853000000	3106547426	1	0.648546	0.997378	62.5452	54	7199	0.018624	0.360603	0	0.091003	0.021946	0.148146	0.195304	2.15673	0.975971	0.972693	0.949276	0.893334	0.799358
19-35-3-2-35-M-S1	34	89017467	0.557967	29628000000	395853949	5317725369	0.849533	0.150467	0.986815	332.833	0.833171	0.328677	30.2997	181368500	5.68038	5.88307	6.10337	6.35012	6.61801	8.73297	49668806	3217346917	358638492	358638492	35561000000	247515984	247120053	35342000000	24313000000	11688000000	1	0.690155	0.9984	235.318	192	10656	0.019721	0.31205	0	0.044123	0.005391	0.175208	0.132523	2.64402	0.975188	0.972619	0.961038	0.948416	0.934441
19-35-4-2-35-M-S2	34	89017467	0.557967	24496000000	384359868	4285714735	0.85306	0.14694	0.984552	275.187	0.83518	0.353076	30.3558	173201914	5.69167	5.90219	6.1369	6.40307	6.69054	9.07156	49668806	3217346917	295323742	295323742	29331000000	213450540	213175700	29167000000	21026000000	10356000000	1	0.722768	0.998712	208.501	167	10830	0.019089	0.279103	0	0.043974	0.006088	0.166186	0.149592	2.70781	0.976268	0.973763	0.961522	0.947217	0.930267
19-35-5-2-35-M-S3	34	89017467	0.557967	29315000000	483691160	5589276120	0.842058	0.157942	0.983768	329.32	0.82251	0.334662	29.9404	182142587	5.3762	5.55351	5.74264	5.94359	6.18473	7.87273	49668806	3217346917	357429830	357429830	35641000000	249137722	248843129	35388000000	24604000000	11928000000	1	0.697026	0.998818	240.146	197	13393	0.018578	0.304731	0	0.047214	0.005919	0.152408	0.152682	2.52785	0.976875	0.974822	0.965426	0.954805	0.942772
19-36-3-2-36-M-S4	35	89017467	0.557967	25695000000	413584785	4787793453	0.845035	0.154965	0.984159	288.646	0.826379	0.333538	30.0582	159622377	5.58824	5.80432	6.05126	6.32907	6.63157	9.2862	49668806	3217346917	312038822	312038822	31093000000	216808901	216540418	30896000000	21415000000	10371000000	1	0.694814	0.998762	208.796	166	8110	0.019047	0.306871	0	0.046526	0.006075	0.153289	0.151583	2.60995	0.976462	0.974195	0.963974	0.951454	0.935923
19-36-4-2-36-M-S5	35	89017467	0.557967	27789000000	402596772	5078684028	0.847353	0.152647	0.985719	312.18	0.830115	0.332571	30.1884	174925961	5.87094	6.09478	6.33796	6.60878	6.93045	9.47725	49668806	3217346917	337587488	337587488	33477000000	234968275	234667211	33271000000	23091000000	11133000000	1	0.696022	0.998719	224.152	177	9471	0.019498	0.305955	0	0.045332	0.005446	0.166673	0.141974	2.73356	0.975703	0.973342	0.961969	0.948555	0.932936
19-36-5-2-36-M-S6	35	89017467	0.557967	23039000000	376429534	4499851411	0.838802	0.161198	0.983924	258.812	0.819299	0.331702	29.8293	148183014	5.94732	6.21212	6.50945	6.86717	7.27135	11.3967	49668806	3217346917	283637385	283637385	28120000000	199184087	198945388	27915000000	19542000000	9327496444	1	0.702249	0.998802	187.794	147	7351	0.01921	0.299949	0	0.04794	0.005523	0.160529	0.151929	2.72165	0.976089	0.973687	0.961373	0.945213	0.924665
19-37-3-2-37-M-S7	36	89017467	0.557967	26919000000	703199346	7822154298	0.779312	0.220688	0.974542	302.402	0.745097	0.232225	27.4495	100997037	5.51243	5.81182	6.1736	6.59774	7.1142	16.65	49668806	3217346917	366268730	366268730	36128000000	215069820	214665396	35444000000	20576000000	8389899950	1	0.587191	0.99812	168.917	147	10375	0.017485	0.419473	0	0.057472	0.006097	0.12652	0.153746	2.13819	0.978349	0.976316	0.967582	0.957137	0.943469
19-37-4-2-36-M-S37	36	89017467	0.557967	35453000000	886710651	6762428063	0.843107	0.156893	0.975599	398.27	0.818038	0.329497	29.7288	213028976	4.97457	5.09313	5.23325	5.38414	5.53072	6.56542	49668806	3217346917	438177334	438177334	43339000000	299850010	299459752	43102000000	29404000000	14280000000	1	0.684312	0.998698	287.506	200	11219	0.016811	0.317805	0	0.046723	0.005481	0.135744	0.162948	2.3566	0.979307	0.97745	0.969709	0.961762	0.953273
19-37-5-2-37-M-S9	36	89017467	0.557967	24684000000	584047994	4418071598	0.851173	0.148827	0.976886	277.293	0.826817	0.351849	30.0528	163456033	5.30958	5.50152	5.71316	5.95925	6.21911	8.36892	49668806	3217346917	299944082	299944082	29854000000	211575885	211268442	29686000000	20893000000	10504000000	1	0.705384	0.998547	211.484	173	6851	0.017839	0.296191	0	0.042628	0.006277	0.13438	0.166689	2.57907	0.978148	0.975969	0.965821	0.953555	0.938204
19-39-10-2-47-M-S4	47	89017467	0.557967	19299000000	457415133	3137231618	0.862968	0.137032	0.976848	216.805	0.83916	0.361429	30.468	131391018	4.80536	5.01079	5.23143	5.49012	5.78229	8.52136	49668806	3217346917	231238299	231238299	22999000000	164959279	164694132	22894000000	16298000000	8312346939	1	0.713374	0.998393	167.355	143	4051	0.018471	0.288094	0	0.039499	0.007278	0.128356	0.1737	2.35712	0.977135	0.974753	0.961954	0.947259	0.929029
19-39-5-1-47-N-S1	47	89017467	0.557967	7782852876	231661094	1600716677	0.833523	0.166477	0.971095	87.4306	0.804961	0.355219	29.2551	59370654	4.45704	4.85561	5.36759	6.08047	7.15369	-1	49668806	3217346917	97301913	97301913	9668614458	72865710	72749590	9615230647	7182920452	3434473682	1	0.748862	0.998406	69.1475	63	1776	0.018647	0.252964	0	0.043998	0.008179	0.132909	0.204764	1.97564	0.976807	0.973782	0.954853	0.915207	0.846689
19-39-6-2-47-T-S2	47	89017467	0.557967	20416000000	540106575	9994937770	0.677072	0.322928	0.974227	229.347	0.646909	0.064479	23.8406	30224420	17.4235	-1	-1	-1	-1	-1	49668806	3217346917	351220252	351220252	31559000000	143268430	142823395	30951000000	11715000000	2034893353	1	0.407916	0.996894	40.9692	37	2263	0.021771	0.621509	0	0.074156	0.00734	0.129871	0.101403	2.15628	0.969618	0.964589	0.912695	0.790795	0.629505
19-39-8-1-47-M-S21	47	89017467	0.557967	28476000000	608302624	4890701347	0.856049	0.143951	0.979085	319.89	0.834075	0.34965	30.293	181390193	5.38396	5.56106	5.76065	5.9743	6.21719	8.02532	49668806	3217346917	342701995	342701995	34141000000	238192992	237734462	33975000000	23572000000	11937000000	1	0.695044	0.998075	240.337	199	7857	0.017578	0.306202	0	0.04188	0.006808	0.129157	0.164601	2.64107	0.978241	0.976221	0.96688	0.955845	0.942328
19-39-9-2-47-M-S3	47	89017467	0.557967	18220000000	346575613	2927432107	0.863804	0.136196	0.981334	204.683	0.843736	0.354079	30.6376	121175920	4.97124	5.21702	5.48774	5.80477	6.17452	10.4661	49668806	3217346917	218411503	218411503	21595000000	154269558	154009949	21494000000	15140000000	7646268435	1	0.706325	0.998317	153.945	132	3899	0.018782	0.295613	0	0.041262	0.006042	0.145692	0.155664	2.40539	0.976594	0.974016	0.960534	0.943293	0.920975
19-4-3-1-4-N-S3	4	89017467	0.557967	8480445043	171806969	2284956972	0.791084	0.208916	0.980143	95.2672	0.769993	0.269894	28.0243	44638096	5.69939	6.62588	8.19264	11.8685	-1	-1	49668806	3217346917	114280434	114280434	11014000000	76816729	76734297	10937000000	7278122293	2972525632	1	0.672177	0.998927	59.8469	55	2348	0.020655	0.334554	0	0.053642	0.005692	0.175111	0.159233	2.06369	0.973776	0.969991	0.942222	0.8841	0.792853
19-4-4-1-4-T-S10	4	89017467	0.557967	33394000000	529271837	9038362630	0.789617	0.210383	0.984398	375.138	0.764586	0.218922	28.0938	119801083	5.78436	6.08476	6.42966	6.81906	7.29301	13.3276	49668806	3217346917	447127188	447127188	43676000000	251689554	250832822	42961000000	23903000000	9561556684	1	0.562904	0.996596	192.506	168	5620	0.020107	0.44361	0	0.050895	0.00477	0.160831	0.117345	2.21272	0.974583	0.97225	0.962799	0.951968	0.939325
19-4-5-2-4-M-S29	4	89017467	0.557967	18063000000	506622291	3128692570	0.855807	0.144193	0.972717	202.911	0.828228	0.389205	30.0874	157471048	4.7515	4.92307	5.10179	5.29838	5.51928	7.20069	49668806	3217346917	218591308	218591308	21809000000	166202020	165848738	21698000000	16475000000	8488053114	1	0.760332	0.997874	170.893	147	10907	0.017527	0.24073	0	0.045741	0.009119	0.120227	0.192994	2.37351	0.978329	0.975984	0.963604	0.947388	0.927406
19-4-6-2-4-M-S30	4	89017467	0.557967	16178000000	666813687	2679296793	0.862768	0.137232	0.960414	181.737	0.8254	0.397475	29.9485	149342198	4.9579	5.15069	5.35635	5.59413	5.8679	8.08893	49668806	3217346917	196243531	196243531	19600000000	150753134	150563428	19524000000	14986000000	7790472116	1	0.768194	0.998742	156.848	133	10219	0.016751	0.232447	0	0.0464	0.00908	0.101413	0.211641	2.48966	0.979318	0.976716	0.961786	0.941059	0.915781
19-4-7-2-4-M-S4	4	89017467	0.557967	14514000000	388590799	2355295169	0.86352	0.13648	0.973924	163.042	0.836204	0.413702	30.3963	152514899	5.21828	5.42324	5.64529	5.90149	6.19869	8.71293	49668806	3217346917	173975495	173975495	17356000000	138666802	138427008	17257000000	13738000000	7180411292	1	0.797048	0.998271	144.566	123	10588	0.020316	0.203922	0	0.049267	0.008526	0.12532	0.196894	2.62847	0.97459	0.96995	0.946702	0.920369	0.891169
19-40-11-2-42-T-S25	42	89017467	0.557967	22807000000	673157836	10525000000	0.69048	0.30952	0.97133	256.204	0.655563	0.124226	24.2405	47101589	8.41363	9.86626	12.3691	18.9707	-1	-1	49668806	3217346917	355310550	355310550	34789000000	161663976	161394052	34005000000	15132000000	4321757553	1	0.454993	0.99833	87.0115	79	7132	0.01875	0.55501	0	0.064326	0.006559	0.098525	0.148506	2.12223	0.975951	0.972861	0.954364	0.921606	0.872411
19-40-12-2-42-M-S26	42	89017467	0.557967	29131000000	322405555	6401392203	0.821462	0.178538	0.989054	327.246	0.807767	0.144524	29.365	56899350	10.8053	14.3549	30.2195	-1	-1	-1	49668806	3217346917	371029163	371029163	36063000000	135463150	135132249	35854000000	12920000000	5212007373	1	0.365101	0.997557	104.935	82	4562	0.024387	0.639644	0	0.041504	0.001002	0.114839	0.057649	3.61846	0.963025	0.954689	0.908607	0.853973	0.79653
19-40-7-1-42-N-S23	42	89017467	0.557967	12423000000	455219558	8605244190	0.599439	0.400561	0.964651	139.552	0.560147	0.129929	20.8996	35967604	11.848	16.1121	-1	-1	-1	-1	49668806	3217346917	228189749	228189749	22177000000	130716633	130523864	21483000000	12065000000	2881464858	1	0.572842	0.998525	58.0136	50	6054	0.0194	0.438392	0	0.086394	0.015579	0.130429	0.195107	2.32054	0.973999	0.96944	0.932051	0.852943	0.743737
19-40-9-1-42-T-S20	42	89017467	0.557967	29196000000	536288912	5896776558	0.834495	0.165505	0.981963	327.98	0.812433	0.303799	29.617	147637523	6.15397	6.43998	6.76769	7.15499	7.58758	12.2495	49668806	3217346917	360993167	360993167	35936000000	232563063	232009917	35629000000	22872000000	10917000000	1	0.644231	0.997622	219.805	182	7552	0.018647	0.358044	0	0.044996	0.005977	0.132944	0.151625	2.81802	0.976878	0.974538	0.96282	0.947679	0.929414
19-41-10-2-43-M-S29	43	89017467	0.557967	35026000000	688659903	15600000000	0.695987	0.304013	0.980718	393.47	0.672558	0.0799	24.6699	58811250	21.9288	45.0619	-1	-1	-1	-1	49668806	3217346917	591851535	591851535	52078000000	206420819	205631537	51315000000	17084000000	4161065124	1	0.348771	0.996176	83.7762	65	7125	0.027037	0.667083	0	0.064336	0.003012	0.12364	0.060851	3.98934	0.952238	0.941454	0.881634	0.811454	0.740102
19-41-12-2-43-M-S30	43	89017467	0.557967	33472000000	502444346	8968200795	0.791161	0.208839	0.985211	376.021	0.770872	0.225606	28.1719	125751565	7.18777	7.64661	8.17828	8.84833	9.68735	-1	49668806	3217346917	450326884	450326884	43421000000	254044929	253723798	42943000000	24000000000	9796123808	1	0.564134	0.998736	197.229	161	11468	0.020358	0.441117	0	0.056523	0.003142	0.158906	0.112204	2.77787	0.973563	0.970436	0.954927	0.936767	0.916154
19-41-13-2-43-M-S31	43	89017467	0.557967	31591000000	519249184	9758562824	0.766928	0.233072	0.983829	354.891	0.742749	0.197049	27.2707	104298555	8.45447	9.22395	10.2214	11.5751	13.6527	-1	49668806	3217346917	442400454	442400454	42533000000	233036087	232637087	41869000000	21788000000	8381131781	1	0.526754	0.998288	168.74	134	12978	0.020683	0.479622	0	0.061708	0.006026	0.14535	0.107134	3.01322	0.972456	0.968711	0.948362	0.923432	0.894596
19-41-14-2-43-M-S32	43	89017467	0.557967	29969000000	593168856	12946000000	0.70244	0.29756	0.980591	336.662	0.679183	0.199057	24.8955	116808958	8.76341	9.43137	10.2329	11.2571	12.6376	-1	49668806	3217346917	456194616	456194616	44125000000	263545549	263095197	43508000000	24935000000	8783360128	1	0.577704	0.998291	176.839	143	11650	0.021064	0.426882	0	0.062999	0.006187	0.167802	0.134269	2.89899	0.971789	0.968086	0.949034	0.926207	0.900552
19-41-7-2-43-T-S27	43	89017467	0.557967	29637000000	443016790	9078957122	0.76815	0.23185	0.985272	332.933	0.74775	0.190552	27.3543	98437970	8.52448	9.38128	10.517	12.1509	14.8687	-1	49668806	3217346917	417589347	417589347	39635000000	219564535	219250149	39159000000	20293000000	7552480608	1	0.525791	0.998568	152.057	124	8621	0.021008	0.481784	0	0.063984	0.004428	0.162324	0.094626	2.92417	0.971347	0.967257	0.945205	0.917804	0.886279
19-41-8-2-43-T-S28	43	89017467	0.557967	31946000000	494065478	10297000000	0.759053	0.240947	0.98477	358.874	0.739012	0.175841	27.0165	93443820	9.12289	10.1553	11.5831	13.7797	17.9972	-1	49668806	3217346917	452725492	452725492	43228000000	222178340	221796002	42738000000	20711000000	7601242674	1	0.490757	0.998279	153.039	122	7716	0.021706	0.515392	0	0.055773	0.002372	0.153357	0.09526	3.06077	0.969824	0.965458	0.941987	0.912648	0.879399
19-42-10-2-44-T-S36	44	89017467	0.557967	33727000000	519709208	10926000000	0.758123	0.241877	0.984824	378.878	0.738642	0.13552	26.9849	83620680	12.4056	14.8774	19.6953	49.3876	-1	-1	49668806	3217346917	497787477	497787477	45660000000	218168876	217683264	45173000000	19308000000	6187900858	1	0.438277	0.997774	124.583	101	7216	0.024978	0.572571	0	0.059198	0.001491	0.159549	0.070218	3.46065	0.960628	0.953387	0.915808	0.873252	0.828685
19-42-11-2-44-M-S37	44	89017467	0.557967	21821000000	403231814	8936781486	0.71321	0.28679	0.981857	245.136	0.694335	0.054209	25.3098	26098461	-1	-1	-1	-1	-1	-1	49668806	3217346917	383489805	383489805	31428000000	86931793	86663595	31161000000	6648740624	1703679762	1	0.226686	0.996915	34.3008	22	2988	0.037178	0.786636	0	0.054692	0.000236	0.075588	0.028179	6.86016	0.917392	0.884708	0.699708	0.529489	0.402135
19-42-6-1-44-N-S33	44	89017467	0.557967	14741000000	252588019	5538640577	0.730241	0.269759	0.983153	165.592	0.710816	0.136213	25.9484	42054850	23.7581	-1	-1	-1	-1	-1	49668806	3217346917	236346754	236346754	20738000000	110063800	109866228	20532000000	9317376694	2824726808	1	0.465688	0.998205	56.8712	44	3006	0.028993	0.546197	0	0.066779	0.001307	0.177041	0.071108	4.37471	0.945747	0.929891	0.838054	0.732168	0.63091
19-42-7-2-44-T-S34	44	89017467	0.557967	29580000000	905673533	5745970005	0.841409	0.158591	0.970291	332.29	0.810838	0.322312	29.5075	159426575	4.5121	4.6481	4.79618	4.96542	5.14675	6.46682	49668806	3217346917	366434581	366434581	36480000000	240392391	240036175	36231000000	23709000000	11758000000	1	0.656031	0.998518	236.729	200	7228	0.016602	0.34563	0	0.045798	0.005439	0.106733	0.171878	2.17183	0.979682	0.977697	0.970765	0.96341	0.955156
19-42-8-2-44-T-S35	44	89017467	0.557967	33515000000	524744450	10853000000	0.758237	0.241763	0.984584	376.495	0.737537	0.157494	26.9824	93220475	9.07884	10.1024	11.5215	13.7082	17.9422	-1	49668806	3217346917	483923762	483923762	45441000000	230210766	229757480	44893000000	20992000000	7156731717	1	0.475717	0.998031	144.089	123	7943	0.022923	0.532387	0	0.060963	0.003688	0.158967	0.08459	2.82528	0.967606	0.962936	0.939241	0.91128	0.880344
19-43-10-2-45-M-S40	45	89017467	0.557967	34925000000	721117624	16480000000	0.683839	0.316161	0.97977	392.337	0.660625	0.085447	24.2159	58357651	11.7485	14.3267	19.7316	-1	-1	-1	49668806	3217346917	574590213	574590213	52866000000	214725395	214249671	52126000000	18654000000	4517290635	1	0.373702	0.997785	90.9482	78	6061	0.022403	0.642134	0	0.05551	0.003634	0.127759	0.08432	2.45806	0.969468	0.965749	0.942778	0.903294	0.848859
19-43-8-2-45-M-S39	45	89017467	0.557967	36567000000	630993726	14138000000	0.724594	0.275406	0.983037	410.785	0.703215	0.086005	25.7447	59301751	12.4332	15.7903	25.1583	-1	-1	-1	49668806	3217346917	572092994	572092994	52000000000	200927856	200313024	51336000000	17214000000	4472250680	1	0.351215	0.99694	90.0414	76	6106	0.02389	0.664691	0	0.053918	0.003352	0.123777	0.067159	2.72853	0.964628	0.959242	0.926969	0.879984	0.822374
19-44-4-1-46-N-S41	46	89017467	0.557967	17636000000	255071618	3940329838	0.819509	0.180491	0.985743	198.116	0.802813	0.318281	29.1971	123569643	5.48445	5.76692	6.07835	6.44049	6.8794	12.2854	49668806	3217346917	224893498	224893498	21967000000	161603379	161416755	21831000000	15630000000	6991815945	1	0.718577	0.998845	140.769	124	4756	0.02039	0.284069	0	0.056272	0.004729	0.195402	0.139272	2.34615	0.974059	0.970979	0.95533	0.935429	0.910582
19-44-5-2-46-M-S42	46	89017467	0.557967	27275000000	493655293	7833617737	0.779971	0.220029	0.982223	306.405	0.757878	0.252363	27.6893	126566130	6.54147	6.90091	7.32625	7.83547	8.44293	19.8014	49668806	3217346917	372051750	372051750	35989000000	230908305	230642562	35603000000	21941000000	9082348876	1	0.620635	0.998849	182.858	150	8026	0.01947	0.383728	0	0.060477	0.004116	0.161629	0.13496	2.57547	0.975625	0.973341	0.961896	0.94688	0.927597
19-44-6-2-46-M-S43	46	89017467	0.557967	33112000000	704870589	11175000000	0.751627	0.248373	0.979156	371.97	0.725235	0.200306	26.5997	113391093	7.26549	7.74137	8.31785	9.02975	9.97688	-1	49668806	3217346917	473185479	473185479	45657000000	257016133	256607531	44991000000	24160000000	9145277946	1	0.543161	0.99841	184.125	151	10126	0.018842	0.463017	0	0.063172	0.005799	0.135716	0.129043	2.59331	0.976256	0.973851	0.962523	0.947328	0.927712
19-48-10-2-48-M-S9	48	89017467	0.557967	23712000000	445410188	9549670179	0.716689	0.283311	0.981562	266.379	0.692733	0.132863	25.4256	66757612	10.6889	12.8096	16.917	40.1233	-1	-1	49668806	3217346917	380731215	380731215	34230000000	188403389	187876483	33707000000	16168000000	4547903678	1	0.494846	0.997203	91.5646	81	5315	0.023476	0.520331	0	0.071566	0.003603	0.178138	0.091456	2.61613	0.966221	0.961137	0.929492	0.884448	0.830778
19-48-4-1-48-N-S5	48	89017467	0.557967	13322000000	277919907	5989085015	0.694268	0.305732	0.979565	149.659	0.669056	0.158531	24.5801	51362109	11.7757	15.5163	30.7368	-1	-1	-1	49668806	3217346917	216073533	216073533	19912000000	131852667	131531286	19589000000	11675000000	3156677787	1	0.610221	0.997563	63.5545	56	3997	0.023899	0.404009	0	0.078172	0.008096	0.222544	0.126063	2.64811	0.965553	0.958741	0.908783	0.833909	0.747091
19-48-5-2-48-T-S6	48	89017467	0.557967	18700000000	277446378	4602981587	0.804797	0.195203	0.98538	210.072	0.785895	0.291127	28.6624	112577944	5.41551	5.69968	6.04305	6.43379	6.90504	13.9904	49668806	3217346917	243502787	243502787	23795000000	167762696	167429484	23581000000	16158000000	6927256781	1	0.688956	0.998014	139.469	124	5169	0.020209	0.314791	0	0.055336	0.005886	0.192462	0.137766	2.21379	0.974509	0.972001	0.958652	0.941028	0.918465
19-48-6-2-48-T-S1	48	89017467	0.557967	20229000000	309015726	5229017435	0.797068	0.202932	0.984954	227.251	0.777493	0.284142	28.3749	120136232	5.70688	6.00497	6.34626	6.74371	7.2362	13.8097	49668806	3217346917	266583691	266583691	26019000000	182989081	182665453	25767000000	17590000000	7392985497	1	0.686423	0.998231	148.846	132	6457	0.020023	0.31734	0	0.060565	0.006076	0.189617	0.139503	2.28993	0.974761	0.972235	0.959125	0.942108	0.920625
19-48-7-2-48-T-S7	48	89017467	0.557967	21771000000	370333478	6710603855	0.76741	0.23259	0.983274	244.567	0.745264	0.257862	27.2725	119130113	6.0415	6.36296	6.73312	7.16659	7.69553	15.6676	49668806	3217346917	302587490	302587490	29212000000	202473207	202165727	28852000000	19148000000	7532701417	1	0.669139	0.998481	151.659	134	7614	0.01973	0.336329	0	0.068747	0.005722	0.189008	0.139126	2.26356	0.974936	0.972437	0.95968	0.943293	0.922831
19-48-9-2-48-M-S8	48	89017467	0.557967	19714000000	410003486	8981649256	0.691416	0.308584	0.979627	221.467	0.666718	0.099203	24.4806	43999818	21.4521	-1	-1	-1	-1	-1	49668806	3217346917	341469009	341469009	29569000000	139621850	139163255	29106000000	11406000000	2933370562	1	0.408886	0.996715	59.0586	48	4562	0.028017	0.608138	0	0.074844	0.002877	0.146087	0.067283	3.69116	0.950347	0.937862	0.860197	0.763343	0.665346
19-49-10-2-49-M-S16	49	89017467	0.557967	19222000000	417642477	3050106204	0.865571	0.134429	0.978734	215.93	0.842167	0.397925	30.6189	181587925	5.712	5.92473	6.15238	6.40616	6.70174	8.99473	49668806	3217346917	230059323	230059323	22824000000	178349716	178029528	22689000000	17565000000	9082216851	1	0.775234	0.998205	182.856	143	7237	0.018001	0.225832	0	0.050505	0.008122	0.14935	0.16591	2.85712	0.977797	0.975205	0.960618	0.940681	0.916014
19-49-4-1-49-N-S10	49	89017467	0.557967	8669699976	207608032	1455428816	0.859144	0.140856	0.976614	97.3932	0.835142	0.42536	30.3257	116230635	4.39629	4.58976	4.81038	5.05816	5.34938	8.1842	49668806	3217346917	104782660	104782660	10381000000	87286856	87167803	10333000000	8600848021	4415704161	1	0.833028	0.998636	88.903	79	2970	0.01888	0.167612	0	0.049427	0.009882	0.156109	0.189627	2.16837	0.97658	0.973389	0.953919	0.921165	0.87235
19-49-5-2-49-T-S11	49	89017467	0.557967	20219000000	304349095	4337017029	0.825545	0.174455	0.985171	227.136	0.806852	0.331109	29.3951	150367114	4.97338	5.15273	5.34859	5.57949	5.83678	7.8555	49668806	3217346917	256102426	256102426	25059000000	187420201	187155807	24860000000	18137000000	8297301892	1	0.731817	0.998589	167.053	148	6467	0.019312	0.270429	0	0.057751	0.0062	0.189729	0.142145	2.19806	0.975975	0.973655	0.962421	0.948599	0.931954
19-49-6-2-49-T-S12	49	89017467	0.557967	20860000000	366016631	5078560361	0.80693	0.19307	0.982756	234.332	0.786632	0.32083	28.6619	146069170	4.98288	5.16666	5.37232	5.59986	5.8414	7.87874	49668806	3217346917	269666045	269666045	26518000000	194330860	194061827	26304000000	18903000000	8507675212	1	0.720635	0.998616	171.288	152	7512	0.018894	0.281352	0	0.058209	0.006909	0.174623	0.155485	2.1682	0.976573	0.974427	0.964079	0.951528	0.936522
19-49-7-2-49-T-S13	49	89017467	0.557967	22955000000	341172584	4617235591	0.834585	0.165415	0.985355	257.867	0.817435	0.324985	29.7225	153896450	5.40871	5.6167	5.85704	6.12974	6.43202	9.04991	49668806	3217346917	286643483	286643483	28081000000	202563394	202202427	27913000000	19672000000	9126003907	1	0.706674	0.998218	183.737	157	6569	0.019335	0.29525	0	0.052314	0.006583	0.182698	0.13622	2.41759	0.975855	0.973342	0.961243	0.946824	0.929569
19-49-8-2-49-M-S14	49	89017467	0.557967	21385000000	363902246	3470718135	0.86238	0.13762	0.983268	240.233	0.843787	0.393311	30.6474	210899272	6.74679	6.99594	7.27	7.58143	7.92775	10.7182	49668806	3217346917	255534865	255534865	25344000000	200475667	200209960	25220000000	19765000000	9968078712	1	0.784534	0.998675	200.691	153	8880	0.018973	0.216263	0	0.051389	0.010432	0.171448	0.155221	3.29001	0.976272	0.973377	0.955918	0.93173	0.903442
19-49-9-2-49-M-S15	49	89017467	0.557967	19670000000	424457283	4381150695	0.820996	0.179004	0.978876	220.963	0.798886	0.372148	29.0464	191319133	7.82055	8.18188	8.59941	9.07315	9.61755	15.3024	49668806	3217346917	249667744	249667744	24621000000	194231851	193869431	24475000000	19015000000	9162776617	1	0.777961	0.998134	184.477	138	9376	0.018624	0.223103	0	0.056034	0.008114	0.166037	0.172349	3.61721	0.976788	0.973554	0.951263	0.91875	0.882016
19-5-10-2-5-T-S5	5	89017467	0.557967	17931000000	321674044	3404552608	0.842799	0.157201	0.982377	201.433	0.822798	0.346364	29.9243	131881634	4.99614	5.21156	5.45928	5.73932	6.04952	9.09981	49668806	3217346917	221258821	221258821	21793000000	161451425	161113841	21657000000	15758000000	7548219637	1	0.729695	0.997909	151.971	134	4927	0.019033	0.272414	0	0.046956	0.006953	0.168348	0.156806	2.30259	0.976353	0.973857	0.961311	0.945145	0.924155
19-5-11-2-5-T-S6	5	89017467	0.557967	13247000000	534010844	2976651643	0.822367	0.177633	0.961249	148.809	0.785266	0.212201	28.5709	37909861	5.44117	6.43775	8.21148	13.7704	-1	-1	49668806	3217346917	170332022	170332022	16869000000	87824387	87681735	16757000000	8540599610	3579619319	1	0.515607	0.998376	72.0698	66	2357	0.018182	0.490335	0	0.037393	0.004758	0.086226	0.167679	2.00194	0.976953	0.974049	0.956891	0.921028	0.857246
19-5-12-2-5-M-S7	5	89017467	0.557967	17693000000	257153930	3742699580	0.827465	0.172535	0.985674	198.754	0.806986	0.335195	29.4785	140217675	7.46502	7.94021	8.473	9.14978	9.98784	-1	49668806	3217346917	223097615	223097615	21924000000	166836403	166043522	21692000000	16161000000	7348903667	1	0.747818	0.995248	147.958	127	7200	0.02132	0.255014	0	0.052373	0.008484	0.199376	0.145984	3.21648	0.972342	0.967349	0.934554	0.895069	0.858204
19-5-13-2-5-M-S31	5	89017467	0.557967	17407000000	306346836	4174932000	0.809262	0.190738	0.982705	195.546	0.790953	0.294736	28.7432	99200309	5.00122	5.28651	5.61204	6.01073	6.49573	16.5206	49668806	3217346917	225590669	225590669	22008000000	151594669	151433855	21888000000	14646000000	6486429706	1	0.67199	0.998939	130.594	118	6043	0.019298	0.330855	0	0.047694	0.005041	0.172685	0.147393	2.10635	0.975726	0.973065	0.959485	0.94195	0.919125
19-5-14-2-5-M-S32	5	89017467	0.557967	22240000000	322726925	5182592578	0.813211	0.186789	0.985697	249.842	0.796144	0.2819	28.9714	121060321	5.19948	5.45064	5.73436	6.05063	6.43016	10.6273	49668806	3217346917	286085526	286085526	27935000000	189781834	189492415	27746000000	18308000000	7874908626	1	0.663374	0.998475	158.548	144	7067	0.020009	0.340156	0	0.051506	0.005314	0.187983	0.131226	2.14255	0.974883	0.972363	0.959991	0.94502	0.927247
19-5-8-1-5-N-S8	5	89017467	0.557967	12638000000	184151533	3805616181	0.771129	0.228871	0.985638	141.972	0.748487	0.23835	27.4705	67931003	9.65357	11.502	14.9523	28.8434	-1	-1	49668806	3217346917	176694586	176694586	16885000000	116995537	116519238	16628000000	10907000000	4024470102	1	0.662134	0.995929	81.0261	68	4492	0.024583	0.344032	0	0.073873	0.005883	0.221798	0.112397	3.11639	0.962272	0.954117	0.905906	0.84399	0.77487
19-5-9-2-5-T-S9	5	89017467	0.557967	16592000000	241171059	3426118117	0.830883	0.169117	0.985672	186.385	0.814015	0.332309	29.6002	125685659	5.29811	5.55016	5.8459	6.17524	6.58256	11.067	49668806	3217346917	208852310	208852310	20382000000	153699659	153430667	20259000000	14860000000	6773253571	1	0.735925	0.99825	136.368	119	4558	0.020046	0.266483	0	0.048122	0.00679	0.201265	0.143014	2.31133	0.974683	0.971885	0.957133	0.937466	0.911637
19-50-3-1-37-N-S1	37	89017467	0.557967	14865000000	383998092	8996311145	0.628945	0.371055	0.974818	166.989	0.599458	0.088223	22.1594	32103620	16.2795	-1	-1	-1	-1	-1	49668806	3217346917	272847091	272847091	24797000000	122216705	121872635	24245000000	10369000000	2187689394	1	0.447931	0.997185	44.0455	40	3498	0.023881	0.572333	0	0.08362	0.008534	0.148655	0.096651	2.44697	0.963006	0.955546	0.895924	0.7835	0.644812
19-50-5-2-37-T-S2	37	89017467	0.557967	27988000000	743230879	17146000000	0.626266	0.373734	0.974132	314.414	0.596323	0.060698	22.0495	43960864	16.9089	28.8742	-1	-1	-1	-1	49668806	3217346917	538193933	538193933	46935000000	188373083	187480750	45878000000	14866000000	2848824388	1	0.35001	0.995263	57.3564	51	3984	0.023411	0.675964	0	0.086601	0.00485	0.104445	0.06606	2.49376	0.965242	0.959445	0.916855	0.838409	0.737214
19-50-6-2-37-T-S3	37	89017467	0.557967	25252000000	830846555	18706000000	0.58235	0.41765	0.968146	283.677	0.550039	0.031761	20.3774	24998146	34.0122	-1	-1	-1	-1	-1	49668806	3217346917	521775505	521775505	45910000000	147902212	147438596	44789000000	11575000000	1458139867	1	0.283459	0.996865	29.3573	27	2330	0.024016	0.741572	0	0.075447	0.006307	0.081799	0.062339	2.25825	0.963323	0.954363	0.854571	0.659345	0.446515
19-50-7-2-38-M-S4	37	89017467	0.557967	27603000000	946546242	22023000000	0.564526	0.435474	0.966845	310.082	0.531319	0.037876	19.7271	35594189	31.3139	-1	-1	-1	-1	-1	49668806	3217346917	603193622	603193622	51951000000	208019350	207334503	50572000000	15990000000	1967716450	1	0.344863	0.996708	39.6167	34	4022	0.023918	0.683824	0	0.097254	0.009579	0.098691	0.071765	2.47605	0.963099	0.955293	0.88027	0.739749	0.576664
19-51-3-1-38-N-S5	38	89017467	0.557967	14960000000	402659894	7132225462	0.682935	0.317065	0.973789	168.053	0.650832	0.133209	24.0363	36544973	9.04335	11.5156	18.5521	-1	-1	-1	49668806	3217346917	237344212	237344212	22985000000	123103645	122928721	22495000000	11373000000	3061860857	1	0.518671	0.998579	61.6456	56	4723	0.0196	0.494432	0	0.072569	0.009091	0.132127	0.15569	2.05485	0.974356	0.970826	0.946181	0.890278	0.800674
19-51-4-2-38-T-S6	38	89017467	0.557967	34535000000	637359996	12180000000	0.742784	0.257216	0.981879	387.958	0.717459	0.148929	26.3598	84727149	7.44267	8.14292	9.04325	10.2937	12.2744	-1	49668806	3217346917	506880335	506880335	48135000000	229043563	228536359	47352000000	20890000000	7168737019	1	0.451869	0.997786	144.331	127	8040	0.019935	0.558845	0	0.064833	0.00426	0.124976	0.095709	2.36608	0.974194	0.971344	0.957147	0.938391	0.91452
19-51-5-2-38-T-S7	38	89017467	0.557967	31396000000	547636079	10986000000	0.744088	0.255912	0.982856	352.697	0.720678	0.164693	26.4324	89590682	7.12498	7.73132	8.49485	9.50541	10.9741	-1	49668806	3217346917	458932780	458932780	43565000000	226182674	225775338	42930000000	20770000000	7174810038	1	0.492845	0.998199	144.453	129	7264	0.020697	0.516198	0	0.064735	0.002841	0.149064	0.100051	2.29291	0.972874	0.969776	0.954701	0.935781	0.91288
19-51-6-2-38-T-S8	38	89017467	0.557967	27910000000	1143021693	31670000000	0.478452	0.521548	0.960657	313.533	0.445495	0.08427	16.6123	72017800	14.1917	16.0151	18.6389	23.1642	34.5162	-1	49668806	3217346917	684163092	684163092	62649000000	356359917	354604258	60723000000	30635000000	5279481610	1	0.52087	0.995073	106.294	95	9544	0.019958	0.49549	1e-06	0.119134	0.017476	0.141713	0.139276	2.21445	0.973325	0.970227	0.952656	0.926444	0.890636
19-51-8-2-38-M-S10	38	89017467	0.557967	31434000000	516260612	8274113403	0.794303	0.205697	0.983842	353.127	0.772291	0.252792	28.2445	140887171	5.7759	6.02056	6.31279	6.63221	7.00328	10.6243	49668806	3217346917	418849190	418849190	40703000000	257313317	256936279	40225000000	24520000000	10289000000	1	0.614334	0.998535	207.16	181	9664	0.019475	0.390423	0	0.053888	0.003972	0.168154	0.127779	2.32764	0.975351	0.972997	0.962467	0.950509	0.937203
19-52-3-1-39-N-S11	39	89017467	0.557967	13558000000	202000483	3963538112	0.776373	0.223627	0.98532	152.311	0.7575	0.249539	27.6484	65172604	6.21268	6.90268	7.84689	9.29951	12.0305	-1	49668806	3217346917	184942854	184942854	17899000000	118991157	118834762	17724000000	11291000000	4466448642	1	0.643394	0.998686	89.9246	81	4063	0.021469	0.362965	0	0.06161	0.004246	0.186778	0.132414	2.24812	0.971156	0.967425	0.945127	0.911058	0.863925
19-52-4-2-39-T-S12	39	89017467	0.557967	23785000000	346488563	6858263072	0.778692	0.221308	0.985642	267.193	0.759135	0.137135	27.74	46905562	7.43544	9.04486	12.3496	-1	-1	-1	49668806	3217346917	326007022	326007022	31332000000	123527060	123290325	30990000000	11490000000	4296641733	1	0.378909	0.998084	86.5058	76	5024	0.022012	0.629243	0	0.048422	0.003235	0.107203	0.073257	2.40294	0.970007	0.965606	0.93857	0.89688	0.841013
19-52-5-2-39-T-S13	39	89017467	0.557967	35815000000	492031477	9831342431	0.786917	0.213083	0.986448	402.34	0.767354	0.117573	28.056	60058966	7.61053	8.82095	10.7738	15.0668	-1	-1	49668806	3217346917	483636816	483636816	46674000000	162881763	162452698	46139000000	15144000000	5487577163	1	0.336785	0.997366	110.483	99	8636	0.022477	0.671765	0	0.045639	0.002418	0.099536	0.061714	2.45519	0.968515	0.963669	0.93768	0.905697	0.868199
19-52-6-2-39-M-S14	39	89017467	0.557967	32314000000	506672393	8137830648	0.801316	0.198684	0.984563	363.01	0.781733	0.242187	28.5148	128798546	5.39744	5.63636	5.91338	6.22849	6.59207	10.2487	49668806	3217346917	421831593	421831593	41337000000	245555786	245157598	40959000000	23683000000	10011000000	1	0.582118	0.998378	201.559	181	9486	0.019354	0.42179	0	0.05183	0.003784	0.156049	0.122135	2.19086	0.975714	0.973547	0.963915	0.953097	0.940908
19-52-7-2-39-M-S15	39	89017467	0.557967	27937000000	548964175	8674437967	0.766567	0.233433	0.980729	313.836	0.744819	0.24347	27.172	118967559	5.68665	5.95331	6.27711	6.63901	7.06947	12.0827	49668806	3217346917	382830060	382830060	37508000000	232489164	232237856	37160000000	22417000000	9132133135	1	0.607291	0.998919	183.861	164	8965	0.018805	0.396749	0	0.052517	0.00428	0.150971	0.149746	2.21519	0.976508	0.974386	0.964371	0.952624	0.938671
19-53-3-1-40-N-S16	40	89017467	0.557967	13646000000	394486648	9161022630	0.605162	0.394838	0.971905	153.301	0.572401	0.095696	21.2578	38121930	17.3507	44.9124	-1	-1	-1	-1	49668806	3217346917	275322897	275322897	23841000000	141978085	141705027	23202000000	11355000000	2281462158	1	0.515678	0.998077	45.9335	40	4713	0.023193	0.510592	0	0.117952	0.009841	0.162596	0.100719	2.55186	0.964603	0.956862	0.893258	0.776618	0.638828
19-53-4-2-40-M-S17	40	89017467	0.557967	29966000000	528283862	10697000000	0.740312	0.259688	0.982676	336.63	0.717888	0.112518	26.2935	58087902	9.66608	11.5122	14.9518	28.2688	-1	-1	49668806	3217346917	445091937	445091937	41742000000	184628690	184392909	41191000000	16376000000	4696733055	1	0.41481	0.998723	94.561	80	6132	0.021613	0.602444	0	0.05682	0.005017	0.132844	0.088865	2.42464	0.970337	0.966286	0.94322	0.907879	0.858891
19-53-5-2-40-M-S18	40	89017467	0.557967	26502000000	432461244	8458494833	0.76101	0.23899	0.983944	297.714	0.740137	0.194692	27.0635	95931955	8.4105	9.23995	10.3336	11.8942	14.4526	-1	49668806	3217346917	378596491	378596491	35806000000	213987197	213617685	35393000000	19646000000	6971244908	1	0.565212	0.998273	140.355	118	9163	0.021627	0.444915	0	0.059856	0.003091	0.186139	0.109046	2.75205	0.970582	0.966637	0.944815	0.916892	0.884679
19-54-3-1-41-N-S19	89017467	0.557967	15378000000	255486963	5061009358	0.755438	0.244562	0.983657	172.749	0.731207	0.263372	26.8575	104322125	7.19577	7.73715	8.41735	9.278	10.4274	-1	49668806	3217346917	217941675	217941675	21031000000	156326075	156133198	20694000000	14757000000	5538850956	1	0.717284	0.998766	111.516	95	7369	0.020906	0.286878	0	0.085712	0.010329	0.206982	0.142468	2.53445	0.972173	0.968481	0.946505	0.914963	0.874469	0.825348
19-6-10-2-6-T-S14	6	89017467	0.557967	23244000000	492841305	6130127734	0.794754	0.205246	0.979238	261.121	0.773295	0.318847	28.1283	153716346	5.38911	5.59199	5.80488	6.05033	6.32984	8.51787	49668806	3217346917	303739742	303739742	30059000000	216635188	216303223	29867000000	21236000000	9584153679	1	0.713226	0.998468	192.961	163	5649	0.018638	0.28898	0	0.04287	0.006625	0.159892	0.180751	2.35319	0.97691	0.974767	0.965334	0.954065	0.940178
19-6-11-2-6-T-S15	6	89017467	0.557967	26677000000	481984492	5593535939	0.829216	0.170784	0.982253	299.679	0.809974	0.314326	29.4384	152237022	5.19046	5.38662	5.60457	5.84433	6.11895	8.34211	49668806	3217346917	334104496	334104496	32935000000	224224719	223945948	32752000000	21900000000	10352000000	1	0.671122	0.998757	208.428	177	6244	0.018726	0.331334	0	0.044842	0.004919	0.15373	0.149101	2.3685	0.976873	0.974692	0.96524	0.954294	0.94119
19-6-12-2-6-T-S16	6	89017467	0.557967	27341000000	569412042	5352788253	0.839079	0.160921	0.979599	307.144	0.815628	0.327786	29.708	160136531	4.88711	5.05377	5.23431	5.42874	5.64539	7.29863	49668806	3217346917	336625902	336625902	33522000000	229238051	228848052	33263000000	22590000000	10988000000	1	0.680988	0.998299	221.224	188	6492	0.017908	0.320865	0	0.045063	0.006501	0.135139	0.162108	2.30442	0.977909	0.975904	0.967845	0.959253	0.949184
19-6-13-2-6-T-S17	6	89017467	0.557967	30109000000	559166601	5511143523	0.847671	0.152329	0.981767	338.235	0.828155	0.307385	30.0786	144642170	4.9961	5.19391	5.4157	5.65247	5.92401	8.26897	49668806	3217346917	365129725	365129725	36357000000	227880824	227449624	36179000000	22512000000	11175000000	1	0.624109	0.998108	224.999	186	12333	0.018512	0.377757	0	0.038695	0.004605	0.130705	0.139352	2.39361	0.977299	0.975207	0.966404	0.956843	0.945504
19-6-14-2-6-T-S18	6	89017467	0.557967	25357000000	527007261	4757238842	0.844746	0.155254	0.97964	284.859	0.823055	0.31588	29.9099	132978218	5.35127	5.58877	5.86202	6.17868	6.55254	10.3525	49668806	3217346917	310366777	310366777	30809000000	201967921	201611671	30642000000	19870000000	9731932760	1	0.650739	0.998236	195.937	159	6996	0.018382	0.351542	0	0.03908	0.005003	0.1335	0.153275	2.51201	0.977383	0.97523	0.965732	0.954054	0.938802
19-6-15-2-6-T-S19	6	89017467	0.557967	25037000000	489557216	4435142888	0.851971	0.148029	0.980821	281.255	0.831844	0.347024	30.2021	162226108	4.72089	4.86967	5.03829	5.22674	5.43503	6.95853	49668806	3217346917	303070862	303070862	30098000000	212012781	211682256	29961000000	20909000000	10445000000	1	0.699549	0.998441	210.285	180	7031	0.01835	0.302135	0	0.041797	0.005845	0.143751	0.157874	2.28571	0.977499	0.975421	0.966689	0.957149	0.9457
19-6-16-2-6-T-S20	6	89017467	0.557967	25194000000	471002721	4861034189	0.84076	0.15924	0.981648	283.028	0.821574	0.326466	29.8298	146690092	4.64706	4.80662	4.99405	5.18654	5.41753	7.15604	49668806	3217346917	309059779	309059779	30666000000	208672331	208386232	30526000000	20552000000	10011000000	1	0.675184	0.998629	201.563	177	5836	0.018508	0.326744	0	0.044134	0.005298	0.144335	0.151537	2.19091	0.977258	0.975158	0.966099	0.956136	0.944603
19-6-17-2-6-T-S21	6	89017467	0.557967	25444000000	564171291	4461127806	0.853588	0.146412	0.978308	285.835	0.831085	0.342822	30.1819	153771717	4.49698	4.64095	4.80008	4.98194	5.16986	6.63686	49668806	3217346917	307388304	307388304	30616000000	210039880	209756179	30470000000	20778000000	10496000000	1	0.683305	0.998649	211.315	183	6068	0.017871	0.318087	0	0.042043	0.005783	0.128084	0.161542	2.20119	0.978087	0.976097	0.967808	0.959078	0.948793
19-6-18-2-6-T-S22	6	89017467	0.557967	21365000000	555159424	4238708286	0.837966	0.162034	0.974674	240.014	0.809493	0.349691	29.5195	150386897	4.58649	4.74263	4.90961	5.10044	5.30342	6.8752	49668806	3217346917	265248543	265248543	26394000000	190778279	190478108	26159000000	18766000000	9229624184	1	0.719243	0.998427	185.823	161	7820	0.017574	0.282611	0	0.053797	0.007274	0.128561	0.174943	2.18616	0.97846	0.976402	0.967411	0.957341	0.945058
19-6-4-1-6-N-S33	6	89017467	0.557967	10358000000	198984607	2377939999	0.816164	0.183836	0.981152	116.361	0.795477	0.336119	28.9425	82356758	4.90002	5.24148	5.64951	6.16921	6.84182	-1	49668806	3217346917	133561725	133561725	13021000000	99714007	99612230	12935000000	9626207769	4376723044	1	0.746576	0.998979	88.1181	80	2828	0.019916	0.255809	0	0.057717	0.006565	0.179869	0.161692	2.09805	0.975154	0.972147	0.954412	0.925312	0.880506
19-6-5-2-6-T-S10	6	89017467	0.557967	21545000000	377454914	4091535600	0.84272	0.15728	0.982782	242.034	0.823275	0.356367	29.9339	172962217	4.56401	4.69972	4.84621	4.997	5.17019	6.36963	49668806	3217346917	265467637	265467637	26170000000	198527105	198107256	26014000000	19409000000	9326196852	1	0.747839	0.997885	187.768	170	5776	0.018726	0.253925	0	0.050534	0.007154	0.171746	0.158145	2.13372	0.976877	0.974531	0.963889	0.952036	0.938383
19-6-6-2-6-T-S34	6	89017467	0.557967	16327000000	322957282	3336727782	0.833054	0.166946	0.980603	183.415	0.812247	0.341565	29.5249	115879565	4.87233	5.10065	5.36867	5.66648	6.03575	9.99058	49668806	3217346917	203233667	203233667	20101000000	146483840	146268575	19987000000	14365000000	6865870037	1	0.720766	0.99853	138.233	123	4545	0.019042	0.281262	0	0.049921	0.007175	0.156558	0.161573	2.22957	0.976436	0.973809	0.9596	0.941292	0.9181
19-6-7-2-6-T-S11	6	89017467	0.557967	20901000000	331974973	4009418518	0.841163	0.158837	0.984365	234.797	0.82195	0.338101	29.9267	155646010	5.04523	5.22738	5.43257	5.66707	5.91831	7.97853	49668806	3217346917	260462425	260462425	25429000000	190609904	190243387	25242000000	18406000000	8597433854	1	0.731813	0.998077	173.095	155	5149	0.019326	0.270826	0	0.051283	0.006468	0.185612	0.145225	2.27757	0.975902	0.973315	0.96088	0.945844	0.928249
19-6-8-2-6-M-S12	6	89017467	0.557967	18432000000	367576737	3942488102	0.826643	0.173357	0.980448	207.06	0.806524	0.305153	29.2931	105383888	5.50676	5.83914	6.23265	6.69876	7.281	-1	49668806	3217346917	234583127	234583127	22854000000	158678302	158422556	22742000000	15301000000	6973814306	1	0.676427	0.998388	140.406	118	4327	0.019028	0.327187	0	0.043042	0.005303	0.161292	0.156535	2.37977	0.976259	0.973792	0.961295	0.943452	0.918037
19-6-9-2-6-T-S13	6	89017467	0.557967	26030000000	709286953	4511325609	0.855641	0.144359	0.973474	292.417	0.829143	0.350963	30.105	164598107	4.74017	4.88819	5.05699	5.23876	5.43509	6.91841	49668806	3217346917	314260495	314260495	31394000000	218528675	218231492	31251000000	21694000000	11018000000	1	0.695374	0.99864	221.833	190	5798	0.017285	0.305809	0	0.039724	0.006432	0.116308	0.17916	2.33508	0.978712	0.976678	0.968426	0.959552	0.948713
19-64-2-50-M-S1	50	89017467	0.557967	34038000000	619455016	6593511330	0.840159	0.159841	0.982126	382.369	0.81983	0.296865	29.823	163067716	5.29196	5.47719	5.68644	5.9197	6.19137	8.28247	49668806	3217346917	420266765	420266765	41518000000	262539805	261955530	41251000000	25655000000	12325000000	1	0.624698	0.997775	248.147	200	11016	0.018341	0.378064	0	0.044729	0.005205	0.134481	0.138739	2.4569	0.97749	0.975499	0.967125	0.957645	0.946973
19-65-2-51-M-S2	51	89017467	0.557967	17274000000	266068520	3550081047	0.831667	0.168333	0.98483	194.047	0.812942	0.345283	29.6029	131299989	5.36157	5.60349	5.88748	6.20303	6.57747	10.4313	49668806	3217346917	214313079	214313079	21248000000	158601671	158289598	21090000000	15571000000	7336626318	1	0.740047	0.998032	147.711	123	4879	0.019674	0.261699	0	0.049793	0.007239	0.177213	0.156186	2.42149	0.975506	0.973024	0.960181	0.942482	0.918502
19-66-2-52-M-S3	52	89017467	0.557967	32412000000	745582823	15296000000	0.684317	0.315683	0.977514	364.104	0.650214	0.114062	24.177	75440496	10.6022	12.0901	14.3678	18.6478	38.6516	-1	49668806	3217346917	529803552	529803552	49848000000	245855693	244882830	48453000000	21751000000	5685726011	1	0.464051	0.996043	114.473	97	6336	0.022129	0.551098	0	0.070717	0.011242	0.14803	0.101585	2.48854	0.969413	0.965705	0.945988	0.917325	0.879924
19-67-2-53-M-S4	53	89017467	0.557967	35336000000	662832205	10208000000	0.779072	0.220928	0.981587	396.955	0.748606	0.195097	27.6394	105324248	6.72215	7.17016	7.69284	8.33996	9.15633	-1	49668806	3217346917	478216295	478216295	47202000000	251597670	250820439	46207000000	23996000000	9209024877	1	0.526117	0.996911	185.409	145	6196	0.019382	0.480677	0	0.054257	0.004441	0.132451	0.128888	2.43959	0.975995	0.973871	0.96509	0.953848	0.938824
19-68-2-54-M-S5	54	89017467	0.557967	31644000000	618852297	7184394173	0.817872	0.182128	0.980818	355.479	0.795615	0.227178	28.9932	101738458	5.31422	5.61614	5.9493	6.36575	6.85716	16.019	49668806	3217346917	401829391	401829391	39773000000	216672356	216216449	39447000000	21104000000	9035513773	1	0.539215	0.997896	181.915	155	7186	0.01848	0.465008	0	0.042227	0.004334	0.120408	0.138976	2.16566	0.977204	0.975244	0.96734	0.957698	0.945446
19-69-2-55-M-S6	55	89017467	0.557967	35505000000	561250281	7906338168	0.820197	0.179803	0.984438	398.85	0.801382	0.257441	29.183	142833113	5.14235	5.3432	5.56265	5.81185	6.09527	8.46974	49668806	3217346917	448493020	448493020	44304000000	262830393	262211904	43972000000	25624000000	11406000000	1	0.58603	0.997647	229.636	200	8808	0.01881	0.417259	0	0.044876	0.004263	0.143832	0.130393	2.20804	0.976473	0.974462	0.966377	0.957466	0.947737
19-7-10-2-7-T-S13	7	89017467	0.557967	18341000000	237755258	3833797020	0.828942	0.171058	0.987203	206.035	0.810692	0.328177	29.5769	150929079	6.51422	6.8354	7.21197	7.65499	8.17776	14.6459	49668806	3217346917	234185803	234185803	22624000000	175404671	174618387	22412000000	16697000000	7424515189	1	0.748998	0.995517	149.48	126	5609	0.021529	0.254999	0	0.056897	0.00629	0.220776	0.129777	2.76816	0.971816	0.967894	0.946327	0.919709	0.889392
19-7-11-2-7-T-S14	7	89017467	0.557967	21490000000	330616696	6310483054	0.775674	0.224326	0.984848	241.411	0.756141	0.246522	27.6103	114364171	6.79333	7.24635	7.79846	8.47799	9.36138	-1	49668806	3217346917	305741037	305741037	28420000000	199317004	198855459	28131000000	18145000000	7006256274	1	0.651914	0.997684	141.059	124	5459	0.021692	0.354969	0	0.070337	0.004756	0.206698	0.114195	2.47473	0.971561	0.967947	0.948885	0.925413	0.897903
19-7-12-2-7-T-S15	7	89017467	0.557967	21624000000	376663227	4814916336	0.820445	0.179555	0.98288	242.922	0.801281	0.318987	29.1456	146547504	5.17574	5.37037	5.60303	5.85359	6.13279	8.51668	49668806	3217346917	276224221	276224221	26987000000	197455987	197139040	26816000000	19096000000	8608547668	1	0.71484	0.998395	173.319	153	6549	0.019289	0.287898	0	0.055259	0.009103	0.174043	0.152683	2.2509	0.976141	0.97386	0.962971	0.949944	0.934011
19-7-13-2-7-M-S16	7	89017467	0.557967	17141000000	463547506	4023519396	0.813965	0.186035	0.973668	192.554	0.785808	0.17129	28.6444	40081714	5.73825	6.71671	8.39289	12.6865	-1	-1	49668806	3217346917	222619997	222619997	21813000000	105787546	105611027	21628000000	10081000000	3736304277	1	0.475193	0.998331	75.2244	71	2906	0.018796	0.533889	0	0.04181	0.003709	0.106831	0.141017	1.88061	0.976446	0.973676	0.959426	0.932409	0.882353
19-7-9-1-7-N-S17	7	89017467	0.557967	14625000000	237608222	4778131998	0.756729	0.243271	0.984013	164.298	0.736624	0.240941	26.9131	88740751	8.12318	9.02499	10.2538	12.1566	15.7242	-1	49668806	3217346917	217082975	217082975	19855000000	148581305	148093995	19641000000	13289000000	4783801199	1	0.684445	0.99672	96.314	84	3069	0.023137	0.323407	0	0.070548	0.004354	0.238191	0.119954	2.67539	0.968822	0.964207	0.9345	0.891444	0.840041
19-71-2-57-M-S7	57	89017467	0.557967	27715000000	719326198	6257210354	0.819633	0.180367	0.974702	311.344	0.793876	0.243496	28.8745	94646485	4.54033	4.76837	5.02985	5.3339	5.69876	10.3251	49668806	3217346917	350190238	350190238	34911000000	194474615	193918619	34692000000	19169000000	8500712809	1	0.55534	0.997141	171.148	155	7912	0.017406	0.447433	0	0.038505	0.004881	0.10158	0.16257	1.92301	0.978493	0.976665	0.969614	0.961981	0.952723
19-72-2-58-M-S8	58	89017467	0.557967	30537000000	647640674	5482233930	0.850483	0.149517	0.979232	343.04	0.8284	0.355411	30.1005	213296867	5.95723	6.13874	6.34445	6.57437	6.80671	8.57829	49668806	3217346917	371141046	371141046	36862000000	265080318	264565712	36666000000	26142000000	13101000000	1	0.714231	0.998059	263.771	200	8162	0.01776	0.287038	0	0.043753	0.007337	0.138055	0.166514	2.89858	0.978181	0.97623	0.967301	0.956434	0.942917
19-73-2-59-M-S9	59	89017467	0.557967	26915000000	737180092	5841359553	0.825597	0.174403	0.973341	302.356	0.798504	0.276301	29.044	113015924	6.26453	6.64057	7.10778	7.66615	8.37039	-1	49668806	3217346917	338050414	338050414	33707000000	202816872	202373784	33494000000	20026000000	9313203841	1	0.59996	0.997815	187.506	156	5184	0.017467	0.402092	0	0.038957	0.006245	0.102279	0.172373	2.75744	0.978382	0.976372	0.9664	0.951341	0.929392
19-8-10-2-8-M-S18	8	89017467	0.557967	15837000000	443304744	4175237734	0.79589	0.20411	0.972771	177.912	0.767315	0.193352	27.9825	45076721	6.08624	7.06409	8.69009	12.4366	-1	-1	49668806	3217346917	211377431	211377431	20640000000	110234918	110091034	20456000000	10472000000	3990753056	1	0.521508	0.998695	80.3473	72	5433	0.018647	0.488081	0	0.050078	0.004116	0.117527	0.145118	2.06019	0.976244	0.973367	0.956577	0.924802	0.871048
19-8-4-1-8-N-S19	8	89017467	0.557967	7059047819	340704479	1650167671	0.817659	0.182341	0.953957	79.2996	0.774329	0.248479	28.1919	26889938	5.34162	7.00095	13.1752	-1	-1	-1	49668806	3217346917	92150562	92150562	9116335963	54583637	54501058	9049919969	5313167677	2265218134	1	0.592331	0.998487	45.6065	42	1488	0.018471	0.412904	0	0.04277	0.006384	0.094052	0.193595	1.90027	0.976282	0.972631	0.941467	0.854009	0.709349
19-8-5-2-8-T-S35	8	89017467	0.557967	19815000000	369347428	3506218737	0.851998	0.148002	0.981701	222.595	0.832514	0.34342	30.2302	130066952	5.2821	5.54106	5.81571	6.14136	6.53451	10.6589	49668806	3217346917	240482660	240482660	23801000000	169058359	168824361	23690000000	16609000000	8173801709	1	0.702996	0.998616	164.566	139	8394	0.019224	0.298921	0	0.045861	0.006295	0.152165	0.151738	2.49343	0.975727	0.972808	0.957809	0.939973	0.918519
19-8-6-2-8-T-S36	8	89017467	0.557967	23505000000	457082637	4648298933	0.837532	0.162468	0.980925	264.052	0.816388	0.336814	29.6934	154645083	5.30301	5.5091	5.73178	5.97815	6.26811	8.64461	49668806	3217346917	289785839	289785839	28792000000	203867067	203531169	28611000000	20085000000	9697447102	1	0.703509	0.998352	195.242	163	10853	0.018494	0.297997	0	0.049582	0.006587	0.153255	0.153641	2.47142	0.976978	0.974569	0.962582	0.948307	0.931396
19-8-7-2-8-T-S37	8	89017467	0.557967	15633000000	293741222	3062726334	0.838717	0.161283	0.981557	175.62	0.817608	0.222086	29.7546	45755721	5.98045	7.10316	9.13292	16.3132	-1	-1	49668806	3217346917	194053075	194053075	19121000000	93763648	93608100	18990000000	9102338873	4246451348	1	0.483186	0.998341	85.4953	72	6390	0.020451	0.520671	0	0.042602	0.003314	0.10761	0.102191	2.44272	0.973781	0.969624	0.943607	0.899938	0.838485
19-8-8-2-8-M-S38	8	89017467	0.557967	16530000000	326187042	5822072280	0.743276	0.256724	0.980649	185.695	0.718721	0.200491	26.3443	59796931	8.15293	9.51061	11.7656	17.1651	-1	-1	49668806	3217346917	238882539	238882539	22999000000	134055919	133862547	22678000000	12568000000	4611154794	1	0.561179	0.998558	92.838	76	8011	0.020516	0.445835	0	0.060299	0.007372	0.157005	0.126177	2.65252	0.973098	0.968999	0.941973	0.897407	0.836978
19-8-9-2-8-M-S39	8	89017467	0.557967	15613000000	426328942	5975894460	0.728554	0.271446	0.97342	175.391	0.695261	0.194535	25.6321	53442908	6.85807	7.82042	9.29916	12.0219	24.0396	-1	49668806	3217346917	229047665	229047665	22456000000	129145648	128909879	22015000000	12252000000	4368493371	1	0.563837	0.998174	87.9525	76	8736	0.018991	0.443491	0	0.064523	0.010566	0.130854	0.152153	2.19881	0.97597	0.973064	0.955438	0.922854	0.87135
19-9-10-2-9-T-S23	9	89017467	0.557967	24728000000	508042029	5780859363	0.81362	0.18638	0.979868	277.784	0.790216	0.291736	28.8146	122011139	5.9566	6.28469	6.64403	7.0971	7.61892	15.943	49668806	3217346917	316003913	316003913	31292000000	202024146	201696291	31017000000	19740000000	9129078542	1	0.639309	0.998377	183.799	149	7469	0.018461	0.363557	0	0.047575	0.005648	0.133288	0.155613	2.6257	0.976931	0.974668	0.963409	0.948825	0.929509
19-9-11-2-9-T-S24	9	89017467	0.557967	24641000000	552422889	5655227733	0.81668	0.18332	0.978073	276.815	0.791421	0.287734	28.87	114837941	6.35708	6.76106	7.23238	7.80211	8.52929	-1	49668806	3217346917	313302183	313302183	31136000000	195257789	194928861	30849000000	19149000000	8958759313	1	0.623225	0.998315	180.37	140	7018	0.018508	0.379273	0	0.045235	0.005595	0.122358	0.157142	2.81828	0.976979	0.974723	0.963434	0.946749	0.923002
19-9-12-2-9-T-S25	9	89017467	0.557967	22566000000	492872700	5832149723	0.79813	0.20187	0.978625	253.497	0.775473	0.272993	28.2301	100465904	6.00722	6.40445	6.87033	7.449	8.17872	-1	49668806	3217346917	292678632	292678632	29099000000	180643159	180342840	28891000000	17761000000	7943881740	1	0.617207	0.998338	159.937	131	4724	0.018596	0.385221	0	0.040679	0.004881	0.130927	0.163337	2.53868	0.976787	0.974631	0.96427	0.949155	0.926715
19-9-5-1-9-N-S20	9	89017467	0.557967	6651555577	413673602	1121112066	0.863051	0.136949	0.941449	74.7219	0.808728	0.346521	29.3668	43298824	4.81831	5.54805	6.71455	9.14704	-1	-1	49668806	3217346917	82393594	82393594	8224708698	58173007	58067812	8186341245	5765810739	2850036531	1	0.706038	0.998192	57.3808	52	1179	0.017843	0.295679	0	0.033272	0.008415	0.075007	0.239485	2.12521	0.977411	0.974023	0.947864	0.880813	0.773947
19-9-6-1-9-T-S11	9	89017467	0.557967	31678000000	492958497	9153842230	0.778492	0.221508	0.984677	355.866	0.753167	0.097959	27.7058	46755526	7.67826	9.12821	11.7496	21.0228	-1	-1	49668806	3217346917	432635813	432635813	42060000000	148408658	147816298	41325000000	13705000000	4120144419	1	0.343034	0.996009	82.9524	76	3827	0.021845	0.668372	0	0.039188	0.002612	0.108211	0.081927	2.02323	0.970666	0.967494	0.951163	0.922144	0.875347
19-9-7-2-9-M-S21	9	89017467	0.557967	20909000000	491037365	3723294541	0.8518	0.1482	0.977054	234.888	0.828919	0.372002	30.0801	171468069	4.75853	4.90816	5.06611	5.24484	5.44186	6.8484	49668806	3217346917	255802825	255802825	25225000000	191928475	191686369	25123000000	18811000000	9383590347	1	0.750298	0.998739	188.923	163	5112	0.017978	0.251249	0	0.040342	0.007382	0.150421	0.177114	2.30394	0.977713	0.975544	0.965791	0.954199	0.939803
19-9-8-2-9-M-S40	9	89017467	0.557967	16045000000	445793056	3002389248	0.845981	0.154019	0.972968	180.251	0.819228	0.357954	29.7496	111968603	4.80885	5.04124	5.31558	5.63189	6.00758	10.4074	49668806	3217346917	196527423	196527423	19586000000	140665121	140503891	19494000000	13930000000	7010902688	1	0.715753	0.998854	141.153	122	3546	0.018238	0.285384	0	0.039154	0.006913	0.125609	0.183295	2.31398	0.977359	0.974798	0.961547	0.944141	0.920583
19-9-9-2-9-M-S41	9	89017467	0.557967	17302000000	606021799	2959112284	0.85819	0.14181	0.966158	194.362	0.826236	0.359441	29.9678	117878711	4.28994	4.4661	4.66643	4.89095	5.15	7.52087	49668806	3217346917	210106179	210106179	20940000000	148778952	148621593	20867000000	14755000000	7526790414	1	0.708113	0.998942	151.54	135	3564	0.017327	0.292909	0	0.036694	0.007632	0.11	0.192062	2.10472	0.978579	0.976427	0.965967	0.953728	0.937351
[truncated: 7 more columns]
