# Supplementary material for: Alterations in homologous recombination repair genes in prostate cancer brain metastases
Source: Nat Commun. 2022 May 3;13:2400. doi: 10.1038/s41467-022-30003-5 (PMC9065149; doi:10.1038/s41467-022-30003-5)
Supplement: Supplementary file 8 — Supplementary Data 5 [file 41467_2022_30003_MOESM8_ESM.xlsx]

## Sheet: Sheet1
Supplementary Data SD5. ETS-TMPRSS2 gene fusions sequencing data
sample	contig_id	contig_srt	contig_end	region_id	attributes	gc_count	overlaps	fwd_e2e	rev_e2e	total_reads	fwd_reads	rev_reads	cov20x	cov100x	cov500x
19-10-3-1	TMPRSS2-ERG.T1E5.COSF26	19	112	AMPL0000000133	TYPE=Fusion;BREAKPOINT=58;FP_GENE_ID=TMPRSS2;FP_TRANSCRIPT_ID=ENST00000332149;FP_GENE_STRAND=-;FP_EXON_NUM=1;TP_GENE_ID=ERG;TP_TRANSCRIPT_ID=ENST00000442448;TP_GENE_STRAND=-;TP_EXON_NUM=5;FP_CHROM=chr21;FP_START=42880007;FP_END=42880083;TP_CHROM=chr21;TP_START=39795429;TP_END=39795483	69	45	17	18	46	23	23	94	0	0
19-10-3-1	TMPRSS2-ERG.T1E4.COSF125	19	106	AMPL0000000132	TYPE=Fusion;BREAKPOINT=58;FP_GENE_ID=TMPRSS2;FP_TRANSCRIPT_ID=ENST00000332149;FP_GENE_STRAND=-;FP_EXON_NUM=1;TP_GENE_ID=ERG;TP_TRANSCRIPT_ID=ENST00000442448;TP_GENE_STRAND=-;TP_EXON_NUM=4;FP_CHROM=chr21;FP_START=42880007;FP_END=42880083;TP_CHROM=chr21;TP_START=39817492;TP_END=39817544	64	1067	290	631	1069	324	745	88	88	88
19-10-3-1	TMPRSS2-ERG.T2E4.COSF128	29	104	AMPL0000000121	TYPE=Fusion;BREAKPOINT=46;FP_GENE_ID=TMPRSS2;FP_TRANSCRIPT_ID=ENST00000332149;FP_GENE_STRAND=-;FP_EXON_NUM=1,2;TP_GENE_ID=ERG;TP_TRANSCRIPT_ID=ENST00000442448;TP_GENE_STRAND=-;TP_EXON_NUM=4;FP_CHROM=chr21;FP_START=42870045,42880007;FP_END=42870116,42880010;TP_CHROM=chr21;TP_START=39817492;TP_END=39817544	33	21124	10151	9827	21124	10953	10171	76	76	76
19-10-4-1	TMPRSS2-ERG.T1E5.COSF26	19	112	AMPL0000000133	TYPE=Fusion;BREAKPOINT=58;FP_GENE_ID=TMPRSS2;FP_TRANSCRIPT_ID=ENST00000332149;FP_GENE_STRAND=-;FP_EXON_NUM=1;TP_GENE_ID=ERG;TP_TRANSCRIPT_ID=ENST00000442448;TP_GENE_STRAND=-;TP_EXON_NUM=5;FP_CHROM=chr21;FP_START=42880007;FP_END=42880083;TP_CHROM=chr21;TP_START=39795429;TP_END=39795483	69	70	15	33	70	22	48	94	0	0
19-10-4-1	TMPRSS2-ERG.T1E4.COSF125	19	106	AMPL0000000132	TYPE=Fusion;BREAKPOINT=58;FP_GENE_ID=TMPRSS2;FP_TRANSCRIPT_ID=ENST00000332149;FP_GENE_STRAND=-;FP_EXON_NUM=1;TP_GENE_ID=ERG;TP_TRANSCRIPT_ID=ENST00000442448;TP_GENE_STRAND=-;TP_EXON_NUM=4;FP_CHROM=chr21;FP_START=42880007;FP_END=42880083;TP_CHROM=chr21;TP_START=39817492;TP_END=39817544	64	894	253	566	898	278	620	88	88	88
19-10-4-1	TMPRSS2-ERG.T2E4.COSF128	29	104	AMPL0000000121	TYPE=Fusion;BREAKPOINT=46;FP_GENE_ID=TMPRSS2;FP_TRANSCRIPT_ID=ENST00000332149;FP_GENE_STRAND=-;FP_EXON_NUM=1,2;TP_GENE_ID=ERG;TP_TRANSCRIPT_ID=ENST00000442448;TP_GENE_STRAND=-;TP_EXON_NUM=4;FP_CHROM=chr21;FP_START=42870045,42880007;FP_END=42870116,42880010;TP_CHROM=chr21;TP_START=39817492;TP_END=39817544	33	17362	8249	7923	17365	9137	8228	76	76	76
19-10-5-1	TMPRSS2-ERG.T1E5.COSF26	19	112	AMPL0000000133	TYPE=Fusion;BREAKPOINT=58;FP_GENE_ID=TMPRSS2;FP_TRANSCRIPT_ID=ENST00000332149;FP_GENE_STRAND=-;FP_EXON_NUM=1;TP_GENE_ID=ERG;TP_TRANSCRIPT_ID=ENST00000442448;TP_GENE_STRAND=-;TP_EXON_NUM=5;FP_CHROM=chr21;FP_START=42880007;FP_END=42880083;TP_CHROM=chr21;TP_START=39795429;TP_END=39795483	69	85	21	33	86	34	52	94	0	0
19-10-5-1	TMPRSS2-ERG.T2E5.COSF129	29	110	AMPL0000000122	TYPE=Fusion;BREAKPOINT=46;FP_GENE_ID=TMPRSS2;FP_TRANSCRIPT_ID=ENST00000332149;FP_GENE_STRAND=-;FP_EXON_NUM=1,2;TP_GENE_ID=ERG;TP_TRANSCRIPT_ID=ENST00000442448;TP_GENE_STRAND=-;TP_EXON_NUM=5;FP_CHROM=chr21;FP_START=42870045,42880007;FP_END=42870116,42880010;TP_CHROM=chr21;TP_START=39795429;TP_END=39795483	38	366	114	132	369	211	158	82	82	0
19-10-5-1	TMPRSS2-ERG.T1E4.COSF125	19	106	AMPL0000000132	TYPE=Fusion;BREAKPOINT=58;FP_GENE_ID=TMPRSS2;FP_TRANSCRIPT_ID=ENST00000332149;FP_GENE_STRAND=-;FP_EXON_NUM=1;TP_GENE_ID=ERG;TP_TRANSCRIPT_ID=ENST00000442448;TP_GENE_STRAND=-;TP_EXON_NUM=4;FP_CHROM=chr21;FP_START=42880007;FP_END=42880083;TP_CHROM=chr21;TP_START=39817492;TP_END=39817544	64	1825	651	1058	1827	696	1131	88	88	88
19-10-5-1	TMPRSS2-ERG.T2E4.COSF128	29	104	AMPL0000000121	TYPE=Fusion;BREAKPOINT=46;FP_GENE_ID=TMPRSS2;FP_TRANSCRIPT_ID=ENST00000332149;FP_GENE_STRAND=-;FP_EXON_NUM=1,2;TP_GENE_ID=ERG;TP_TRANSCRIPT_ID=ENST00000442448;TP_GENE_STRAND=-;TP_EXON_NUM=4;FP_CHROM=chr21;FP_START=42870045,42880007;FP_END=42870116,42880010;TP_CHROM=chr21;TP_START=39817492;TP_END=39817544	33	32191	16611	14239	32196	17346	14850	76	76	76
19-12-3-1	TMPRSS2-ERG.T1E4.COSF125	19	106	AMPL0000000132	TYPE=Fusion;BREAKPOINT=58;FP_GENE_ID=TMPRSS2;FP_TRANSCRIPT_ID=ENST00000332149;FP_GENE_STRAND=-;FP_EXON_NUM=1;TP_GENE_ID=ERG;TP_TRANSCRIPT_ID=ENST00000442448;TP_GENE_STRAND=-;TP_EXON_NUM=4;FP_CHROM=chr21;FP_START=42880007;FP_END=42880083;TP_CHROM=chr21;TP_START=39817492;TP_END=39817544	64	6991	2285	4213	7011	2419	4592	88	88	88
19-12-4-1	TMPRSS2-ERG.T1E4.COSF125	19	106	AMPL0000000132	TYPE=Fusion;BREAKPOINT=58;FP_GENE_ID=TMPRSS2;FP_TRANSCRIPT_ID=ENST00000332149;FP_GENE_STRAND=-;FP_EXON_NUM=1;TP_GENE_ID=ERG;TP_TRANSCRIPT_ID=ENST00000442448;TP_GENE_STRAND=-;TP_EXON_NUM=4;FP_CHROM=chr21;FP_START=42880007;FP_END=42880083;TP_CHROM=chr21;TP_START=39817492;TP_END=39817544	64	7240	2127	4692	7332	2234	5098	88	88	88
19-12-5-1	TMPRSS2-ERG.T1E4.COSF125	19	106	AMPL0000000132	TYPE=Fusion;BREAKPOINT=58;FP_GENE_ID=TMPRSS2;FP_TRANSCRIPT_ID=ENST00000332149;FP_GENE_STRAND=-;FP_EXON_NUM=1;TP_GENE_ID=ERG;TP_TRANSCRIPT_ID=ENST00000442448;TP_GENE_STRAND=-;TP_EXON_NUM=4;FP_CHROM=chr21;FP_START=42880007;FP_END=42880083;TP_CHROM=chr21;TP_START=39817492;TP_END=39817544	64	2512	889	1536	2515	922	1593	88	88	88
19-14-8-1	TMPRSS2-ERG.T1EIIIc_4	19	117	AMPL0000000950	TYPE=Fusion;BREAKPOINT=58;FP_GENE_ID=TMPRSS2;FP_TRANSCRIPT_ID=ENST00000332149;FP_GENE_STRAND=-;FP_EXON_NUM=1;TP_GENE_ID=ERG;TP_TRANSCRIPT_ID=ENST00000481609;TP_GENE_STRAND=-;TP_EXON_NUM=2;FP_CHROM=chr21;FP_START=42880007;FP_END=42880083;TP_CHROM=chr21;TP_START=39845978;TP_END=39846044	66	229	89	115	231	110	121	99	99	0
19-14-8-1	TMPRSS2-ERG.T1E5.COSF26	19	112	AMPL0000000133	TYPE=Fusion;BREAKPOINT=58;FP_GENE_ID=TMPRSS2;FP_TRANSCRIPT_ID=ENST00000332149;FP_GENE_STRAND=-;FP_EXON_NUM=1;TP_GENE_ID=ERG;TP_TRANSCRIPT_ID=ENST00000442448;TP_GENE_STRAND=-;TP_EXON_NUM=5;FP_CHROM=chr21;FP_START=42880007;FP_END=42880083;TP_CHROM=chr21;TP_START=39795429;TP_END=39795483	69	611	159	228	618	219	399	94	94	38
19-14-8-1	TMPRSS2-ERG.T1E4.COSF125	19	106	AMPL0000000132	TYPE=Fusion;BREAKPOINT=58;FP_GENE_ID=TMPRSS2;FP_TRANSCRIPT_ID=ENST00000332149;FP_GENE_STRAND=-;FP_EXON_NUM=1;TP_GENE_ID=ERG;TP_TRANSCRIPT_ID=ENST00000442448;TP_GENE_STRAND=-;TP_EXON_NUM=4;FP_CHROM=chr21;FP_START=42880007;FP_END=42880083;TP_CHROM=chr21;TP_START=39817492;TP_END=39817544	64	9954	3295	6001	9957	3432	6525	88	88	88
19-14-9-1	TMPRSS2-ERG.T1EIIIc_4	19	117	AMPL0000000950	TYPE=Fusion;BREAKPOINT=58;FP_GENE_ID=TMPRSS2;FP_TRANSCRIPT_ID=ENST00000332149;FP_GENE_STRAND=-;FP_EXON_NUM=1;TP_GENE_ID=ERG;TP_TRANSCRIPT_ID=ENST00000481609;TP_GENE_STRAND=-;TP_EXON_NUM=2;FP_CHROM=chr21;FP_START=42880007;FP_END=42880083;TP_CHROM=chr21;TP_START=39845978;TP_END=39846044	66	294	124	146	295	136	159	99	99	0
19-14-9-1	TMPRSS2-ERG.T1E5.COSF26	19	112	AMPL0000000133	TYPE=Fusion;BREAKPOINT=58;FP_GENE_ID=TMPRSS2;FP_TRANSCRIPT_ID=ENST00000332149;FP_GENE_STRAND=-;FP_EXON_NUM=1;TP_GENE_ID=ERG;TP_TRANSCRIPT_ID=ENST00000442448;TP_GENE_STRAND=-;TP_EXON_NUM=5;FP_CHROM=chr21;FP_START=42880007;FP_END=42880083;TP_CHROM=chr21;TP_START=39795429;TP_END=39795483	69	355	108	162	360	124	236	94	94	0
19-14-9-1	TMPRSS2-ERG.EF194202	21	89	AMPL0000000878	TYPE=Fusion;BREAKPOINT=39;FP_GENE_ID=TMPRSS2;FP_TRANSCRIPT_ID=ENST00000332149;FP_GENE_STRAND=-;FP_EXON_NUM=1;TP_GENE_ID=ERG;TP_TRANSCRIPT_ID=ENST00000442448;TP_GENE_STRAND=-;TP_EXON_NUM=4;FP_CHROM=chr21;FP_START=42883789;FP_END=42883848;TP_CHROM=chr21;TP_START=39817492;TP_END=39817544	33	1283	617	598	1284	669	615	69	69	69
19-14-9-1	TMPRSS2-ERG.T1E4.COSF125	19	106	AMPL0000000132	TYPE=Fusion;BREAKPOINT=58;FP_GENE_ID=TMPRSS2;FP_TRANSCRIPT_ID=ENST00000332149;FP_GENE_STRAND=-;FP_EXON_NUM=1;TP_GENE_ID=ERG;TP_TRANSCRIPT_ID=ENST00000442448;TP_GENE_STRAND=-;TP_EXON_NUM=4;FP_CHROM=chr21;FP_START=42880007;FP_END=42880083;TP_CHROM=chr21;TP_START=39817492;TP_END=39817544	64	13250	5036	7125	13251	5342	7909	88	88	88
19-17-2-1	TMPRSS2-ERG.T1EIIIc_4	19	117	AMPL0000000950	TYPE=Fusion;BREAKPOINT=58;FP_GENE_ID=TMPRSS2;FP_TRANSCRIPT_ID=ENST00000332149;FP_GENE_STRAND=-;FP_EXON_NUM=1;TP_GENE_ID=ERG;TP_TRANSCRIPT_ID=ENST00000481609;TP_GENE_STRAND=-;TP_EXON_NUM=2;FP_CHROM=chr21;FP_START=42880007;FP_END=42880083;TP_CHROM=chr21;TP_START=39845978;TP_END=39846044	66	177	65	64	177	75	102	99	99	0
19-17-2-1	TMPRSS2-ERG.EF194202	21	89	AMPL0000000878	TYPE=Fusion;BREAKPOINT=39;FP_GENE_ID=TMPRSS2;FP_TRANSCRIPT_ID=ENST00000332149;FP_GENE_STRAND=-;FP_EXON_NUM=1;TP_GENE_ID=ERG;TP_TRANSCRIPT_ID=ENST00000442448;TP_GENE_STRAND=-;TP_EXON_NUM=4;FP_CHROM=chr21;FP_START=42883789;FP_END=42883848;TP_CHROM=chr21;TP_START=39817492;TP_END=39817544	33	331	108	127	331	188	143	69	69	0
19-17-2-1	TMPRSS2-ERG.T1E4.COSF125	19	106	AMPL0000000132	TYPE=Fusion;BREAKPOINT=58;FP_GENE_ID=TMPRSS2;FP_TRANSCRIPT_ID=ENST00000332149;FP_GENE_STRAND=-;FP_EXON_NUM=1;TP_GENE_ID=ERG;TP_TRANSCRIPT_ID=ENST00000442448;TP_GENE_STRAND=-;TP_EXON_NUM=4;FP_CHROM=chr21;FP_START=42880007;FP_END=42880083;TP_CHROM=chr21;TP_START=39817492;TP_END=39817544	64	9864	3052	5799	9865	3272	6593	88	88	88
19-17-3-1	TMPRSS2-ERG.T1E5.COSF26	19	112	AMPL0000000133	TYPE=Fusion;BREAKPOINT=58;FP_GENE_ID=TMPRSS2;FP_TRANSCRIPT_ID=ENST00000332149;FP_GENE_STRAND=-;FP_EXON_NUM=1;TP_GENE_ID=ERG;TP_TRANSCRIPT_ID=ENST00000442448;TP_GENE_STRAND=-;TP_EXON_NUM=5;FP_CHROM=chr21;FP_START=42880007;FP_END=42880083;TP_CHROM=chr21;TP_START=39795429;TP_END=39795483	69	111	28	47	122	44	78	94	0	0
19-17-3-1	TMPRSS2-ERG.T1EIIIc_4	19	117	AMPL0000000950	TYPE=Fusion;BREAKPOINT=58;FP_GENE_ID=TMPRSS2;FP_TRANSCRIPT_ID=ENST00000332149;FP_GENE_STRAND=-;FP_EXON_NUM=1;TP_GENE_ID=ERG;TP_TRANSCRIPT_ID=ENST00000481609;TP_GENE_STRAND=-;TP_EXON_NUM=2;FP_CHROM=chr21;FP_START=42880007;FP_END=42880083;TP_CHROM=chr21;TP_START=39845978;TP_END=39846044	66	134	49	57	135	60	75	99	99	0
19-17-3-1	TMPRSS2-ERG.T1E4.COSF125	19	106	AMPL0000000132	TYPE=Fusion;BREAKPOINT=58;FP_GENE_ID=TMPRSS2;FP_TRANSCRIPT_ID=ENST00000332149;FP_GENE_STRAND=-;FP_EXON_NUM=1;TP_GENE_ID=ERG;TP_TRANSCRIPT_ID=ENST00000442448;TP_GENE_STRAND=-;TP_EXON_NUM=4;FP_CHROM=chr21;FP_START=42880007;FP_END=42880083;TP_CHROM=chr21;TP_START=39817492;TP_END=39817544	64	9631	2418	6342	9632	2576	7056	88	88	88
19-17-4-1	TMPRSS2-ERG.T1EIIIc_4	19	117	AMPL0000000950	TYPE=Fusion;BREAKPOINT=58;FP_GENE_ID=TMPRSS2;FP_TRANSCRIPT_ID=ENST00000332149;FP_GENE_STRAND=-;FP_EXON_NUM=1;TP_GENE_ID=ERG;TP_TRANSCRIPT_ID=ENST00000481609;TP_GENE_STRAND=-;TP_EXON_NUM=2;FP_CHROM=chr21;FP_START=42880007;FP_END=42880083;TP_CHROM=chr21;TP_START=39845978;TP_END=39846044	66	116	45	61	116	54	62	99	99	0
19-17-4-1	TMPRSS2-ERG.EF194202	21	89	AMPL0000000878	TYPE=Fusion;BREAKPOINT=39;FP_GENE_ID=TMPRSS2;FP_TRANSCRIPT_ID=ENST00000332149;FP_GENE_STRAND=-;FP_EXON_NUM=1;TP_GENE_ID=ERG;TP_TRANSCRIPT_ID=ENST00000442448;TP_GENE_STRAND=-;TP_EXON_NUM=4;FP_CHROM=chr21;FP_START=42883789;FP_END=42883848;TP_CHROM=chr21;TP_START=39817492;TP_END=39817544	33	297	105	107	297	183	114	69	69	0
19-17-4-1	TMPRSS2-ERG.T1E4.COSF125	19	106	AMPL0000000132	TYPE=Fusion;BREAKPOINT=58;FP_GENE_ID=TMPRSS2;FP_TRANSCRIPT_ID=ENST00000332149;FP_GENE_STRAND=-;FP_EXON_NUM=1;TP_GENE_ID=ERG;TP_TRANSCRIPT_ID=ENST00000442448;TP_GENE_STRAND=-;TP_EXON_NUM=4;FP_CHROM=chr21;FP_START=42880007;FP_END=42880083;TP_CHROM=chr21;TP_START=39817492;TP_END=39817544	64	9344	2591	6051	9344	2739	6605	88	88	88
19-35-3-1	TMPRSS2-ERG.T1EIIIc_4	19	117	AMPL0000000950	TYPE=Fusion;BREAKPOINT=58;FP_GENE_ID=TMPRSS2;FP_TRANSCRIPT_ID=ENST00000332149;FP_GENE_STRAND=-;FP_EXON_NUM=1;TP_GENE_ID=ERG;TP_TRANSCRIPT_ID=ENST00000481609;TP_GENE_STRAND=-;TP_EXON_NUM=2;FP_CHROM=chr21;FP_START=42880007;FP_END=42880083;TP_CHROM=chr21;TP_START=39845978;TP_END=39846044	66	40	17	8	40	22	18	99	0	0
19-35-3-1	TMPRSS2-ERG.EF194202	21	89	AMPL0000000878	TYPE=Fusion;BREAKPOINT=39;FP_GENE_ID=TMPRSS2;FP_TRANSCRIPT_ID=ENST00000332149;FP_GENE_STRAND=-;FP_EXON_NUM=1;TP_GENE_ID=ERG;TP_TRANSCRIPT_ID=ENST00000442448;TP_GENE_STRAND=-;TP_EXON_NUM=4;FP_CHROM=chr21;FP_START=42883789;FP_END=42883848;TP_CHROM=chr21;TP_START=39817492;TP_END=39817544	33	320	137	164	320	152	168	69	69	0
19-35-3-1	TMPRSS2-ERG.T1E4.COSF125	19	106	AMPL0000000132	TYPE=Fusion;BREAKPOINT=58;FP_GENE_ID=TMPRSS2;FP_TRANSCRIPT_ID=ENST00000332149;FP_GENE_STRAND=-;FP_EXON_NUM=1;TP_GENE_ID=ERG;TP_TRANSCRIPT_ID=ENST00000442448;TP_GENE_STRAND=-;TP_EXON_NUM=4;FP_CHROM=chr21;FP_START=42880007;FP_END=42880083;TP_CHROM=chr21;TP_START=39817492;TP_END=39817544	64	3724	870	2321	3724	960	2764	88	88	88
19-35-4-1	TMPRSS2-ERG.T1EIIIc_4	19	117	AMPL0000000950	TYPE=Fusion;BREAKPOINT=58;FP_GENE_ID=TMPRSS2;FP_TRANSCRIPT_ID=ENST00000332149;FP_GENE_STRAND=-;FP_EXON_NUM=1;TP_GENE_ID=ERG;TP_TRANSCRIPT_ID=ENST00000481609;TP_GENE_STRAND=-;TP_EXON_NUM=2;FP_CHROM=chr21;FP_START=42880007;FP_END=42880083;TP_CHROM=chr21;TP_START=39845978;TP_END=39846044	66	42	18	20	49	23	26	99	0	0
19-35-4-1	TMPRSS2-ERG.T1E4.COSF125	19	106	AMPL0000000132	TYPE=Fusion;BREAKPOINT=58;FP_GENE_ID=TMPRSS2;FP_TRANSCRIPT_ID=ENST00000332149;FP_GENE_STRAND=-;FP_EXON_NUM=1;TP_GENE_ID=ERG;TP_TRANSCRIPT_ID=ENST00000442448;TP_GENE_STRAND=-;TP_EXON_NUM=4;FP_CHROM=chr21;FP_START=42880007;FP_END=42880083;TP_CHROM=chr21;TP_START=39817492;TP_END=39817544	64	2749	1038	1380	2760	1094	1666	88	88	88
19-35-5-1	TMPRSS2-ERG.T1EIIIc_4	19	117	AMPL0000000950	TYPE=Fusion;BREAKPOINT=58;FP_GENE_ID=TMPRSS2;FP_TRANSCRIPT_ID=ENST00000332149;FP_GENE_STRAND=-;FP_EXON_NUM=1;TP_GENE_ID=ERG;TP_TRANSCRIPT_ID=ENST00000481609;TP_GENE_STRAND=-;TP_EXON_NUM=2;FP_CHROM=chr21;FP_START=42880007;FP_END=42880083;TP_CHROM=chr21;TP_START=39845978;TP_END=39846044	66	61	21	26	61	27	34	99	0	0
19-35-5-1	TMPRSS2-ERG.T1E5.COSF26	19	112	AMPL0000000133	TYPE=Fusion;BREAKPOINT=58;FP_GENE_ID=TMPRSS2;FP_TRANSCRIPT_ID=ENST00000332149;FP_GENE_STRAND=-;FP_EXON_NUM=1;TP_GENE_ID=ERG;TP_TRANSCRIPT_ID=ENST00000442448;TP_GENE_STRAND=-;TP_EXON_NUM=5;FP_CHROM=chr21;FP_START=42880007;FP_END=42880083;TP_CHROM=chr21;TP_START=39795429;TP_END=39795483	69	153	33	72	154	55	99	94	94	0
19-35-5-1	TMPRSS2-ERG.EF194202	21	89	AMPL0000000878	TYPE=Fusion;BREAKPOINT=39;FP_GENE_ID=TMPRSS2;FP_TRANSCRIPT_ID=ENST00000332149;FP_GENE_STRAND=-;FP_EXON_NUM=1;TP_GENE_ID=ERG;TP_TRANSCRIPT_ID=ENST00000442448;TP_GENE_STRAND=-;TP_EXON_NUM=4;FP_CHROM=chr21;FP_START=42883789;FP_END=42883848;TP_CHROM=chr21;TP_START=39817492;TP_END=39817544	33	196	73	101	196	88	108	69	69	0
19-35-5-1	TMPRSS2-ERG.T1E4.COSF125	19	106	AMPL0000000132	TYPE=Fusion;BREAKPOINT=58;FP_GENE_ID=TMPRSS2;FP_TRANSCRIPT_ID=ENST00000332149;FP_GENE_STRAND=-;FP_EXON_NUM=1;TP_GENE_ID=ERG;TP_TRANSCRIPT_ID=ENST00000442448;TP_GENE_STRAND=-;TP_EXON_NUM=4;FP_CHROM=chr21;FP_START=42880007;FP_END=42880083;TP_CHROM=chr21;TP_START=39817492;TP_END=39817544	64	6925	1774	4231	6926	1969	4957	88	88	88
19-36-3-1	TMPRSS2-ERG.T1EIIIc_4	19	117	AMPL0000000950	TYPE=Fusion;BREAKPOINT=58;FP_GENE_ID=TMPRSS2;FP_TRANSCRIPT_ID=ENST00000332149;FP_GENE_STRAND=-;FP_EXON_NUM=1;TP_GENE_ID=ERG;TP_TRANSCRIPT_ID=ENST00000481609;TP_GENE_STRAND=-;TP_EXON_NUM=2;FP_CHROM=chr21;FP_START=42880007;FP_END=42880083;TP_CHROM=chr21;TP_START=39845978;TP_END=39846044	66	156	60	69	157	70	87	99	99	0
19-36-3-1	TMPRSS2-ERG.T1E4.COSF125	19	106	AMPL0000000132	TYPE=Fusion;BREAKPOINT=58;FP_GENE_ID=TMPRSS2;FP_TRANSCRIPT_ID=ENST00000332149;FP_GENE_STRAND=-;FP_EXON_NUM=1;TP_GENE_ID=ERG;TP_TRANSCRIPT_ID=ENST00000442448;TP_GENE_STRAND=-;TP_EXON_NUM=4;FP_CHROM=chr21;FP_START=42880007;FP_END=42880083;TP_CHROM=chr21;TP_START=39817492;TP_END=39817544	64	7144	2388	3885	7144	2631	4513	88	88	88
19-36-4-1	TMPRSS2-ERG.T1EIIIc_4	19	117	AMPL0000000950	TYPE=Fusion;BREAKPOINT=58;FP_GENE_ID=TMPRSS2;FP_TRANSCRIPT_ID=ENST00000332149;FP_GENE_STRAND=-;FP_EXON_NUM=1;TP_GENE_ID=ERG;TP_TRANSCRIPT_ID=ENST00000481609;TP_GENE_STRAND=-;TP_EXON_NUM=2;FP_CHROM=chr21;FP_START=42880007;FP_END=42880083;TP_CHROM=chr21;TP_START=39845978;TP_END=39846044	66	308	120	123	308	131	177	99	99	0
19-36-4-1	TMPRSS2-ERG.T1E4.COSF125	19	106	AMPL0000000132	TYPE=Fusion;BREAKPOINT=58;FP_GENE_ID=TMPRSS2;FP_TRANSCRIPT_ID=ENST00000332149;FP_GENE_STRAND=-;FP_EXON_NUM=1;TP_GENE_ID=ERG;TP_TRANSCRIPT_ID=ENST00000442448;TP_GENE_STRAND=-;TP_EXON_NUM=4;FP_CHROM=chr21;FP_START=42880007;FP_END=42880083;TP_CHROM=chr21;TP_START=39817492;TP_END=39817544	64	7657	2047	4507	7657	2293	5364	88	88	88
19-36-5-1	TMPRSS2-ERG.T1EIIIc_4	19	117	AMPL0000000950	TYPE=Fusion;BREAKPOINT=58;FP_GENE_ID=TMPRSS2;FP_TRANSCRIPT_ID=ENST00000332149;FP_GENE_STRAND=-;FP_EXON_NUM=1;TP_GENE_ID=ERG;TP_TRANSCRIPT_ID=ENST00000481609;TP_GENE_STRAND=-;TP_EXON_NUM=2;FP_CHROM=chr21;FP_START=42880007;FP_END=42880083;TP_CHROM=chr21;TP_START=39845978;TP_END=39846044	66	153	51	81	153	56	97	99	99	0
19-36-5-1	TMPRSS2-ERG.T1E4.COSF125	19	106	AMPL0000000132	TYPE=Fusion;BREAKPOINT=58;FP_GENE_ID=TMPRSS2;FP_TRANSCRIPT_ID=ENST00000332149;FP_GENE_STRAND=-;FP_EXON_NUM=1;TP_GENE_ID=ERG;TP_TRANSCRIPT_ID=ENST00000442448;TP_GENE_STRAND=-;TP_EXON_NUM=4;FP_CHROM=chr21;FP_START=42880007;FP_END=42880083;TP_CHROM=chr21;TP_START=39817492;TP_END=39817544	64	5477	1289	3364	5478	1434	4044	88	88	88
19-37-3-1	TMPRSS2-ERG.T2EIIIc_4	29	115	AMPL0000000951	TYPE=Fusion;BREAKPOINT=46;FP_GENE_ID=TMPRSS2;FP_TRANSCRIPT_ID=ENST00000332149;FP_GENE_STRAND=-;FP_EXON_NUM=1,2;TP_GENE_ID=ERG;TP_TRANSCRIPT_ID=ENST00000481609;TP_GENE_STRAND=-;TP_EXON_NUM=2;FP_CHROM=chr21;FP_START=42870045,42880007;FP_END=42870116,42880010;TP_CHROM=chr21;TP_START=39845978;TP_END=39846044	35	126	79	36	129	92	37	87	87	0
19-37-3-1	TMPRSS2-ERG.T1E4.COSF125	19	106	AMPL0000000132	TYPE=Fusion;BREAKPOINT=58;FP_GENE_ID=TMPRSS2;FP_TRANSCRIPT_ID=ENST00000332149;FP_GENE_STRAND=-;FP_EXON_NUM=1;TP_GENE_ID=ERG;TP_TRANSCRIPT_ID=ENST00000442448;TP_GENE_STRAND=-;TP_EXON_NUM=4;FP_CHROM=chr21;FP_START=42880007;FP_END=42880083;TP_CHROM=chr21;TP_START=39817492;TP_END=39817544	64	1570	457	889	1571	524	1047	88	88	88
19-37-3-1	TMPRSS2-ERG.T2E4.COSF128	29	104	AMPL0000000121	TYPE=Fusion;BREAKPOINT=46;FP_GENE_ID=TMPRSS2;FP_TRANSCRIPT_ID=ENST00000332149;FP_GENE_STRAND=-;FP_EXON_NUM=1,2;TP_GENE_ID=ERG;TP_TRANSCRIPT_ID=ENST00000442448;TP_GENE_STRAND=-;TP_EXON_NUM=4;FP_CHROM=chr21;FP_START=42870045,42880007;FP_END=42870116,42880010;TP_CHROM=chr21;TP_START=39817492;TP_END=39817544	33	7385	3524	3446	7398	3815	3583	76	76	76
19-37-4-1	TMPRSS2-ERG.T1EIIIc_4	19	117	AMPL0000000950	TYPE=Fusion;BREAKPOINT=58;FP_GENE_ID=TMPRSS2;FP_TRANSCRIPT_ID=ENST00000332149;FP_GENE_STRAND=-;FP_EXON_NUM=1;TP_GENE_ID=ERG;TP_TRANSCRIPT_ID=ENST00000481609;TP_GENE_STRAND=-;TP_EXON_NUM=2;FP_CHROM=chr21;FP_START=42880007;FP_END=42880083;TP_CHROM=chr21;TP_START=39845978;TP_END=39846044	66	24	12	11	24	13	11	99	0	0
19-37-4-1	TMPRSS2-ERG.T2EIIIc_4	29	115	AMPL0000000951	TYPE=Fusion;BREAKPOINT=46;FP_GENE_ID=TMPRSS2;FP_TRANSCRIPT_ID=ENST00000332149;FP_GENE_STRAND=-;FP_EXON_NUM=1,2;TP_GENE_ID=ERG;TP_TRANSCRIPT_ID=ENST00000481609;TP_GENE_STRAND=-;TP_EXON_NUM=2;FP_CHROM=chr21;FP_START=42870045,42880007;FP_END=42870116,42880010;TP_CHROM=chr21;TP_START=39845978;TP_END=39846044	35	75	44	21	75	53	22	87	0	0
19-37-4-1	TMPRSS2-ERG.T2E5.COSF129	29	110	AMPL0000000122	TYPE=Fusion;BREAKPOINT=46;FP_GENE_ID=TMPRSS2;FP_TRANSCRIPT_ID=ENST00000332149;FP_GENE_STRAND=-;FP_EXON_NUM=1,2;TP_GENE_ID=ERG;TP_TRANSCRIPT_ID=ENST00000442448;TP_GENE_STRAND=-;TP_EXON_NUM=5;FP_CHROM=chr21;FP_START=42870045,42880007;FP_END=42870116,42880010;TP_CHROM=chr21;TP_START=39795429;TP_END=39795483	38	202	77	72	202	122	80	82	82	0
19-37-4-1	TMPRSS2-ERG.T1E4.COSF125	19	106	AMPL0000000132	TYPE=Fusion;BREAKPOINT=58;FP_GENE_ID=TMPRSS2;FP_TRANSCRIPT_ID=ENST00000332149;FP_GENE_STRAND=-;FP_EXON_NUM=1;TP_GENE_ID=ERG;TP_TRANSCRIPT_ID=ENST00000442448;TP_GENE_STRAND=-;TP_EXON_NUM=4;FP_CHROM=chr21;FP_START=42880007;FP_END=42880083;TP_CHROM=chr21;TP_START=39817492;TP_END=39817544	64	1329	420	747	1330	484	846	88	88	88
19-37-4-1	TMPRSS2-ERG.T2E4.COSF128	29	104	AMPL0000000121	TYPE=Fusion;BREAKPOINT=46;FP_GENE_ID=TMPRSS2;FP_TRANSCRIPT_ID=ENST00000332149;FP_GENE_STRAND=-;FP_EXON_NUM=1,2;TP_GENE_ID=ERG;TP_TRANSCRIPT_ID=ENST00000442448;TP_GENE_STRAND=-;TP_EXON_NUM=4;FP_CHROM=chr21;FP_START=42870045,42880007;FP_END=42870116,42880010;TP_CHROM=chr21;TP_START=39817492;TP_END=39817544	33	6984	3175	3368	6985	3461	3524	76	76	76
19-37-5-1	TMPRSS2-ERG.T2EIIIc_4	29	115	AMPL0000000951	TYPE=Fusion;BREAKPOINT=46;FP_GENE_ID=TMPRSS2;FP_TRANSCRIPT_ID=ENST00000332149;FP_GENE_STRAND=-;FP_EXON_NUM=1,2;TP_GENE_ID=ERG;TP_TRANSCRIPT_ID=ENST00000481609;TP_GENE_STRAND=-;TP_EXON_NUM=2;FP_CHROM=chr21;FP_START=42870045,42880007;FP_END=42870116,42880010;TP_CHROM=chr21;TP_START=39845978;TP_END=39846044	35	195	89	64	240	163	77	87	87	0
19-37-5-1	TMPRSS2-ERG.T1E4.COSF125	19	106	AMPL0000000132	TYPE=Fusion;BREAKPOINT=58;FP_GENE_ID=TMPRSS2;FP_TRANSCRIPT_ID=ENST00000332149;FP_GENE_STRAND=-;FP_EXON_NUM=1;TP_GENE_ID=ERG;TP_TRANSCRIPT_ID=ENST00000442448;TP_GENE_STRAND=-;TP_EXON_NUM=4;FP_CHROM=chr21;FP_START=42880007;FP_END=42880083;TP_CHROM=chr21;TP_START=39817492;TP_END=39817544	64	1952	481	1156	1985	553	1432	88	88	88
19-37-5-1	TMPRSS2-ERG.T2E4.COSF128	29	104	AMPL0000000121	TYPE=Fusion;BREAKPOINT=46;FP_GENE_ID=TMPRSS2;FP_TRANSCRIPT_ID=ENST00000332149;FP_GENE_STRAND=-;FP_EXON_NUM=1,2;TP_GENE_ID=ERG;TP_TRANSCRIPT_ID=ENST00000442448;TP_GENE_STRAND=-;TP_EXON_NUM=4;FP_CHROM=chr21;FP_START=42870045,42880007;FP_END=42870116,42880010;TP_CHROM=chr21;TP_START=39817492;TP_END=39817544	33	6266	2864	2966	6344	3189	3155	76	76	76
19-4-5-1	TMPRSS2-ERG.T1E4.COSF125	19	106	AMPL0000000132	TYPE=Fusion;BREAKPOINT=58;FP_GENE_ID=TMPRSS2;FP_TRANSCRIPT_ID=ENST00000332149;FP_GENE_STRAND=-;FP_EXON_NUM=1;TP_GENE_ID=ERG;TP_TRANSCRIPT_ID=ENST00000442448;TP_GENE_STRAND=-;TP_EXON_NUM=4;FP_CHROM=chr21;FP_START=42880007;FP_END=42880083;TP_CHROM=chr21;TP_START=39817492;TP_END=39817544	64	4470	1352	2701	4547	1420	3127	88	88	88
19-4-6-1	TMPRSS2-ERG.EF194202	21	89	AMPL0000000878	TYPE=Fusion;BREAKPOINT=39;FP_GENE_ID=TMPRSS2;FP_TRANSCRIPT_ID=ENST00000332149;FP_GENE_STRAND=-;FP_EXON_NUM=1;TP_GENE_ID=ERG;TP_TRANSCRIPT_ID=ENST00000442448;TP_GENE_STRAND=-;TP_EXON_NUM=4;FP_CHROM=chr21;FP_START=42883789;FP_END=42883848;TP_CHROM=chr21;TP_START=39817492;TP_END=39817544	33	423	178	188	441	200	241	69	69	0
19-4-6-1	TMPRSS2-ERG.T1E4.COSF125	19	106	AMPL0000000132	TYPE=Fusion;BREAKPOINT=58;FP_GENE_ID=TMPRSS2;FP_TRANSCRIPT_ID=ENST00000332149;FP_GENE_STRAND=-;FP_EXON_NUM=1;TP_GENE_ID=ERG;TP_TRANSCRIPT_ID=ENST00000442448;TP_GENE_STRAND=-;TP_EXON_NUM=4;FP_CHROM=chr21;FP_START=42880007;FP_END=42880083;TP_CHROM=chr21;TP_START=39817492;TP_END=39817544	64	2897	744	1787	2922	868	2054	88	88	88
19-4-6-1_wh	TMPRSS2-ERG.T1EIIIc_4	19	117	AMPL0000000950	TYPE=Fusion;BREAKPOINT=58;FP_GENE_ID=TMPRSS2;FP_TRANSCRIPT_ID=ENST00000332149;FP_GENE_STRAND=-;FP_EXON_NUM=1;TP_GENE_ID=ERG;TP_TRANSCRIPT_ID=ENST00000481609;TP_GENE_STRAND=-;TP_EXON_NUM=2;FP_CHROM=chr21;FP_START=42880007;FP_END=42880083;TP_CHROM=chr21;TP_START=39845978;TP_END=39846044	66	176	91	70	176	98	78	99	99	0
19-4-6-1_wh	TMPRSS2-ERG.T1E5.COSF26	19	112	AMPL0000000133	TYPE=Fusion;BREAKPOINT=58;FP_GENE_ID=TMPRSS2;FP_TRANSCRIPT_ID=ENST00000332149;FP_GENE_STRAND=-;FP_EXON_NUM=1;TP_GENE_ID=ERG;TP_TRANSCRIPT_ID=ENST00000442448;TP_GENE_STRAND=-;TP_EXON_NUM=5;FP_CHROM=chr21;FP_START=42880007;FP_END=42880083;TP_CHROM=chr21;TP_START=39795429;TP_END=39795483	69	483	111	196	487	176	311	94	94	0
19-4-6-1_wh	TMPRSS2-ERG.T1E4.COSF125	19	106	AMPL0000000132	TYPE=Fusion;BREAKPOINT=58;FP_GENE_ID=TMPRSS2;FP_TRANSCRIPT_ID=ENST00000332149;FP_GENE_STRAND=-;FP_EXON_NUM=1;TP_GENE_ID=ERG;TP_TRANSCRIPT_ID=ENST00000442448;TP_GENE_STRAND=-;TP_EXON_NUM=4;FP_CHROM=chr21;FP_START=42880007;FP_END=42880083;TP_CHROM=chr21;TP_START=39817492;TP_END=39817544	64	15411	5050	9373	15415	5353	10062	88	88	88
19-4-7-1	TMPRSS2-ERG.T1EIIIc_4	19	117	AMPL0000000950	TYPE=Fusion;BREAKPOINT=58;FP_GENE_ID=TMPRSS2;FP_TRANSCRIPT_ID=ENST00000332149;FP_GENE_STRAND=-;FP_EXON_NUM=1;TP_GENE_ID=ERG;TP_TRANSCRIPT_ID=ENST00000481609;TP_GENE_STRAND=-;TP_EXON_NUM=2;FP_CHROM=chr21;FP_START=42880007;FP_END=42880083;TP_CHROM=chr21;TP_START=39845978;TP_END=39846044	66	131	41	60	150	58	92	99	99	0
19-4-7-1	TMPRSS2-ERG.T1E5.COSF26	19	112	AMPL0000000133	TYPE=Fusion;BREAKPOINT=58;FP_GENE_ID=TMPRSS2;FP_TRANSCRIPT_ID=ENST00000332149;FP_GENE_STRAND=-;FP_EXON_NUM=1;TP_GENE_ID=ERG;TP_TRANSCRIPT_ID=ENST00000442448;TP_GENE_STRAND=-;TP_EXON_NUM=5;FP_CHROM=chr21;FP_START=42880007;FP_END=42880083;TP_CHROM=chr21;TP_START=39795429;TP_END=39795483	69	983	251	450	1140	354	786	94	94	94
19-4-7-1	TMPRSS2-ERG.T1E4.COSF125	19	106	AMPL0000000132	TYPE=Fusion;BREAKPOINT=58;FP_GENE_ID=TMPRSS2;FP_TRANSCRIPT_ID=ENST00000332149;FP_GENE_STRAND=-;FP_EXON_NUM=1;TP_GENE_ID=ERG;TP_TRANSCRIPT_ID=ENST00000442448;TP_GENE_STRAND=-;TP_EXON_NUM=4;FP_CHROM=chr21;FP_START=42880007;FP_END=42880083;TP_CHROM=chr21;TP_START=39817492;TP_END=39817544	64	16079	5388	9334	16151	5713	10438	88	88	88
19-5-10-1	TMPRSS2-ERG.T1E4.COSF125	19	106	AMPL0000000132	TYPE=Fusion;BREAKPOINT=58;FP_GENE_ID=TMPRSS2;FP_TRANSCRIPT_ID=ENST00000332149;FP_GENE_STRAND=-;FP_EXON_NUM=1;TP_GENE_ID=ERG;TP_TRANSCRIPT_ID=ENST00000442448;TP_GENE_STRAND=-;TP_EXON_NUM=4;FP_CHROM=chr21;FP_START=42880007;FP_END=42880083;TP_CHROM=chr21;TP_START=39817492;TP_END=39817544	64	764	219	354	776	244	532	88	88	88
19-5-11-1	TMPRSS2-ERG.EF194202	21	89	AMPL0000000878	TYPE=Fusion;BREAKPOINT=39;FP_GENE_ID=TMPRSS2;FP_TRANSCRIPT_ID=ENST00000332149;FP_GENE_STRAND=-;FP_EXON_NUM=1;TP_GENE_ID=ERG;TP_TRANSCRIPT_ID=ENST00000442448;TP_GENE_STRAND=-;TP_EXON_NUM=4;FP_CHROM=chr21;FP_START=42883789;FP_END=42883848;TP_CHROM=chr21;TP_START=39817492;TP_END=39817544	33	1533	641	686	1584	694	890	69	69	69
19-5-11-1	TMPRSS2-ERG.T1E4.COSF125	19	106	AMPL0000000132	TYPE=Fusion;BREAKPOINT=58;FP_GENE_ID=TMPRSS2;FP_TRANSCRIPT_ID=ENST00000332149;FP_GENE_STRAND=-;FP_EXON_NUM=1;TP_GENE_ID=ERG;TP_TRANSCRIPT_ID=ENST00000442448;TP_GENE_STRAND=-;TP_EXON_NUM=4;FP_CHROM=chr21;FP_START=42880007;FP_END=42880083;TP_CHROM=chr21;TP_START=39817492;TP_END=39817544	64	3353	1038	1723	3398	1224	2174	88	88	88
19-5-12-1	TMPRSS2-ERG.T1EIIIc_4	19	117	AMPL0000000950	TYPE=Fusion;BREAKPOINT=58;FP_GENE_ID=TMPRSS2;FP_TRANSCRIPT_ID=ENST00000332149;FP_GENE_STRAND=-;FP_EXON_NUM=1;TP_GENE_ID=ERG;TP_TRANSCRIPT_ID=ENST00000481609;TP_GENE_STRAND=-;TP_EXON_NUM=2;FP_CHROM=chr21;FP_START=42880007;FP_END=42880083;TP_CHROM=chr21;TP_START=39845978;TP_END=39846044	66	66	25	36	68	27	41	99	0	0
19-5-12-1	TMPRSS2-ERG.EF194202	21	89	AMPL0000000878	TYPE=Fusion;BREAKPOINT=39;FP_GENE_ID=TMPRSS2;FP_TRANSCRIPT_ID=ENST00000332149;FP_GENE_STRAND=-;FP_EXON_NUM=1;TP_GENE_ID=ERG;TP_TRANSCRIPT_ID=ENST00000442448;TP_GENE_STRAND=-;TP_EXON_NUM=4;FP_CHROM=chr21;FP_START=42883789;FP_END=42883848;TP_CHROM=chr21;TP_START=39817492;TP_END=39817544	33	496	211	248	505	237	268	69	69	0
19-5-12-1	TMPRSS2-ERG.T1E4.COSF125	19	106	AMPL0000000132	TYPE=Fusion;BREAKPOINT=58;FP_GENE_ID=TMPRSS2;FP_TRANSCRIPT_ID=ENST00000332149;FP_GENE_STRAND=-;FP_EXON_NUM=1;TP_GENE_ID=ERG;TP_TRANSCRIPT_ID=ENST00000442448;TP_GENE_STRAND=-;TP_EXON_NUM=4;FP_CHROM=chr21;FP_START=42880007;FP_END=42880083;TP_CHROM=chr21;TP_START=39817492;TP_END=39817544	64	2061	738	1108	2067	803	1264	88	88	88
19-5-13-1	TMPRSS2-ERG.EF194202	21	89	AMPL0000000878	TYPE=Fusion;BREAKPOINT=39;FP_GENE_ID=TMPRSS2;FP_TRANSCRIPT_ID=ENST00000332149;FP_GENE_STRAND=-;FP_EXON_NUM=1;TP_GENE_ID=ERG;TP_TRANSCRIPT_ID=ENST00000442448;TP_GENE_STRAND=-;TP_EXON_NUM=4;FP_CHROM=chr21;FP_START=42883789;FP_END=42883848;TP_CHROM=chr21;TP_START=39817492;TP_END=39817544	33	77	30	43	81	33	48	69	0	0
19-5-13-1	TMPRSS2-ERG.T1E4.COSF125	19	106	AMPL0000000132	TYPE=Fusion;BREAKPOINT=58;FP_GENE_ID=TMPRSS2;FP_TRANSCRIPT_ID=ENST00000332149;FP_GENE_STRAND=-;FP_EXON_NUM=1;TP_GENE_ID=ERG;TP_TRANSCRIPT_ID=ENST00000442448;TP_GENE_STRAND=-;TP_EXON_NUM=4;FP_CHROM=chr21;FP_START=42880007;FP_END=42880083;TP_CHROM=chr21;TP_START=39817492;TP_END=39817544	64	732	257	406	732	277	455	88	88	88
19-5-9-1	TMPRSS2-ERG.T1EIIIc_4	19	117	AMPL0000000950	TYPE=Fusion;BREAKPOINT=58;FP_GENE_ID=TMPRSS2;FP_TRANSCRIPT_ID=ENST00000332149;FP_GENE_STRAND=-;FP_EXON_NUM=1;TP_GENE_ID=ERG;TP_TRANSCRIPT_ID=ENST00000481609;TP_GENE_STRAND=-;TP_EXON_NUM=2;FP_CHROM=chr21;FP_START=42880007;FP_END=42880083;TP_CHROM=chr21;TP_START=39845978;TP_END=39846044	66	42	20	13	42	22	20	99	0	0
19-5-9-1	TMPRSS2-ERG.T1E4.COSF125	19	106	AMPL0000000132	TYPE=Fusion;BREAKPOINT=58;FP_GENE_ID=TMPRSS2;FP_TRANSCRIPT_ID=ENST00000332149;FP_GENE_STRAND=-;FP_EXON_NUM=1;TP_GENE_ID=ERG;TP_TRANSCRIPT_ID=ENST00000442448;TP_GENE_STRAND=-;TP_EXON_NUM=4;FP_CHROM=chr21;FP_START=42880007;FP_END=42880083;TP_CHROM=chr21;TP_START=39817492;TP_END=39817544	64	5834	1565	3764	5842	1689	4153	88	88	88
19-5-9-1	TMPRSS2-ERG.EF194202	21	89	AMPL0000000878	TYPE=Fusion;BREAKPOINT=39;FP_GENE_ID=TMPRSS2;FP_TRANSCRIPT_ID=ENST00000332149;FP_GENE_STRAND=-;FP_EXON_NUM=1;TP_GENE_ID=ERG;TP_TRANSCRIPT_ID=ENST00000442448;TP_GENE_STRAND=-;TP_EXON_NUM=4;FP_CHROM=chr21;FP_START=42883789;FP_END=42883848;TP_CHROM=chr21;TP_START=39817492;TP_END=39817544	33	6355	2843	3064	6362	3108	3254	69	69	69
19-7-10-1	TMPRSS2-ERG.EF194202	21	89	AMPL0000000878	TYPE=Fusion;BREAKPOINT=39;FP_GENE_ID=TMPRSS2;FP_TRANSCRIPT_ID=ENST00000332149;FP_GENE_STRAND=-;FP_EXON_NUM=1;TP_GENE_ID=ERG;TP_TRANSCRIPT_ID=ENST00000442448;TP_GENE_STRAND=-;TP_EXON_NUM=4;FP_CHROM=chr21;FP_START=42883789;FP_END=42883848;TP_CHROM=chr21;TP_START=39817492;TP_END=39817544	33	354	151	131	364	204	160	69	69	0
19-7-10-1	TMPRSS2-ERG.T1E4.COSF125	19	106	AMPL0000000132	TYPE=Fusion;BREAKPOINT=58;FP_GENE_ID=TMPRSS2;FP_TRANSCRIPT_ID=ENST00000332149;FP_GENE_STRAND=-;FP_EXON_NUM=1;TP_GENE_ID=ERG;TP_TRANSCRIPT_ID=ENST00000442448;TP_GENE_STRAND=-;TP_EXON_NUM=4;FP_CHROM=chr21;FP_START=42880007;FP_END=42880083;TP_CHROM=chr21;TP_START=39817492;TP_END=39817544	64	10238	3514	5908	10252	3727	6525	88	88	88
19-7-11-1	TMPRSS2-ERG.T1E4.COSF125	19	106	AMPL0000000132	TYPE=Fusion;BREAKPOINT=58;FP_GENE_ID=TMPRSS2;FP_TRANSCRIPT_ID=ENST00000332149;FP_GENE_STRAND=-;FP_EXON_NUM=1;TP_GENE_ID=ERG;TP_TRANSCRIPT_ID=ENST00000442448;TP_GENE_STRAND=-;TP_EXON_NUM=4;FP_CHROM=chr21;FP_START=42880007;FP_END=42880083;TP_CHROM=chr21;TP_START=39817492;TP_END=39817544	64	8418	2730	4222	8440	3107	5333	88	88	88
19-7-11-1	TMPRSS2-ERG.EF194202	21	89	AMPL0000000878	TYPE=Fusion;BREAKPOINT=39;FP_GENE_ID=TMPRSS2;FP_TRANSCRIPT_ID=ENST00000332149;FP_GENE_STRAND=-;FP_EXON_NUM=1;TP_GENE_ID=ERG;TP_TRANSCRIPT_ID=ENST00000442448;TP_GENE_STRAND=-;TP_EXON_NUM=4;FP_CHROM=chr21;FP_START=42883789;FP_END=42883848;TP_CHROM=chr21;TP_START=39817492;TP_END=39817544	33	18569	8848	9161	18578	9224	9354	69	69	69
19-7-12-1	TMPRSS2-ERG.T1EIIIc_4	19	117	AMPL0000000950	TYPE=Fusion;BREAKPOINT=58;FP_GENE_ID=TMPRSS2;FP_TRANSCRIPT_ID=ENST00000332149;FP_GENE_STRAND=-;FP_EXON_NUM=1;TP_GENE_ID=ERG;TP_TRANSCRIPT_ID=ENST00000481609;TP_GENE_STRAND=-;TP_EXON_NUM=2;FP_CHROM=chr21;FP_START=42880007;FP_END=42880083;TP_CHROM=chr21;TP_START=39845978;TP_END=39846044	66	55	24	16	55	32	23	99	0	0
19-7-12-1	TMPRSS2-ERG.EF194202	21	89	AMPL0000000878	TYPE=Fusion;BREAKPOINT=39;FP_GENE_ID=TMPRSS2;FP_TRANSCRIPT_ID=ENST00000332149;FP_GENE_STRAND=-;FP_EXON_NUM=1;TP_GENE_ID=ERG;TP_TRANSCRIPT_ID=ENST00000442448;TP_GENE_STRAND=-;TP_EXON_NUM=4;FP_CHROM=chr21;FP_START=42883789;FP_END=42883848;TP_CHROM=chr21;TP_START=39817492;TP_END=39817544	33	714	294	365	717	331	386	69	69	69
19-7-12-1	TMPRSS2-ERG.T1E4.COSF125	19	106	AMPL0000000132	TYPE=Fusion;BREAKPOINT=58;FP_GENE_ID=TMPRSS2;FP_TRANSCRIPT_ID=ENST00000332149;FP_GENE_STRAND=-;FP_EXON_NUM=1;TP_GENE_ID=ERG;TP_TRANSCRIPT_ID=ENST00000442448;TP_GENE_STRAND=-;TP_EXON_NUM=4;FP_CHROM=chr21;FP_START=42880007;FP_END=42880083;TP_CHROM=chr21;TP_START=39817492;TP_END=39817544	64	7110	2017	4028	7113	2242	4871	88	88	88
19-7-13-1	TMPRSS2-ERG.T1E5.COSF26	19	112	AMPL0000000133	TYPE=Fusion;BREAKPOINT=58;FP_GENE_ID=TMPRSS2;FP_TRANSCRIPT_ID=ENST00000332149;FP_GENE_STRAND=-;FP_EXON_NUM=1;TP_GENE_ID=ERG;TP_TRANSCRIPT_ID=ENST00000442448;TP_GENE_STRAND=-;TP_EXON_NUM=5;FP_CHROM=chr21;FP_START=42880007;FP_END=42880083;TP_CHROM=chr21;TP_START=39795429;TP_END=39795483	69	1295	323	618	1568	488	1080	94	94	94
19-7-13-1	TMPRSS2-ERG.T1E4.COSF125	19	106	AMPL0000000132	TYPE=Fusion;BREAKPOINT=58;FP_GENE_ID=TMPRSS2;FP_TRANSCRIPT_ID=ENST00000332149;FP_GENE_STRAND=-;FP_EXON_NUM=1;TP_GENE_ID=ERG;TP_TRANSCRIPT_ID=ENST00000442448;TP_GENE_STRAND=-;TP_EXON_NUM=4;FP_CHROM=chr21;FP_START=42880007;FP_END=42880083;TP_CHROM=chr21;TP_START=39817492;TP_END=39817544	64	23554	6655	14018	23687	7280	16407	88	88	88
19-7-14-1	TMPRSS2-ERG.T1E4.COSF125	19	106	AMPL0000000132	TYPE=Fusion;BREAKPOINT=58;FP_GENE_ID=TMPRSS2;FP_TRANSCRIPT_ID=ENST00000332149;FP_GENE_STRAND=-;FP_EXON_NUM=1;TP_GENE_ID=ERG;TP_TRANSCRIPT_ID=ENST00000442448;TP_GENE_STRAND=-;TP_EXON_NUM=4;FP_CHROM=chr21;FP_START=42880007;FP_END=42880083;TP_CHROM=chr21;TP_START=39817492;TP_END=39817544	64	8035	2018	5248	8052	2143	5909	88	88	88
19-27-7-1	TMPRSS2-ERG.T1E4.COSF125	19	106	AMPL0000000132	TYPE=Fusion;BREAKPOINT=58;FP_GENE_ID=TMPRSS2;FP_TRANSCRIPT_ID=ENST00000332149;FP_GENE_STRAND=-;FP_EXON_NUM=1;TP_GENE_ID=ERG;TP_TRANSCRIPT_ID=ENST00000442448;TP_GENE_STRAND=-;TP_EXON_NUM=4;FP_CHROM=chr21;FP_START=42880007;FP_END=42880083;TP_CHROM=chr21;TP_START=39817492;TP_END=39817544	64	2379	757	1276	2410	809	1601	88	88	88
19-27-4-1	TMPRSS2-ERG.T1E4.COSF125	19	106	AMPL0000000132	TYPE=Fusion;BREAKPOINT=58;FP_GENE_ID=TMPRSS2;FP_TRANSCRIPT_ID=ENST00000332149;FP_GENE_STRAND=-;FP_EXON_NUM=1;TP_GENE_ID=ERG;TP_TRANSCRIPT_ID=ENST00000442448;TP_GENE_STRAND=-;TP_EXON_NUM=4;FP_CHROM=chr21;FP_START=42880007;FP_END=42880083;TP_CHROM=chr21;TP_START=39817492;TP_END=39817544	64	2907	970	1478	2938	1082	1856	88	88	88
19-27-5-1	TMPRSS2-ERG.T1E4.COSF125	19	106	AMPL0000000132	TYPE=Fusion;BREAKPOINT=58;FP_GENE_ID=TMPRSS2;FP_TRANSCRIPT_ID=ENST00000332149;FP_GENE_STRAND=-;FP_EXON_NUM=1;TP_GENE_ID=ERG;TP_TRANSCRIPT_ID=ENST00000442448;TP_GENE_STRAND=-;TP_EXON_NUM=4;FP_CHROM=chr21;FP_START=42880007;FP_END=42880083;TP_CHROM=chr21;TP_START=39817492;TP_END=39817544	64	2170	706	1263	2173	762	1411	88	88	88
19-27-6-1	TMPRSS2-ERG.T1E4.COSF125	19	106	AMPL0000000132	TYPE=Fusion;BREAKPOINT=58;FP_GENE_ID=TMPRSS2;FP_TRANSCRIPT_ID=ENST00000332149;FP_GENE_STRAND=-;FP_EXON_NUM=1;TP_GENE_ID=ERG;TP_TRANSCRIPT_ID=ENST00000442448;TP_GENE_STRAND=-;TP_EXON_NUM=4;FP_CHROM=chr21;FP_START=42880007;FP_END=42880083;TP_CHROM=chr21;TP_START=39817492;TP_END=39817544	64	2491	845	1401	2495	891	1604	88	88	88
19-26-5-1	TMPRSS2-ERG.T1E4.COSF125	19	106	AMPL0000000132	TYPE=Fusion;BREAKPOINT=58;FP_GENE_ID=TMPRSS2;FP_TRANSCRIPT_ID=ENST00000332149;FP_GENE_STRAND=-;FP_EXON_NUM=1;TP_GENE_ID=ERG;TP_TRANSCRIPT_ID=ENST00000442448;TP_GENE_STRAND=-;TP_EXON_NUM=4;FP_CHROM=chr21;FP_START=42880007;FP_END=42880083;TP_CHROM=chr21;TP_START=39817492;TP_END=39817544	64	757	256	338	826	295	531	88	88	88
19-30-10-1	TMPRSS2-ERG.T1E5.COSF26	19	112	AMPL0000000133	TYPE=Fusion;BREAKPOINT=58;FP_GENE_ID=TMPRSS2;FP_TRANSCRIPT_ID=ENST00000332149;FP_GENE_STRAND=-;FP_EXON_NUM=1;TP_GENE_ID=ERG;TP_TRANSCRIPT_ID=ENST00000442448;TP_GENE_STRAND=-;TP_EXON_NUM=5;FP_CHROM=chr21;FP_START=42880007;FP_END=42880083;TP_CHROM=chr21;TP_START=39795429;TP_END=39795483	69	61	14	39	64	17	47	94	0	0
19-30-10-1	TMPRSS2-ERG.T1E4.COSF125	19	106	AMPL0000000132	TYPE=Fusion;BREAKPOINT=58;FP_GENE_ID=TMPRSS2;FP_TRANSCRIPT_ID=ENST00000332149;FP_GENE_STRAND=-;FP_EXON_NUM=1;TP_GENE_ID=ERG;TP_TRANSCRIPT_ID=ENST00000442448;TP_GENE_STRAND=-;TP_EXON_NUM=4;FP_CHROM=chr21;FP_START=42880007;FP_END=42880083;TP_CHROM=chr21;TP_START=39817492;TP_END=39817544	64	1311	465	727	1314	490	824	88	88	88
19-30-10-1	TMPRSS2-ERG.T2E4.COSF128	29	104	AMPL0000000121	TYPE=Fusion;BREAKPOINT=46;FP_GENE_ID=TMPRSS2;FP_TRANSCRIPT_ID=ENST00000332149;FP_GENE_STRAND=-;FP_EXON_NUM=1,2;TP_GENE_ID=ERG;TP_TRANSCRIPT_ID=ENST00000442448;TP_GENE_STRAND=-;TP_EXON_NUM=4;FP_CHROM=chr21;FP_START=42870045,42880007;FP_END=42870116,42880010;TP_CHROM=chr21;TP_START=39817492;TP_END=39817544	33	1951	889	1006	1954	914	1040	76	76	76
19-30-10-1	TMPRSS2-ERG.T3E4.COSF130	19	104	AMPL0000000125	TYPE=Fusion;BREAKPOINT=56;FP_GENE_ID=TMPRSS2;FP_TRANSCRIPT_ID=ENST00000332149;FP_GENE_STRAND=-;FP_EXON_NUM=3;TP_GENE_ID=ERG;TP_TRANSCRIPT_ID=ENST00000442448;TP_GENE_STRAND=-;TP_EXON_NUM=4;FP_CHROM=chr21;FP_START=42866282;FP_END=42866356;TP_CHROM=chr21;TP_START=39817492;TP_END=39817544	50	11885	5480	5798	11889	5874	6015	86	86	86
19-30-11-1	TMPRSS2-ERG.T2E5.COSF129	29	110	AMPL0000000122	TYPE=Fusion;BREAKPOINT=46;FP_GENE_ID=TMPRSS2;FP_TRANSCRIPT_ID=ENST00000332149;FP_GENE_STRAND=-;FP_EXON_NUM=1,2;TP_GENE_ID=ERG;TP_TRANSCRIPT_ID=ENST00000442448;TP_GENE_STRAND=-;TP_EXON_NUM=5;FP_CHROM=chr21;FP_START=42870045,42880007;FP_END=42870116,42880010;TP_CHROM=chr21;TP_START=39795429;TP_END=39795483	38	237	97	113	246	107	139	80	80	0
19-30-11-1	TMPRSS2-ERG.EF194202	21	89	AMPL0000000878	TYPE=Fusion;BREAKPOINT=39;FP_GENE_ID=TMPRSS2;FP_TRANSCRIPT_ID=ENST00000332149;FP_GENE_STRAND=-;FP_EXON_NUM=1;TP_GENE_ID=ERG;TP_TRANSCRIPT_ID=ENST00000442448;TP_GENE_STRAND=-;TP_EXON_NUM=4;FP_CHROM=chr21;FP_START=42883789;FP_END=42883848;TP_CHROM=chr21;TP_START=39817492;TP_END=39817544	33	369	176	179	372	185	187	69	69	0
19-30-11-1	TMPRSS2-ERG.T1E4.COSF125	19	106	AMPL0000000132	TYPE=Fusion;BREAKPOINT=58;FP_GENE_ID=TMPRSS2;FP_TRANSCRIPT_ID=ENST00000332149;FP_GENE_STRAND=-;FP_EXON_NUM=1;TP_GENE_ID=ERG;TP_TRANSCRIPT_ID=ENST00000442448;TP_GENE_STRAND=-;TP_EXON_NUM=4;FP_CHROM=chr21;FP_START=42880007;FP_END=42880083;TP_CHROM=chr21;TP_START=39817492;TP_END=39817544	64	825	287	473	834	305	529	88	88	88
19-30-11-1	TMPRSS2-ERG.T2E4.COSF128	29	104	AMPL0000000121	TYPE=Fusion;BREAKPOINT=46;FP_GENE_ID=TMPRSS2;FP_TRANSCRIPT_ID=ENST00000332149;FP_GENE_STRAND=-;FP_EXON_NUM=1,2;TP_GENE_ID=ERG;TP_TRANSCRIPT_ID=ENST00000442448;TP_GENE_STRAND=-;TP_EXON_NUM=4;FP_CHROM=chr21;FP_START=42870045,42880007;FP_END=42870116,42880010;TP_CHROM=chr21;TP_START=39817492;TP_END=39817544	33	1958	846	1064	1965	871	1094	76	76	76
19-30-11-1	TMPRSS2-ERG.T3E4.COSF130	19	104	AMPL0000000125	TYPE=Fusion;BREAKPOINT=56;FP_GENE_ID=TMPRSS2;FP_TRANSCRIPT_ID=ENST00000332149;FP_GENE_STRAND=-;FP_EXON_NUM=3;TP_GENE_ID=ERG;TP_TRANSCRIPT_ID=ENST00000442448;TP_GENE_STRAND=-;TP_EXON_NUM=4;FP_CHROM=chr21;FP_START=42866282;FP_END=42866356;TP_CHROM=chr21;TP_START=39817492;TP_END=39817544	50	13674	6506	6617	13691	6778	6913	86	86	86
19-30-9-1	TMPRSS2-ERG.T1E5.COSF26	19	112	AMPL0000000133	TYPE=Fusion;BREAKPOINT=58;FP_GENE_ID=TMPRSS2;FP_TRANSCRIPT_ID=ENST00000332149;FP_GENE_STRAND=-;FP_EXON_NUM=1;TP_GENE_ID=ERG;TP_TRANSCRIPT_ID=ENST00000442448;TP_GENE_STRAND=-;TP_EXON_NUM=5;FP_CHROM=chr21;FP_START=42880007;FP_END=42880083;TP_CHROM=chr21;TP_START=39795429;TP_END=39795483	69	62	13	37	63	17	46	94	0	0
19-30-9-1	TMPRSS2-ERG.T2E4.COSF128	29	104	AMPL0000000121	TYPE=Fusion;BREAKPOINT=46;FP_GENE_ID=TMPRSS2;FP_TRANSCRIPT_ID=ENST00000332149;FP_GENE_STRAND=-;FP_EXON_NUM=1,2;TP_GENE_ID=ERG;TP_TRANSCRIPT_ID=ENST00000442448;TP_GENE_STRAND=-;TP_EXON_NUM=4;FP_CHROM=chr21;FP_START=42870045,42880007;FP_END=42870116,42880010;TP_CHROM=chr21;TP_START=39817492;TP_END=39817544	33	896	432	447	898	439	459	76	76	76
19-30-9-1	TMPRSS2-ERG.T1E4.COSF125	19	106	AMPL0000000132	TYPE=Fusion;BREAKPOINT=58;FP_GENE_ID=TMPRSS2;FP_TRANSCRIPT_ID=ENST00000332149;FP_GENE_STRAND=-;FP_EXON_NUM=1;TP_GENE_ID=ERG;TP_TRANSCRIPT_ID=ENST00000442448;TP_GENE_STRAND=-;TP_EXON_NUM=4;FP_CHROM=chr21;FP_START=42880007;FP_END=42880083;TP_CHROM=chr21;TP_START=39817492;TP_END=39817544	64	1572	476	932	1572	526	1046	88	88	88
19-30-9-1	TMPRSS2-ERG.T3E4.COSF130	19	104	AMPL0000000125	TYPE=Fusion;BREAKPOINT=56;FP_GENE_ID=TMPRSS2;FP_TRANSCRIPT_ID=ENST00000332149;FP_GENE_STRAND=-;FP_EXON_NUM=3;TP_GENE_ID=ERG;TP_TRANSCRIPT_ID=ENST00000442448;TP_GENE_STRAND=-;TP_EXON_NUM=4;FP_CHROM=chr21;FP_START=42866282;FP_END=42866356;TP_CHROM=chr21;TP_START=39817492;TP_END=39817544	50	8026	3742	3971	8028	3925	4103	86	86	86
19-26-4-1	TMPRSS2-ERG.T1E4.COSF125	19	106	AMPL0000000132	TYPE=Fusion;BREAKPOINT=58;FP_GENE_ID=TMPRSS2;FP_TRANSCRIPT_ID=ENST00000332149;FP_GENE_STRAND=-;FP_EXON_NUM=1;TP_GENE_ID=ERG;TP_TRANSCRIPT_ID=ENST00000442448;TP_GENE_STRAND=-;TP_EXON_NUM=4;FP_CHROM=chr21;FP_START=42880007;FP_END=42880083;TP_CHROM=chr21;TP_START=39817492;TP_END=39817544	64	376	152	188	395	180	215	88	88	0
19-29-7-1	TMPRSS2-ERG.T2E4.COSF128	29	104	AMPL0000000121	TYPE=Fusion;BREAKPOINT=46;FP_GENE_ID=TMPRSS2;FP_TRANSCRIPT_ID=ENST00000332149;FP_GENE_STRAND=-;FP_EXON_NUM=1,2;TP_GENE_ID=ERG;TP_TRANSCRIPT_ID=ENST00000442448;TP_GENE_STRAND=-;TP_EXON_NUM=4;FP_CHROM=chr21;FP_START=42870045,42880007;FP_END=42870116,42880010;TP_CHROM=chr21;TP_START=39817492;TP_END=39817544	33	768	354	364	807	399	408	76	76	76
19-29-7-1	TMPRSS2-ERG.T1E4.COSF125	19	106	AMPL0000000132	TYPE=Fusion;BREAKPOINT=58;FP_GENE_ID=TMPRSS2;FP_TRANSCRIPT_ID=ENST00000332149;FP_GENE_STRAND=-;FP_EXON_NUM=1;TP_GENE_ID=ERG;TP_TRANSCRIPT_ID=ENST00000442448;TP_GENE_STRAND=-;TP_EXON_NUM=4;FP_CHROM=chr21;FP_START=42880007;FP_END=42880083;TP_CHROM=chr21;TP_START=39817492;TP_END=39817544	64	5806	2203	3185	5839	2393	3446	88	88	88
19-30-6-1	TMPRSS2-ERG.T2E4.COSF128	29	104	AMPL0000000121	TYPE=Fusion;BREAKPOINT=46;FP_GENE_ID=TMPRSS2;FP_TRANSCRIPT_ID=ENST00000332149;FP_GENE_STRAND=-;FP_EXON_NUM=1,2;TP_GENE_ID=ERG;TP_TRANSCRIPT_ID=ENST00000442448;TP_GENE_STRAND=-;TP_EXON_NUM=4;FP_CHROM=chr21;FP_START=42870045,42880007;FP_END=42870116,42880010;TP_CHROM=chr21;TP_START=39817492;TP_END=39817544	33	3530	1670	1755	3551	1726	1825	76	76	76
19-30-6-1	TMPRSS2-ERG.T3E4.COSF130	19	104	AMPL0000000125	TYPE=Fusion;BREAKPOINT=56;FP_GENE_ID=TMPRSS2;FP_TRANSCRIPT_ID=ENST00000332149;FP_GENE_STRAND=-;FP_EXON_NUM=3;TP_GENE_ID=ERG;TP_TRANSCRIPT_ID=ENST00000442448;TP_GENE_STRAND=-;TP_EXON_NUM=4;FP_CHROM=chr21;FP_START=42866282;FP_END=42866356;TP_CHROM=chr21;TP_START=39817492;TP_END=39817544	50	11326	3755	7071	11384	4161	7223	86	86	86
19-40-8-1	TMPRSS2-ERG.T1E4.COSF125	19	106	AMPL0000000132	TYPE=Fusion;BREAKPOINT=58;FP_GENE_ID=TMPRSS2;FP_TRANSCRIPT_ID=ENST00000332149;FP_GENE_STRAND=-;FP_EXON_NUM=1;TP_GENE_ID=ERG;TP_TRANSCRIPT_ID=ENST00000442448;TP_GENE_STRAND=-;TP_EXON_NUM=4;FP_CHROM=chr21;FP_START=42880007;FP_END=42880083;TP_CHROM=chr21;TP_START=39817492;TP_END=39817544	64	30	10	17	35	11	24	88	0	0
19-44-5-1	TMPRSS2-ERG.T2EIIIc_4	29	115	AMPL0000000951	TYPE=Fusion;BREAKPOINT=46;FP_GENE_ID=TMPRSS2;FP_TRANSCRIPT_ID=ENST00000332149;FP_GENE_STRAND=-;FP_EXON_NUM=1,2;TP_GENE_ID=ERG;TP_TRANSCRIPT_ID=ENST00000481609;TP_GENE_STRAND=-;TP_EXON_NUM=2;FP_CHROM=chr21;FP_START=42870045,42880007;FP_END=42870116,42880010;TP_CHROM=chr21;TP_START=39845978;TP_END=39846044	35	63	23	19	67	28	39	87	0	0
19-44-5-1	TMPRSS2-ERG.EF194202	21	89	AMPL0000000878	TYPE=Fusion;BREAKPOINT=39;FP_GENE_ID=TMPRSS2;FP_TRANSCRIPT_ID=ENST00000332149;FP_GENE_STRAND=-;FP_EXON_NUM=1;TP_GENE_ID=ERG;TP_TRANSCRIPT_ID=ENST00000442448;TP_GENE_STRAND=-;TP_EXON_NUM=4;FP_CHROM=chr21;FP_START=42883789;FP_END=42883848;TP_CHROM=chr21;TP_START=39817492;TP_END=39817544	33	1205	476	607	1209	587	622	69	69	69
19-44-5-1	TMPRSS2-ERG.T1E4.COSF125	19	106	AMPL0000000132	TYPE=Fusion;BREAKPOINT=58;FP_GENE_ID=TMPRSS2;FP_TRANSCRIPT_ID=ENST00000332149;FP_GENE_STRAND=-;FP_EXON_NUM=1;TP_GENE_ID=ERG;TP_TRANSCRIPT_ID=ENST00000442448;TP_GENE_STRAND=-;TP_EXON_NUM=4;FP_CHROM=chr21;FP_START=42880007;FP_END=42880083;TP_CHROM=chr21;TP_START=39817492;TP_END=39817544	64	1629	443	872	1632	505	1127	88	88	88
19-44-5-1	TMPRSS2-ERG.T2E4.COSF128	29	104	AMPL0000000121	TYPE=Fusion;BREAKPOINT=46;FP_GENE_ID=TMPRSS2;FP_TRANSCRIPT_ID=ENST00000332149;FP_GENE_STRAND=-;FP_EXON_NUM=1,2;TP_GENE_ID=ERG;TP_TRANSCRIPT_ID=ENST00000442448;TP_GENE_STRAND=-;TP_EXON_NUM=4;FP_CHROM=chr21;FP_START=42870045,42880007;FP_END=42870116,42880010;TP_CHROM=chr21;TP_START=39817492;TP_END=39817544	33	4330	2140	1938	4332	2300	2032	76	76	76
19-44-5-1	TMPRSS2-ERG.T3E4.COSF130	19	104	AMPL0000000125	TYPE=Fusion;BREAKPOINT=56;FP_GENE_ID=TMPRSS2;FP_TRANSCRIPT_ID=ENST00000332149;FP_GENE_STRAND=-;FP_EXON_NUM=3;TP_GENE_ID=ERG;TP_TRANSCRIPT_ID=ENST00000442448;TP_GENE_STRAND=-;TP_EXON_NUM=4;FP_CHROM=chr21;FP_START=42866282;FP_END=42866356;TP_CHROM=chr21;TP_START=39817492;TP_END=39817544	50	10676	4647	5288	10682	5042	5640	86	86	86
19-44-6-1	TMPRSS2-ERG.T2EIIIc_4	29	115	AMPL0000000951	TYPE=Fusion;BREAKPOINT=46;FP_GENE_ID=TMPRSS2;FP_TRANSCRIPT_ID=ENST00000332149;FP_GENE_STRAND=-;FP_EXON_NUM=1,2;TP_GENE_ID=ERG;TP_TRANSCRIPT_ID=ENST00000481609;TP_GENE_STRAND=-;TP_EXON_NUM=2;FP_CHROM=chr21;FP_START=42870045,42880007;FP_END=42870116,42880010;TP_CHROM=chr21;TP_START=39845978;TP_END=39846044	35	619	311	199	846	548	298	87	87	86
19-44-6-1	TMPRSS2-ERG.EF194202	21	89	AMPL0000000878	TYPE=Fusion;BREAKPOINT=39;FP_GENE_ID=TMPRSS2;FP_TRANSCRIPT_ID=ENST00000332149;FP_GENE_STRAND=-;FP_EXON_NUM=1;TP_GENE_ID=ERG;TP_TRANSCRIPT_ID=ENST00000442448;TP_GENE_STRAND=-;TP_EXON_NUM=4;FP_CHROM=chr21;FP_START=42883789;FP_END=42883848;TP_CHROM=chr21;TP_START=39817492;TP_END=39817544	33	1392	550	527	1507	601	906	69	69	69
19-44-6-1	TMPRSS2-ERG.T1E4.COSF125	19	106	AMPL0000000132	TYPE=Fusion;BREAKPOINT=58;FP_GENE_ID=TMPRSS2;FP_TRANSCRIPT_ID=ENST00000332149;FP_GENE_STRAND=-;FP_EXON_NUM=1;TP_GENE_ID=ERG;TP_TRANSCRIPT_ID=ENST00000442448;TP_GENE_STRAND=-;TP_EXON_NUM=4;FP_CHROM=chr21;FP_START=42880007;FP_END=42880083;TP_CHROM=chr21;TP_START=39817492;TP_END=39817544	64	1466	413	684	1575	467	1108	88	88	88
19-44-6-1	TMPRSS2-ERG.T2E4.COSF128	29	104	AMPL0000000121	TYPE=Fusion;BREAKPOINT=46;FP_GENE_ID=TMPRSS2;FP_TRANSCRIPT_ID=ENST00000332149;FP_GENE_STRAND=-;FP_EXON_NUM=1,2;TP_GENE_ID=ERG;TP_TRANSCRIPT_ID=ENST00000442448;TP_GENE_STRAND=-;TP_EXON_NUM=4;FP_CHROM=chr21;FP_START=42870045,42880007;FP_END=42870116,42880010;TP_CHROM=chr21;TP_START=39817492;TP_END=39817544	33	2171	890	880	2464	1168	1296	76	76	76
19-44-6-1	TMPRSS2-ERG.T3E4.COSF130	19	104	AMPL0000000125	TYPE=Fusion;BREAKPOINT=56;FP_GENE_ID=TMPRSS2;FP_TRANSCRIPT_ID=ENST00000332149;FP_GENE_STRAND=-;FP_EXON_NUM=3;TP_GENE_ID=ERG;TP_TRANSCRIPT_ID=ENST00000442448;TP_GENE_STRAND=-;TP_EXON_NUM=4;FP_CHROM=chr21;FP_START=42866282;FP_END=42866356;TP_CHROM=chr21;TP_START=39817492;TP_END=39817544	50	8255	3414	3688	8438	4087	4351	86	86	86
19-48-10-1	SLC45A3-ERG.S1E4.COSF1137	19	64	AMPL0000000109	TYPE=Fusion;BREAKPOINT=16;FP_GENE_ID=SLC45A3;FP_TRANSCRIPT_ID=ENST00000367145;FP_GENE_STRAND=-;FP_EXON_NUM=1;TP_GENE_ID=ERG;TP_TRANSCRIPT_ID=ENST00000442448;TP_GENE_STRAND=-;TP_EXON_NUM=4;FP_CHROM=chr1;FP_START=205649521;FP_END=205649555;TP_CHROM=chr21;TP_START=39817492;TP_END=39817544	29	9109	3398	4877	9611	3985	5626	46	46	46
19-48-5-1	SLC45A3-ERG.S1E4.COSF1137	19	64	AMPL0000000109	TYPE=Fusion;BREAKPOINT=16;FP_GENE_ID=SLC45A3;FP_TRANSCRIPT_ID=ENST00000367145;FP_GENE_STRAND=-;FP_EXON_NUM=1;TP_GENE_ID=ERG;TP_TRANSCRIPT_ID=ENST00000442448;TP_GENE_STRAND=-;TP_EXON_NUM=4;FP_CHROM=chr1;FP_START=205649521;FP_END=205649555;TP_CHROM=chr21;TP_START=39817492;TP_END=39817544	29	23599	8949	14369	23606	9148	14458	46	46	46
19-48-6-1	SLC45A3-ERG.S1E4.COSF1137	19	64	AMPL0000000109	TYPE=Fusion;BREAKPOINT=16;FP_GENE_ID=SLC45A3;FP_TRANSCRIPT_ID=ENST00000367145;FP_GENE_STRAND=-;FP_EXON_NUM=1;TP_GENE_ID=ERG;TP_TRANSCRIPT_ID=ENST00000442448;TP_GENE_STRAND=-;TP_EXON_NUM=4;FP_CHROM=chr1;FP_START=205649521;FP_END=205649555;TP_CHROM=chr21;TP_START=39817492;TP_END=39817544	29	7837	3167	4336	8021	3337	4684	46	46	46
19-48-7-1	SLC45A3-ERG.S1E4.COSF1137	19	64	AMPL0000000109	TYPE=Fusion;BREAKPOINT=16;FP_GENE_ID=SLC45A3;FP_TRANSCRIPT_ID=ENST00000367145;FP_GENE_STRAND=-;FP_EXON_NUM=1;TP_GENE_ID=ERG;TP_TRANSCRIPT_ID=ENST00000442448;TP_GENE_STRAND=-;TP_EXON_NUM=4;FP_CHROM=chr1;FP_START=205649521;FP_END=205649555;TP_CHROM=chr21;TP_START=39817492;TP_END=39817544	29	3632	1229	1532	4182	1552	2630	46	46	46
19-48-8-1	SLC45A3-ERG.S1E4.COSF1137	19	64	AMPL0000000109	TYPE=Fusion;BREAKPOINT=16;FP_GENE_ID=SLC45A3;FP_TRANSCRIPT_ID=ENST00000367145;FP_GENE_STRAND=-;FP_EXON_NUM=1;TP_GENE_ID=ERG;TP_TRANSCRIPT_ID=ENST00000442448;TP_GENE_STRAND=-;TP_EXON_NUM=4;FP_CHROM=chr1;FP_START=205649521;FP_END=205649555;TP_CHROM=chr21;TP_START=39817492;TP_END=39817544	29	7025	2508	3720	7713	3007	4706	46	46	46
19-48-9-1	SLC45A3-ERG.S1E4.COSF1137	19	64	AMPL0000000109	TYPE=Fusion;BREAKPOINT=16;FP_GENE_ID=SLC45A3;FP_TRANSCRIPT_ID=ENST00000367145;FP_GENE_STRAND=-;FP_EXON_NUM=1;TP_GENE_ID=ERG;TP_TRANSCRIPT_ID=ENST00000442448;TP_GENE_STRAND=-;TP_EXON_NUM=4;FP_CHROM=chr1;FP_START=205649521;FP_END=205649555;TP_CHROM=chr21;TP_START=39817492;TP_END=39817544	29	6257	2436	3398	6827	3051	3776	46	46	46
19-50-6-1	TMPRSS2-ERG.T2EIIIc_4	29	115	AMPL0000000951	TYPE=Fusion;BREAKPOINT=46;FP_GENE_ID=TMPRSS2;FP_TRANSCRIPT_ID=ENST00000332149;FP_GENE_STRAND=-;FP_EXON_NUM=1,2;TP_GENE_ID=ERG;TP_TRANSCRIPT_ID=ENST00000481609;TP_GENE_STRAND=-;TP_EXON_NUM=2;FP_CHROM=chr21;FP_START=42870045,42880007;FP_END=42870116,42880010;TP_CHROM=chr21;TP_START=39845978;TP_END=39846044	35	1239	695	489	1243	720	523	87	87	87
19-51-8-1	TMPRSS2-ETV1.T1E4.COSF14	19	100	AMPL0000000135	TYPE=Fusion;BREAKPOINT=58;FP_GENE_ID=TMPRSS2;FP_TRANSCRIPT_ID=ENST00000332149;FP_GENE_STRAND=-;FP_EXON_NUM=1;TP_GENE_ID=ETV1;TP_TRANSCRIPT_ID=ENST00000405358;TP_GENE_STRAND=-;TP_EXON_NUM=4;FP_CHROM=chr21;FP_START=42880007;FP_END=42880083;TP_CHROM=chr7;TP_START=14017056;TP_END=14017105	61	39	22	11	40	28	12	82	0	0
19-68-1	SLC45A3-ETV1.S1E7.COSF1119	19	74	AMPL0000000110	TYPE=Fusion;BREAKPOINT=16;FP_GENE_ID=SLC45A3;FP_TRANSCRIPT_ID=ENST00000367145;FP_GENE_STRAND=-;FP_EXON_NUM=1;TP_GENE_ID=ETV1;TP_TRANSCRIPT_ID=ENST00000430479;TP_GENE_STRAND=-;TP_EXON_NUM=7;FP_CHROM=chr1;FP_START=205649521;FP_END=205649555;TP_CHROM=chr7;TP_START=13978807;TP_END=13978871	32	21747	10186	10953	21749	10539	11210	56	56	56
