# Supplementary material for: Alterations in homologous recombination repair genes in prostate cancer brain metastases
Source: Nat Commun. 2022 May 3;13:2400. doi: 10.1038/s41467-022-30003-5 (PMC9065149; doi:10.1038/s41467-022-30003-5)
Supplement: Supplementary file 10 — Source Data [file 41467_2022_30003_MOESM10_ESM.xlsx]

## Sheet: Figure 1a
Patient.N	Pathology.N	Topography	GP1	GP2	Gleason.Score	ISUP	INTRADUCTAL	DUCTAL	NE.FEATURES	Comments	HISTOLOGY	P53	PTEN.nuclear	PTEN.cytoplasmic	SYP	CgA	PSA	Source	LST	MSI	ploidy	SBS3
39	B12.31362.V	COLON	5	5	10	5	No	0	0		Usual prostate adenocarcinoma with NE differentiation	No	No	No	NA	NA	NA	Primary	No	Yes	2.13273	No
39	B12.31363.II	PROSTATE	5	5	10	5	No	0	0		Usual prostate adenocarcinoma with NE differentiation	No	No	No	NA	NA	NA	Primary	No	Yes	2.19248	No
39	B13.7705.III	CEREBELLUM	5	5	NA	5	NA	0	0		Usual prostate adenocarcinoma with NE differentiation	Yes	No	No	NA	NA	NA	Metastasis	No		2.02631	No
39	B13.7705.IV	CEREBELLUM	5	5	NA	5	NA	0	0		Usual prostate adenocarcinoma with NE differentiation	Yes	No	No	NA	NA	NA	Metastasis	No	Yes	2.01366	No
58	S18.33913.B1	BRAIN	NA	NA	NA	NA	NA	NA	NA		NA	NA	NA	NA	NA	NA	NA	Metastasis	No	Yes	1.93252	No
48	AO8.8.14	PROSTATE	NA	NA	NA	NA	NA	NA	NA	Poorly preserved. No assessable.	Usual prostate adenocarcinoma with NE differentiation	No	No	No	NA	NA	NA	Primary	No	Yes	1.88493	No
48	AO8.8.14	PROSTATE	NA	NA	NA	NA	NA	NA	NA	Poorly preserved. No assessable.	Usual prostate adenocarcinoma with NE differentiation	No	No	No	NA	NA	NA	Primary	No	Yes	1.89251	No
48	AO8.8.14	PROSTATE	NA	NA	NA	NA	NA	NA	NA	Poorly preserved. No assessable.	Usual prostate adenocarcinoma with NE differentiation	No	No	No	NA	NA	NA	Primary	No	Yes	1.89142	No
48	A08.8.27	CEREBELLUM	4	5	NA	5	NA	0	0		Usual prostate adenocarcinoma with NE differentiation	Yes	No	No	NA	NA	NA	Metastasis	No	Yes	1.96206	No
48	A08.8.27	CEREBELLUM	4	5	NA	5	NA	0	0		Usual prostate adenocarcinoma with NE differentiation	Yes	No	No	NA	NA	NA	Metastasis	No	Yes	1.90363	No
55	S16.39114	BRAIN	NA	NA	NA	NA	NA	NA	NA		NA	NA	NA	NA	NA	NA	NA	Metastasis	Yes	Yes	4.42034	No
59	S14.2605.B1	BRAIN	NA	NA	NA	NA	NA	NA	NA		NA	NA	NA	NA	NA	NA	NA	Metastasis	No	Yes	2.03266	No
53	A09.67.A	BRAIN	NA	NA	NA	NA	NA	NA	NA		NA	NA	NA	NA	NA	NA	NA	Metastasis	Yes	Yes	2.11956	No
57	S19.20839.A2	BRAIN	NA	NA	NA	NA	NA	NA	NA		NA	NA	NA	NA	NA	NA	NA	Metastasis	No	Yes	1.96738	No
19	N96.1712	BRAIN	5	5	NA	5	NA	NA	0		Usual prostate adenocarcinoma with NE differentiation	NA	NA	NA	NA	NA	NA	Metastasis	No	Yes	2.29084	Yes
51	S15.28051.A2	BRAIN	NA	NA	NA	NA	NA	NA	NA		NA	NA	NA	NA	NA	NA	NA	Metastasis	Yes	Yes	3.46203	No
23	N05.1311.1	BRAIN	5	5	NA	5	NA	NA	0		Usual prostate adenocarcinoma with NE differentiation	NA	NA	NA	NA	NA	NA	Metastasis	Yes	Yes	4.70802	Yes
24	N05.1870	BRAIN	4	5	NA	5	NA	NA	0		Usual prostate adenocarcinoma with NE differentiation	NA	NA	NA	NA	NA	NA	Metastasis	No	Yes	2.04453	Yes
24	N05.1870	BRAIN	4	5	NA	5	NA	NA	0		Usual prostate adenocarcinoma with NE differentiation	NA	NA	NA	NA	NA	NA	Metastasis	No	Yes	2.03738	Yes
27	B17.5015.A	BRAIN	5	4	NA	5	NA	0	0		Usual prostate adenocarcinoma with NE differentiation	Yes	No	No	Yes	Yes	Yes	Metastasis	Yes	Yes	5.06114	No
27	B17.5015.A	BRAIN	5	5	NA	5	NA	0	1		Carcinoid tumor	Yes	No	No	Yes	Yes	Yes	Metastasis	Yes	Yes	4.25155	No
27	B17.5015.A	BRAIN	5	4	NA	5	NA	0	0		Usual prostate adenocarcinoma with NE differentiation	Yes	No	No	No	No	Yes	Metastasis	No	Yes	2.12248	No
27	B17.5015.B	BRAIN	5	5	NA	5	NA	0	1		Adenocarcinoma with Paneth cell NE differentiation	Yes	No	No	Yes	Yes	No	Metastasis	Yes	Yes	4.4075	No
30	B00.5611.E	PROSTATE	5	4	9	5	No	0	0		Usual prostate adenocarcinoma with NE differentiation	Yes	No	No	NA	NA	NA	Primary	Yes	Yes	3.31006	No
30	B08.10125.A	BRAIN	5	5	NA	5	NA	0	0		Usual prostate adenocarcinoma with NE differentiation	Yes	No	No	NA	NA	NA	Metastasis	Yes	Yes	3.10235	No
30	B08.10125.D	BRAIN	5	5	NA	5	NA	0	0		Usual prostate adenocarcinoma with NE differentiation	Yes	No	No	NA	NA	NA	Metastasis	Yes	Yes	3.94714	No
30	B08.10125.D	BRAIN	5	5	NA	5	NA	0	0		Usual prostate adenocarcinoma with NE differentiation	Yes	No	No	NA	NA	NA	Metastasis	Yes	Yes	3.03757	No
34	NB14.900.1	BRAIN	5	5	NA	5	NA	0	0		Usual prostate adenocarcinoma with NE differentiation	No	No	No	NA	NA	NA	Metastasis	Yes	Yes	2.17733	No
34	NB14.900.1	BRAIN	5	5	NA	5	NA	0	0		Usual prostate adenocarcinoma with NE differentiation	No	No	No	NA	NA	NA	Metastasis	Yes	Yes	2.17915	No
34	NB14.900.1	BRAIN	5	5	NA	5	NA	0	0		Usual prostate adenocarcinoma with NE differentiation	No	No	No	NA	NA	NA	Metastasis	Yes	Yes	5.78602	No
35	NB15.573.3	BRAIN	5	5	NA	5	NA	0	0		Usual prostate adenocarcinoma with NE differentiation	Yes	No	Yes	NA	NA	NA	Metastasis	Yes	Yes	2.1381	Yes
35	NB15.573.3	BRAIN	5	5	NA	5	NA	0	0		Usual prostate adenocarcinoma with NE differentiation	Yes	No	Yes	NA	NA	NA	Metastasis	Yes	Yes	5.03197	Yes
35	NB15.573.3	BRAIN	5	5	NA	5	NA	0	0		Usual prostate adenocarcinoma with NE differentiation	Yes	No	Yes	NA	NA	NA	Metastasis	Yes	Yes	2.15292	Yes
22	N04.886	BRAIN	4	5	NA	5	NA	NA	0		Usual prostate adenocarcinoma with NE differentiation	NA	NA	NA	NA	NA	NA	Metastasis	No	Yes	1.88206	No
50	S15.8115.C3	BRAIN	NA	NA	NA	NA	NA	NA	NA		NA	NA	NA	NA	NA	NA	NA	Metastasis	Yes	Yes	2.11335	Yes
54	S18.5535.A1	BRAIN	NA	NA	NA	NA	NA	NA	NA		NA	NA	NA	NA	NA	NA	NA	Metastasis	No	Yes	2.05897	No
26	B05.6136.B	BRAIN	5	4	NA	5	NA	0	0		Usual prostate adenocarcinoma with NE differentiation	Yes	No	No	NA	NA	NA	Metastasis	Yes	Yes	2.84154	Yes
26	B05.6136.B	BRAIN	5	4	NA	5	NA	0	0		Usual prostate adenocarcinoma with NE differentiation	Yes	No	No	NA	NA	NA	Metastasis	Yes	Yes	2.16943	Yes
26	B05.6136.B	BRAIN	5	4	NA	5	NA	0	0		Usual prostate adenocarcinoma with NE differentiation	Yes	No	No	NA	NA	NA	Metastasis	Yes	Yes	2.19458	Yes
21	N1.389	BRAIN	4	5	NA	5	NA	NA	0		Usual prostate adenocarcinoma with NE differentiation	NA	NA	NA	NA	NA	NA	Metastasis	Yes	Yes	2.50928	No
17	B17.64025.A	BRAIN	5	5	NA	5	NA	0	0		Usual prostate adenocarcinoma with NE differentiation	Yes	No	No	NA	NA	NA	Metastasis	No	Yes	3.70201	No
17	B17.64025.A	BRAIN	5	5	NA	5	NA	0	0		Usual prostate adenocarcinoma with NE differentiation	Yes	No	No	NA	NA	NA	Metastasis	No	Yes	2.04542	No
17	B17.64025.B	BRAIN	5	5	NA	5	NA	0	0		Usual prostate adenocarcinoma with NE differentiation	Yes	No	No	NA	NA	NA	Metastasis	No	Yes	2.07028	No
33	B99.11438	SPINAL CORD	4	4	NA	4	NA	0	1		Adenocarcinoma with Paneth cell NE differentiation	No	No	Yes	Yes	No	Yes	Metastasis	Yes	Yes	2.14145	No
33	B99.11545	SPINAL CORD	4	4	NA	4	NA	0	1		Adenocarcinoma with Paneth cell NE differentiation	No	No	Yes	Yes	NA	NA	Metastasis	Yes	Yes	2.12162	No
45	A06.177.11	BRAIN	5	5	NA	5	NA	0	0		Usual prostate adenocarcinoma with NE differentiation	Yes	No	Yes	NA	NA	NA	Metastasis	Yes	Yes	2.22406	No
45	A06.177.11	BRAIN	5	5	NA	5	NA	0	0		Usual prostate adenocarcinoma with NE differentiation	Yes	No	Yes	NA	NA	NA	Metastasis	Yes	Yes	2.17892	No
52	S14.12062.B1	BRAIN	NA	NA	NA	NA	NA	NA	NA		NA	NA	NA	NA	NA	NA	NA	Metastasis	Yes	Yes	3.31293	No
36	NB18.1296.1	BRAIN	5	5	NA	5	NA	0	0		Usual prostate adenocarcinoma with NE differentiation	Yes	No	No	NA	NA	NA	Metastasis	No	Yes	2.09716	No
36	NB18.1296.1	BRAIN	5	5	NA	5	NA	0	0		Usual prostate adenocarcinoma with NE differentiation	Yes	No	No	NA	NA	NA	Metastasis	Yes	Yes	3.34889	No
36	NB18.1296.1	BRAIN	5	5	NA	5	NA	0	0		Usual prostate adenocarcinoma with NE differentiation	Yes	No	No	NA	NA	NA	Metastasis	No	Yes	2.11664	No
20	N0.1248	BRAIN	5	5	NA	5	NA	NA	0		Usual prostate adenocarcinoma with NE differentiation	NA	NA	NA	NA	NA	NA	Metastasis	No	Yes	2.04907	No
43	A14.11.5	PROSTATE	5	4	9	5	No	0	0		Usual prostate adenocarcinoma with NE differentiation	Yes	No	No	NA	NA	NA	Primary	No	Yes	2.15802	Yes
43	A14.11.5	PROSTATE	5	5	10	5	No	0	0		Usual prostate adenocarcinoma with NE differentiation	Yes	No	No	NA	NA	NA	Primary	No	Yes	2.26579	Yes
43	B12.15263.A	BRAIN	5	5	NA	5	NA	0	0		Usual prostate adenocarcinoma with NE differentiation	No	No	No	NA	NA	NA	Metastasis	Yes	Yes	2.38969	Yes
43	A14.11.10	BRAIN	5	5	NA	5	NA	0	0		Usual prostate adenocarcinoma with NE differentiation	No	No	No	NA	NA	NA	Metastasis	Yes	Yes	2.14451	Yes
43	A14.11.10	BRAIN	5	5	NA	5	NA	0	0		Usual prostate adenocarcinoma with NE differentiation	No	No	No	NA	NA	NA	Metastasis	No	Yes	2.18008	Yes
43	A14.11.10	BRAIN	5	5	NA	5	NA	0	0		Usual prostate adenocarcinoma with NE differentiation	No	No	No	NA	NA	NA	Metastasis	No	Yes	2.16279	Yes
47	B10.23130	PROSTATE	4	4	8	4	Yes	0	0		Usual prostate adenocarcinoma with NE differentiation	Yes	No	No	NA	NA	NA	Primary	No	Yes	2.19612	No
47	B17.75005	BRAIN	5	4	NA	5	NA	0	0		Usual prostate adenocarcinoma with NE differentiation	No	No	No	NA	NA	NA	Metastasis	No	Yes	2.06806	No
47	B17.75005	BRAIN	5	4	NA	5	NA	0	0		Usual prostate adenocarcinoma with NE differentiation	Yes	No	No	NA	NA	NA	Metastasis	No	No	2.11796	No
47	B17.75005	BRAIN	5	4	NA	5	NA	0	0		Usual prostate adenocarcinoma with NE differentiation	Yes	No	No	NA	NA	NA	Metastasis	No	Yes	2.03984	No
1	B91.7614.B	PROSTATE	3	4	7	2	No	0	0		Usual prostate adenocarcinoma with NE differentiation	No	No	Yes	NA	NA	NA	Primary	No	Yes	2.21348	Yes
1	B91.7614.A	PROSTATE	4	4	8	4	No	0	0		Usual prostate adenocarcinoma with NE differentiation	No	No	Yes	NA	NA	NA	Primary	Yes	Yes	2.13255	Yes
1	B91.7614.A	PROSTATE	4	4	8	4	No	0	0		Usual prostate adenocarcinoma with NE differentiation	No	No	Yes	NA	NA	NA	Primary	Yes	No	2.16663	Yes
1	S94.294.III.D	PROSTATE	5	5	10	5	No	0	1	NO MORPHOLOGICAL FEATURES, NE-MARKERS +	Small cell carcinoma	Yes	No	No	Yes	Yes	No	Primary	Yes	No	4.45851	No
1	S94.294.III.D	PROSTATE	5	5	10	5	Yes	0	0		Usual prostate adenocarcinoma with NE differentiation	No	No	No	NA	NA	NA	Primary	Yes	No	4.24745	No
1	S94.294.III.D	PROSTATE	5	5	10	5	No	0	0		Usual prostate adenocarcinoma with NE differentiation	No	No	No	NA	NA	NA	Primary	Yes	No	4.31755	No
1	B94.12103.C	BRAIN	5	5	NA	5	NA	0	1	MORPHOLOGICAL OVERLAP NE/ADC; NE-MARKERS -	Adenocarcinoma with Paneth cell NE differentiation	Yes	No	Yes	No	No	No	Metastasis	Yes	No	4.16211	No
1	B94.12103.C	BRAIN	5	5	NA	5	NA	0	1	MORPHOLOGICAL OVERLAP NE/ADC; NE-MARKERS -	Adenocarcinoma with Paneth cell NE differentiation	Yes	No	Yes	No	No	No	Metastasis	Yes	No	4.22494	No
1	B94.12103.A	BRAIN	5	5	NA	5	NA	0	1	MORPHOLOGICAL OVERLAP NE/ADC; NE-MARKERS -	Adenocarcinoma with Paneth cell NE differentiation	Yes	No	Yes	NA	NA	NA	Metastasis	Yes	No	4.21258	No
8	B07.5840.C	PROSTATE	5	5	10	5	No	0	0		Usual prostate adenocarcinoma with NE differentiation	Yes	No	Yes	NA	NA	NA	Primary	Yes	No	3.08156	No
8	B07.5840.C	PROSTATE	5	5	10	5	No	0	0		Usual prostate adenocarcinoma with NE differentiation	Yes	No	Yes	NA	NA	NA	Primary	Yes	No	3.26323	No
8	B07.5840.C	PROSTATE	5	5	10	5	No	0	0		Usual prostate adenocarcinoma with NE differentiation	Yes	No	Yes	NA	NA	NA	Primary	Yes	No	2.95709	No
8	B07.31822.E	BRAIN	5	5	NA	5	NA	0	0		Usual prostate adenocarcinoma with NE differentiation	Yes	No	No	NA	NA	NA	Metastasis	No	No	3.21326	No
8	B07.31822.E	BRAIN	5	5	NA	5	NA	0	0		Usual prostate adenocarcinoma with NE differentiation	Yes	No	No	NA	NA	NA	Metastasis	No	No	3.03232	No
8	B07.31822.A	BRAIN	5	5	NA	5	NA	0	0		Usual prostate adenocarcinoma with NE differentiation	Yes	No	No	NA	NA	NA	Metastasis	Yes	No	2.92793	No
9	B98.3546.I	PROSTATE	4	5	9	5	No	0	0		Usual prostate adenocarcinoma with NE differentiation	NA	NA	NA	NA	NA	NA	Primary	Yes	Yes	2.22485	No
9	B05.22828.P	PROSTATE	4	5	9	5	No	0	0		Usual prostate adenocarcinoma with NE differentiation	Yes	No	No	NA	NA	NA	Primary	Yes	No	4.81517	No
9	B05.22828.P	PROSTATE	5	5	10	5	No	0	0		Usual prostate adenocarcinoma with NE differentiation	Yes	No	No	NA	NA	NA	Primary	Yes	No	4.21248	Yes
9	B05.22828.P	PROSTATE	5	5	10	5	No	0	0		Usual prostate adenocarcinoma with NE differentiation	Yes	No	No	NA	NA	NA	Primary	Yes	No	3.53519	Yes
9	B08.32571.III.B	BRAIN	5	5	NA	5	NA	0	0		Usual prostate adenocarcinoma with NE differentiation	Yes	No	No	NA	NA	NA	Metastasis	Yes	No	3.69972	No
9	B08.32571.III.C	BRAIN	5	5	NA	5	NA	0	0		Usual prostate adenocarcinoma with NE differentiation	Yes	No	No	NA	NA	NA	Metastasis	Yes	No	3.68719	No
9	B08.32571.III.C	BRAIN	5	5	NA	5	NA	0	0		Usual prostate adenocarcinoma with NE differentiation	Yes	No	No	NA	NA	NA	Metastasis	Yes	No	3.43396	No
14	B11.972.U	PROSTATE	4	5	9	5	No	0	0		Usual prostate adenocarcinoma with NE differentiation	Yes	No	No	NA	NA	NA	Primary	Yes	No	1.81802	No
14	B11.972.O	PROSTATE	4	4	8	4	Yes	0	0		Usual prostate adenocarcinoma with NE differentiation	Yes	No	No	NA	NA	NA	Primary	Yes	No	1.82592	No
14	B11.972.W	PROSTATE	5	5	10	5	No	0	0		Usual prostate adenocarcinoma with NE differentiation	Yes	No	No	NA	NA	NA	Primary	Yes	No	3.53335	No
14	B14.37494.B	BRAIN	4	4	NA	4	NA	0	0		Usual prostate adenocarcinoma with NE differentiation	Yes	No	No	NA	NA	NA	Metastasis	Yes	No	3.09873	No
14	B14.37494.B	BRAIN	4	4	NA	4	NA	0	0		Usual prostate adenocarcinoma with NE differentiation	Yes	No	No	NA	NA	NA	Metastasis	Yes	No	3.29633	No
14	B14.37494.A	BRAIN	4	4	NA	4	NA	0	0		Usual prostate adenocarcinoma with NE differentiation	Yes	No	No	NA	NA	NA	Metastasis	Yes	No	2.77907	No
25	B11.9381	BRAIN	4	5	NA	5	NA	0	0		Usual prostate adenocarcinoma with NE differentiation	Yes	No	Yes	NA	NA	NA	Metastasis	Yes	Yes	4.32653	No
25	B11.9381	BRAIN	5	4	NA	5	NA	0	0		Usual prostate adenocarcinoma with NE differentiation	Yes	No	Yes	NA	NA	NA	Metastasis	Yes	Yes	4.32627	No
25	B11.9381	BRAIN	4	4	NA	4	NA	0	0		Usual prostate adenocarcinoma with NE differentiation	No	No	Yes	NA	NA	NA	Metastasis	No	Yes	4.01142	No
16	B16.9295.C	BRAIN	5	5	NA	5	NA	0	0		Usual prostate adenocarcinoma with NE differentiation	No	No	No	NA	NA	NA	Metastasis	No	Yes	4.1061	No
16	B16.9295.C	BRAIN	5	5	NA	5	NA	0	0		Usual prostate adenocarcinoma with NE differentiation	No	No	Yes	NA	NA	NA	Metastasis	Yes	Yes	5.8569	No
16	B16.9295.B	BRAIN	5	5	NA	5	NA	0	0		Usual prostate adenocarcinoma with NE differentiation	No	No	Yes	NA	NA	NA	Metastasis	No	Yes	4.59595	No
49	A10.67.17	PROSTATE	NA	NA	NA	NA	Yes	0	1	Single cells positiv for CGA; negative for SYP	Small cell carcinoma	Yes	No	No	No	Yes	NA	Primary	No	No	2.05287	No
49	A10.67.17	PROSTATE	NA	NA	NA	NA	NA	NA	NA	Poorly preserved. No assessable.	Usual prostate adenocarcinoma with NE differentiation	Yes	No	No	NA	NA	NA	Primary	No	No	1.94454	No
49	A10.67.16	PROSTATE	NA	NA	NA	NA	NA	NA	NA	Poorly preserved. No assessable.	Usual prostate adenocarcinoma with NE differentiation	Yes	No	No	NA	NA	NA	Primary	No	No	1.90617	No
49	A10.67.23	BRAIN	4	5	NA	5	NA	0	0		Usual prostate adenocarcinoma with NE differentiation	Yes	No	No	NA	NA	NA	Metastasis	Yes	No	3.93492	No
49	A10.67.23	BRAIN	4	5	NA	5	NA	0	0		Usual prostate adenocarcinoma with NE differentiation	Yes	No	No	NA	NA	NA	Metastasis	Yes	No	4.73296	No
49	A10.67.23	BRAIN	4	5	NA	5	NA	0	0		Usual prostate adenocarcinoma with NE differentiation	Yes	No	No	NA	NA	NA	Metastasis	No	No	3.5178	No
7	B00.22088.IX.H	PROSTATE	4	5	9	5	Yes	0	0		Usual prostate adenocarcinoma with NE differentiation	No	No	No	NA	NA	NA	Primary	No	No	1.95724	No
7	B00.22088.IX.F	PROSTATE	4	4	8	4	No	0	0		Usual prostate adenocarcinoma with NE differentiation	No	No	No	NA	NA	NA	Primary	No	Yes	1.9197	No
7	B00.22088.IX.I	PROSTATE	5	5	9	5	No	0	0		Usual prostate adenocarcinoma with NE differentiation	No	No	No	NA	NA	NA	Primary	No	No	1.82218	No
7	B07.10664.III	BRAIN	4	4	NA	4	NA	0	0		Usual prostate adenocarcinoma with NE differentiation	Yes	No	No	NA	NA	NA	Metastasis	No	Yes	1.83578	No
18	B17.68444.A	BRAIN	5	5	NA	5	NA	0	0		Usual prostate adenocarcinoma with NE differentiation	No	No	Yes	NA	NA	NA	Metastasis	Yes	No	4.1064	No
18	B17.68444.A	BRAIN	5	5	NA	5	NA	0	0		Usual prostate adenocarcinoma with NE differentiation	No	No	Yes	NA	NA	NA	Metastasis	Yes	No	4.10398	No
18	B17.68444.B	BRAIN	5	5	NA	5	NA	0	0		Usual prostate adenocarcinoma with NE differentiation	Yes	No	Yes	NA	NA	NA	Metastasis	Yes	No	3.99905	No
4	B96.41114.B	PROSTATE	4	3	7	3	No	0	0		Usual prostate adenocarcinoma with NE differentiation	Yes	No	No	NA	NA	NA	Primary	No	Yes	2.56131	No
4	B00.13140.I.E	BRAIN	5	4	NA	5	NA	0	0		Usual prostate adenocarcinoma with NE differentiation	Yes	No	No	NA	NA	NA	Metastasis	Yes	No	3.89493	No
4	B00.13140.I.E	BRAIN	5	4	NA	5	NA	0	0		Usual prostate adenocarcinoma with NE differentiation	Yes	No	No	NA	NA	NA	Metastasis	Yes	No	3.94644	No
4	B00.13140.I.C	BRAIN	5	4	NA	5	NA	0	0		Usual prostate adenocarcinoma with NE differentiation	Yes	No	No	NA	NA	NA	Metastasis	Yes	No	4.04038	No
6	B99.41906.A	PROSTATE	4	5	9	5	Yes	0	0	ENTIRELY IDC, NO INVASIVE TUMOR REMAINING. ORIGINALLY INVASIVE TUMOR PRESENT.	Usual prostate adenocarcinoma with NE differentiation	Yes	No	No	NA	NA	NA	Primary	No	No	1.76777	No
6	B99.41906.B	PROSTATE	4	5	9	5	Yes	0	0	ENTIRELY IDC, NO INVASIVE TUMOR REMAINING. ORIGINALLY INVASIVE TUMOR PRESENT.	Usual prostate adenocarcinoma with NE differentiation	Yes	No	No	NA	NA	NA	Primary	No	No	1.84896	No
6	B99.41906.D	PROSTATE	4	5	9	5	Yes	0	0	ENTIRELY IDC, NO INVASIVE TUMOR REMAINING. ORIGINALLY INVASIVE TUMOR PRESENT.	Usual prostate adenocarcinoma with NE differentiation	Yes	No	No	NA	NA	NA	Primary	No	No	2	No
6	B04.12891.C	PROSTATE	5	5	10	5	No	0	0		Usual prostate adenocarcinoma with NE differentiation	Yes	No	No	NA	NA	NA	Primary	Yes	No	2.98027	No
6	B04.12891.C	PROSTATE	4	4	8	4	No	0	0		Usual prostate adenocarcinoma with NE differentiation	Yes	No	No	NA	NA	NA	Primary	Yes	No	3.28767	No
6	B04.12891.C	PROSTATE	5	5	10	5	No	0	0		Usual prostate adenocarcinoma with NE differentiation	Yes	No	No	NA	NA	NA	Primary	Yes	No	3.60933	No
6	B05.2162.K	PROSTATE	5	5	10	5	No	0	0		Usual prostate adenocarcinoma with NE differentiation	Yes	No	No	NA	NA	NA	Primary	Yes	No	3.14209	No
6	B05.2162.K	PROSTATE	5	5	10	5	No	0	0		Usual prostate adenocarcinoma with NE differentiation	Yes	No	No	NA	NA	NA	Primary	Yes	No	3.46794	No
6	B05.2162.K	PROSTATE	5	5	10	5	No	0	0		Usual prostate adenocarcinoma with NE differentiation	Yes	No	No	NA	NA	NA	Primary	Yes	No	3.37656	No
6	B05.30040.A	PROSTATE	4	5	9	5	No	0	0		Usual prostate adenocarcinoma with NE differentiation	Yes	No	No	NA	NA	NA	Primary	Yes	No	3.28751	No
6	B05.30040.A	PROSTATE	5	5	10	5	No	0	0		Usual prostate adenocarcinoma with NE differentiation	Yes	No	No	NA	NA	NA	Primary	No	No	2.14662	No
6	B05.30040.A	PROSTATE	5	5	10	5	No	0	0		Usual prostate adenocarcinoma with NE differentiation	Yes	No	No	NA	NA	NA	Primary	Yes	No	3.24661	No
6	B05.34823.B	PROSTATE	5	5	10	5	No	0	0		Usual prostate adenocarcinoma with NE differentiation	Yes	No	No	NA	NA	NA	Primary	No	No	2.26627	No
6	B06.19782.C	BRAIN	5	5	NA	5	NA	0	0		Usual prostate adenocarcinoma with NE differentiation	NA	NA	NA	NA	NA	NA	Metastasis	Yes	No	3.41837	No
5	B99.16344.IX.L	PROSTATE	4	4	8	4	Yes	0	0		Usual prostate adenocarcinoma with NE differentiation	No	No	Yes	NA	NA	NA	Primary	No	Yes	1.69162	No
5	B99.16344.IX.I	PROSTATE	4	5	9	5	No	0	0		Usual prostate adenocarcinoma with NE differentiation	No	No	Yes	NA	NA	NA	Primary	No	Yes	1.78363	No
5	B99.16344.IX.N	PROSTATE	5	4	9	5	No	0	0		Usual prostate adenocarcinoma with NE differentiation	Yes	No	Yes	NA	NA	NA	Primary	No	Yes	1.21684	No
5	B05.34427.B	BRAIN	5	4	NA	5	NA	0	0		Usual prostate adenocarcinoma with NE differentiation	No	No	No	NA	NA	NA	Metastasis	No	Yes	1.97678	No
5	B05.34427.A	BRAIN	4	4	NA	4	NA	0	0		Usual prostate adenocarcinoma with NE differentiation	Yes	No	No	NA	NA	NA	Metastasis	No	Yes	1.93982	No
5	B05.34427.A	BRAIN	4	4	NA	4	NA	0	0		Usual prostate adenocarcinoma with NE differentiation	No	No	No	NA	NA	NA	Metastasis	No	Yes	1.99599	No
12	B13.37836.A	BRAIN	4	4	NA	4	NA	0	0		Usual prostate adenocarcinoma with NE differentiation	Yes	No	No	NA	NA	NA	Metastasis	Yes	No	2.46793	No
12	B13.37836.B	BRAIN	4	4	NA	4	NA	0	0		Usual prostate adenocarcinoma with NE differentiation	Yes	No	No	NA	NA	NA	Metastasis	No	No	2.03166	No
31	B17.12721.C	BRAIN	5	5	NA	5	NA	0	0		Usual prostate adenocarcinoma with NE differentiation	Yes	No	No	NA	NA	NA	Metastasis	No	No	1.92451	No
31	B17.12721.C	BRAIN	5	5	NA	5	NA	0	0		Usual prostate adenocarcinoma with NE differentiation	Yes	No	No	NA	NA	NA	Metastasis	Yes	No	1.98346	No
31	B17.12721.C	BRAIN	5	5	NA	5	NA	0	0		Usual prostate adenocarcinoma with NE differentiation	Yes	No	No	NA	NA	NA	Metastasis	No	No	1.88903	No
38	B00.6134.III	PROSTATE	3	3	6	1	No	0	0		Usual prostate adenocarcinoma with NE differentiation	No	No	No	NA	NA	NA	Primary	No	Yes	2.1789	No
38	B00.6134.III	PROSTATE	3	3	6	1	No	0	0		Usual prostate adenocarcinoma with NE differentiation	No	No	No	NA	NA	NA	Primary	No	Yes	2.16407	No
38	B00.6134.X	PROSTATE	4	4	8	4	No	0	0		Usual prostate adenocarcinoma with NE differentiation	No	No	No	NA	NA	NA	Primary	No	Yes	2.49099	No
38	B13.37903.II	CEREBELLUM	4	4	NA	4	NA	0	0		Usual prostate adenocarcinoma with NE differentiation	Yes	No	No	NA	NA	NA	Metastasis	Yes	Yes	5.07711	No
29	B96.15431.E	PROSTATE	4	5	9	5	Yes	0	0		Usual prostate adenocarcinoma with NE differentiation	No	No	No	NA	NA	NA	Primary	Yes	Yes	2.54882	No
29	B96.15431.D	PROSTATE	3	3	6	1	No	0	0		Usual prostate adenocarcinoma with NE differentiation	No	No	No	NA	NA	NA	Primary	No	Yes	3.64985	No
29	B96.15431.B	PROSTATE	4	4	8	4	No	0	0		Usual prostate adenocarcinoma with NE differentiation	No	No	No	NA	NA	NA	Primary	No	Yes	3.46417	No
29	B02.19676	BRAIN	5	5	NA	5	NA	0	0		Usual prostate adenocarcinoma with NE differentiation	No	No	No	NA	NA	NA	Metastasis	No	Yes	3.53923	No
32	A05.371.Q	PROSTATE	4	5	9	5	No	0	0		Usual prostate adenocarcinoma with NE differentiation	Yes	NA	NA	NA	NA	NA	Primary	Yes	Yes	2.1964	No
32	A05.371.O	PROSTATE	4	4	8	4	No	0	0		Usual prostate adenocarcinoma with NE differentiation	Yes	NA	NA	NA	NA	NA	Primary	No	Yes	1.95812	No
32	A05.371.S	BRAIN	5	5	NA	5	NA	0	0		Usual prostate adenocarcinoma with NE differentiation	Yes	NA	NA	NA	NA	NA	Metastasis	No	Yes	2.06944	No
32	A05.371.S	BRAIN	5	5	NA	5	NA	0	0		Usual prostate adenocarcinoma with NE differentiation	Yes	NA	NA	NA	NA	NA	Metastasis	No	Yes	2.1697	No
32	A05.371.S	BRAIN	5	5	NA	5	NA	0	0		Usual prostate adenocarcinoma with NE differentiation	Yes	NA	NA	NA	NA	NA	Metastasis	No	Yes	2.03158	No
40	B14.4094.A	BRAIN	4	5	NA	5	NA	0	0		Usual prostate adenocarcinoma with NE differentiation	No	No	Yes	NA	NA	NA	Metastasis	Yes	Yes	4.67628	No
40	B14.4094.A	BRAIN	4	4	NA	4	NA	0	0		Usual prostate adenocarcinoma with NE differentiation	Yes	No	No	NA	NA	NA	Metastasis	Yes	Yes	2.51701	No
37	B00.20359.XXX	PROSTATE	4	5	9	5	No	0	0		Usual prostate adenocarcinoma with NE differentiation	Yes	No	Yes	NA	NA	NA	Primary	No	Yes	2.1054	No
37	B00.20359.XXX	PROSTATE	4	5	9	5	No	0	0		Usual prostate adenocarcinoma with NE differentiation	Yes	No	Yes	NA	NA	NA	Primary	No	Yes	2.04033	No
37	B03.37052	BRAIN	5	4	NA	5	NA	0	0		Usual prostate adenocarcinoma with NE differentiation	Yes	No	Yes	NA	NA	NA	Metastasis	No	Yes	2.13913	No
44	B08.11660.VII/B08.11660.V	PROSTATE	4	4	8	4	No	0	0		Usual prostate adenocarcinoma with NE differentiation	NA	NA	NA	NA	NA	NA	Primary	No	Yes	4.03071	No
44	A10.50.23	PROSTATE	5	5	10	5	Yes	0	0	Poorly preserved	Usual prostate adenocarcinoma with NE differentiation	No	No	No	NA	NA	NA	Primary	No	Yes	3.40173	No
44	A10.50.23	PROSTATE	5	5	10	5	No	0	0	Poorly preserved	Usual prostate adenocarcinoma with NE differentiation	No	No	No	NA	NA	NA	Primary	No	Yes	1.80522	No
44	A10.50.25	BRAIN	5	4	NA	5	No	0	0		Usual prostate adenocarcinoma with NE differentiation	Yes	No	No	NA	NA	NA	Metastasis	Yes	Yes	4.18093	No
10	B11.3710.B	BRAIN	5	5	NA	5	NA	0	0		Usual prostate adenocarcinoma with NE differentiation	Yes	No	No	NA	NA	NA	Metastasis	Yes	No	4.35508	No
10	B11.3710.B	BRAIN	5	5	NA	5	NA	0	0		Usual prostate adenocarcinoma with NE differentiation	Yes	No	No	NA	NA	NA	Metastasis	Yes	No	4.33491	No
10	B11.3710.A	BRAIN	5	5	NA	5	NA	0	0		Usual prostate adenocarcinoma with NE differentiation	Yes	No	No	NA	NA	NA	Metastasis	Yes	No	4.29247	No
42	B12.20036.K	PROSTATE	5	5	10	5	Yes	0	0		Usual prostate adenocarcinoma with NE differentiation	Yes	No	No	NA	NA	NA	Primary	No	No	1.95055	No
42	B12.20036.M	PROSTATE	4	5	9	5	No	0	0		Usual prostate adenocarcinoma with NE differentiation	Yes	No	No	NA	NA	NA	Primary	No	Yes	2	No
42	B17.8685	BRAIN	5	5	NA	5	NA	0	0		Usual prostate adenocarcinoma with NE differentiation	Yes	No	No	NA	NA	NA	Metastasis	No	Yes	4.78664	No
46	A00.100.6	BRAIN	5	5	NA	5	NA	0	0		Usual prostate adenocarcinoma with NE differentiation	Yes	No	No	NA	NA	NA	Metastasis	No	No	2.14412	No
46	A00.100.6	BRAIN	5	5	NA	5	NA	0	0		Usual prostate adenocarcinoma with NE differentiation	Yes	No	No	NA	NA	NA	Metastasis	No	No	2.1128	No

## Sheet: Figure 1b
Tumor_Sample_Barcode	Frame_Shift_Del	Frame_Shift_Ins	Fusion	In_Frame_Del	In_Frame_Ins	Missense_Mutation	Nonsense_Mutation	Nonstop_Mutation	Splice_Site	total
19-52-4-2-39-T-S12	5.85434	1.34454	0	0.420168	0	28.6555	1.48459	0	0.812325	38.5714
19-52-5-2-39-T-S13	6.16246	1.42857	0	0.47619	0	30.6443	1.51261	0	0.896359	41.1204
19-52-6-2-39-M-S14	9.21569	1.93277	0	0.756303	0	35.7143	1.70868	0	1.12045	50.4482
19-52-7-2-39-M-S15	8.90756	1.84874	0	0.756303	0	35.4342	1.76471	0	1.17647	49.888
19-72-2-58-M-S8	3.52941	0.980392	0	0.112045	0.0560224	15.9944	0.672269	0.0280112	0.92437	22.2969
19-48-5-2-48-T-S6	2.77311	0.812325	0	0.252101	0	13.8936	0.840336	0	0.364146	18.9356
19-48-6-2-48-T-S1	2.91317	0.70028	0	0.112045	0	10.7283	0.92437	0.0280112	0.336134	15.7423
19-48-7-2-48-T-S7	3.13725	0.868347	0	0.168067	0	16.7787	1.09244	0	0.336134	22.381
19-48-9-2-48-M-S8	2.68908	0.840336	0	0.280112	0	12.1289	0.532213	0.0280112	0.168067	16.6667
19-48-10-2-48-M-S9	3.19328	0.896359	0	0.280112	0	12.2969	0.504202	0.0280112	0.22409	17.423
19-69-2-55-M-S6	0.196078	0.0560224	0	0.252101	0.392157	13.8095	0.308123	0	0.392157	15.4062
19-73-2-59-M-S9	0.0840336	0.168067	0	0.22409	0.22409	13.1933	0.196078	0	0.308123	14.3978
19-67-2-53-M-S4	0.168067	0.0840336	0	0.252101	0.280112	10.5882	0.168067	0	0.392157	11.9328
19-71-2-57-M-S7	0.252101	0.140056	0	0.22409	0.196078	9.85994	0.168067	0	0.140056	10.9804
19-19-4-1-19-M-S12	0.280112	0.0280112	0	0.0280112	0.112045	7.05882	0.22409	0	0.280112	8.0112
19-65-2-51-M-S2	0.364146	0.0280112	0	0.196078	0.0560224	6.21849	0.22409	0	0.280112	7.36695
19-23-4-1-23-M-S23	0.280112	0.0280112	0	0.168067	0.0840336	5.82633	0.196078	0.0280112	0.280112	6.89076
19-24-4-1-24-M-S24	0.22409	0.0840336	0	0.0560224	0.0280112	5.60224	0.168067	0.0280112	0.308123	6.4986
19-24-5-1-24-M-S15	0.196078	0.0840336	0	0.0560224	0.0280112	5.54622	0.168067	0.0280112	0.308123	6.41457
19-27-4-2-27-M-S18	0.0560224	0.140056	0.0280112	0.0840336	0.112045	5.35014	0.196078	0	0.112045	6.07843
19-27-5-2-27-M-S19	0.0560224	0.140056	0.0280112	0.0840336	0.140056	5.29412	0.196078	0	0.112045	6.05042
19-27-6-2-27-M-S20	0.0560224	0.140056	0.0280112	0.0840336	0.140056	5.18207	0.196078	0	0.112045	5.93838
19-27-7-1-27-M-S16	0.0560224	0.140056	0	0.0840336	0.140056	5.32213	0.196078	0	0.112045	6.05042
19-30-8-2-30-T-S24	0.140056	0.0280112	0	0.0840336	0	1.37255	0.168067	0	0.0280112	1.82073
19-30-9-2-30-M-S25	0.364146	0.0840336	0.0280112	0.308123	0	5.96639	0.308123	0	0.0840336	7.14286
19-30-10-2-30-M-S26	0.392157	0.0560224	0.0280112	0.336134	0	5.40616	0.280112	0	0.112045	6.61064
19-30-11-1-30-M-S19	0.420168	0.0840336	0	0.364146	0	6.02241	0.364146	0	0.112045	7.36695
19-35-3-2-35-M-S1	0.252101	0.0840336	0.0280112	0.280112	0.196078	4.59384	0.22409	0	0.0560224	5.71429
19-35-4-2-35-M-S2	0.196078	0.0840336	0.0280112	0.196078	0.196078	4.11765	0.196078	0	0.0560224	5.07003
19-35-5-2-35-M-S3	0.196078	0.0840336	0.0280112	0.252101	0.196078	4.5098	0.168067	0	0.0560224	5.4902
19-36-3-2-36-M-S4	0.22409	0.0840336	0.0280112	0.140056	0.0560224	4.2577	0.140056	0	0.168067	5.09804
19-36-4-2-36-M-S5	0.196078	0.0840336	0.0280112	0.140056	0.0560224	4.22969	0.140056	0	0.168067	5.04202
19-36-5-2-36-M-S6	0.22409	0.0840336	0.0280112	0.112045	0.0560224	4.5098	0.140056	0	0.168067	5.32213
19-22-4-1-22-M-S22	0.140056	0.0840336	0	0.0280112	0.0560224	4.28571	0.168067	0	0.280112	5.04202
19-64-2-50-M-S1	0.140056	0.0280112	0	0	0.112045	4.42577	0.140056	0	0.168067	5.01401
19-68-2-54-M-S5	0.0840336	0.112045	0	0.112045	0.0840336	4.42577	0.112045	0	0.140056	5.07003
19-26-4-2-26-M-S9	0.364146	0.140056	0.0280112	0.22409	0.0560224	3.80952	0.22409	0	0.140056	4.98599
19-26-5-2-26-M-S10	0.364146	0.140056	0.0280112	0.196078	0.0560224	3.97759	0.196078	0	0.140056	5.09804
19-26-6-2-26-M-S11	0.308123	0.140056	0	0.196078	0.0560224	3.83754	0.168067	0	0.140056	4.84594
19-21-4-1-21-M-S14	0.112045	0.140056	0	0.0840336	0.168067	3.92157	0.168067	0	0.252101	4.84594
19-17-2-2-17-M-S11	0.0560224	0.0560224	0.0280112	0.0560224	0.0560224	4.34174	0.168067	0	0.0560224	4.81793
19-17-3-2-17-M-S12	0.0560224	0.0560224	0.0280112	0.0560224	0.0560224	4.28571	0.168067	0	0.0560224	4.7619
19-17-4-2-17-M-S13	0.0560224	0.0560224	0.0280112	0.0560224	0.0560224	4.31373	0.168067	0	0.0280112	4.7619
19-33-4-2-33-M-S16	0.0840336	0.0280112	0	0.0280112	0.0840336	4.45378	0.112045	0	0.0840336	4.87395
19-33-5-2-33-M-S17	0.0560224	0.0280112	0	0.0560224	0.0560224	4.34174	0.0840336	0	0.0840336	4.70588
19-43-8-2-45-M-S39	0.112045	0.112045	0	0.0280112	0.0560224	4.06162	0.0840336	0	0.0560224	4.5098
19-43-10-2-45-M-S40	0.112045	0.112045	0	0.0560224	0.0560224	4.28571	0.0840336	0	0.0840336	4.78992
19-66-2-52-M-S3	0.0840336	0.0560224	0	0.22409	0.0840336	3.83754	0.140056	0.0280112	0.0560224	4.5098
19-37-3-2-37-M-S7	0.0840336	0.0280112	0.0280112	0.112045	0.0280112	3.5014	0.112045	0	0.112045	4.0056
19-37-4-2-36-M-S37	0.112045	0.0280112	0.0280112	0.112045	0.0280112	3.52941	0.112045	0	0.112045	4.06162
19-37-5-2-37-M-S9	0.0560224	0.0280112	0.0280112	0.112045	0.0280112	3.44538	0.112045	0	0.112045	3.92157
19-20-4-1-20-M-S13	0.0280112	0.0560224	0	0.168067	0.0840336	3.61345	0.0280112	0	0	3.97759
19-41-7-2-43-T-S27	0.0560224	0	0	0.112045	0	3.64146	0.0560224	0	0.252101	4.11765
19-41-8-2-43-T-S28	0.0560224	0.0280112	0	0.112045	0	3.19328	0.0280112	0	0.252101	3.66947
19-41-10-2-43-M-S29	0.112045	0.0280112	0	0.112045	0	3.10924	0.112045	0	0.252101	3.72549
19-41-12-2-43-M-S30	0.0840336	0	0	0.112045	0	3.55742	0.140056	0	0.252101	4.14566
19-41-13-2-43-M-S31	0.0560224	0	0	0.0840336	0	3.61345	0.112045	0	0.280112	4.14566
19-41-14-2-43-M-S32	0.0840336	0	0	0.112045	0	3.44538	0.112045	0	0.280112	4.03361
19-39-6-2-47-T-S2	0.392157	0.196078	0	0	0	1.42857	0.0840336	0	0.0280112	2.12885
19-39-8-1-47-M-S21	0.252101	0.0280112	0	0	0	1.73669	0.252101	0	0.0840336	2.35294
19-39-9-2-47-M-S3	0.420168	0	0	0	0	2.52101	0.168067	0	0.0560224	3.16527
19-39-10-2-47-M-S4	0.70028	0.364146	0	0	0	4.06162	0.22409	0	0.168067	5.51821
19-1-5-2-1-T-S42	0.140056	0	0	0.0280112	0	1.96078	0.196078	0	0.140056	2.46499
19-1-6-2-1-T-S25	0.140056	0	0	0.0280112	0	2.18487	0.22409	0	0.0840336	2.66106
19-1-7-2-1-T-S26	0.22409	0	0	0.112045	0.0280112	2.38095	0.112045	0	0.140056	2.9972
19-1-11-2-1-T-S10	0.196078	0	0	0.112045	0	2.40896	0.168067	0	0.140056	3.02521
19-1-12-2-1-T-S11	0.308123	0.0560224	0	0.0840336	0	2.40896	0.252101	0	0.0840336	3.19328
19-1-13-2-1-T-S12	0.280112	0.0840336	0	0.0560224	0.0280112	2.52101	0.280112	0	0.196078	3.44538
19-1-8-2-1-M-S27	0.280112	0.0280112	0	0.0560224	0	2.07283	0.196078	0	0.168067	2.80112
19-1-9-2-1-M-S28	0.252101	0.0560224	0	0.0840336	0	2.21289	0.252101	0	0.168067	3.02521
19-1-10-2-1-M-S1	0.280112	0	0	0.0560224	0	2.40896	0.196078	0	0.168067	3.10924
19-8-5-2-8-T-S35	0.196078	0.112045	0	0.0560224	0	1.68067	0.112045	0	0.0840336	2.2409
19-8-6-2-8-T-S36	0.196078	0.112045	0	0.0560224	0	1.65266	0.112045	0	0.0840336	2.21289
19-8-7-2-8-T-S37	0.168067	0.112045	0	0.0560224	0	1.70868	0.112045	0	0.112045	2.26891
19-8-8-2-8-M-S38	0.196078	0.196078	0	0.0280112	0	2.46499	0.0840336	0	0.112045	3.08123
19-8-9-2-8-M-S39	0.196078	0.22409	0	0.0560224	0	1.87675	0.0840336	0	0.0840336	2.52101
19-8-10-2-8-M-S18	0.168067	0.196078	0	0.0560224	0	1.90476	0.0840336	0	0.0840336	2.493
19-9-6-1-9-T-S11	0.0840336	0	0	0	0	0.868347	0.0280112	0	0.0280112	1.0084
19-9-10-2-9-T-S23	0.392157	0.0560224	0	0.0840336	0	1.42857	0.140056	0	0.0280112	2.12885
19-9-11-2-9-T-S24	0.448179	0.0560224	0	0.140056	0	1.65266	0.140056	0	0.0560224	2.493
19-9-12-2-9-T-S25	0.448179	0.0840336	0	0.0840336	0	1.48459	0.140056	0	0.0280112	2.26891
19-9-7-2-9-M-S21	0.308123	0	0	0.0280112	0	2.40896	0.140056	0	0.0840336	2.96919
19-9-8-2-9-M-S40	0.308123	0	0	0.0280112	0	2.29692	0.22409	0	0.0840336	2.94118
19-9-9-2-9-M-S41	0.308123	0	0	0.0280112	0	2.32493	0.140056	0	0.0840336	2.88515
19-14-8-2-14-T-S5	0.0280112	0	0.0280112	0	0	1.23249	0.0280112	0	0.0560224	1.37255
19-14-9-2-14-T-S6	0	0	0.0280112	0	0	0.896359	0.0840336	0	0.0280112	1.03641
19-14-10-2-14-T-S7	0	0.0560224	0	0	0	1.54062	0.0840336	0	0.0560224	1.73669
19-14-11-2-14-M-S8	0.0560224	0.140056	0	0.0280112	0	2.60504	0.196078	0	0.0560224	3.08123
19-14-12-2-14-M-S9	0.0840336	0.140056	0	0.0280112	0	2.52101	0.196078	0	0.0560224	3.02521
19-14-13-2-14-M-S10	0.0560224	0.112045	0	0.0280112	0	2.38095	0.196078	0	0.0560224	2.82913
19-25-6-2-25-M-S15	0.112045	0.0560224	0	0.0840336	0	1.09244	0.140056	0	0.0840336	1.56863
19-25-7-2-25-M-S16	0.0840336	0.0560224	0	0.0280112	0	1.06443	0.168067	0	0.0840336	1.48459
19-25-8-2-25-M-S17	0.0840336	0.0560224	0	0.0560224	0	1.03641	0.168067	0	0.0840336	1.48459
19-16-5-2-16-M-S2	0.0840336	0.0280112	0	0	0	1.09244	0.140056	0.0280112	0.0560224	1.42857
19-16-6-2-16-M-S3	0.0840336	0.0280112	0	0	0	1.14846	0.112045	0.0280112	0.0560224	1.45658
19-16-7-2-16-M-S4	0.0840336	0.0280112	0	0	0	1.42857	0.0840336	0.0280112	0.0560224	1.70868
19-49-5-2-49-T-S11	0.0560224	0.0840336	0	0	0	0.840336	0.0560224	0	0.0840336	1.12045
19-49-6-2-49-T-S12	0.0560224	0.0840336	0	0	0	1.0084	0.0560224	0	0.112045	1.31653
19-49-7-2-49-T-S13	0.0560224	0.0840336	0	0	0	1.23249	0.0840336	0	0.112045	1.56863
19-49-8-2-49-M-S14	0.0560224	0.112045	0	0	0	1.14846	0.0560224	0	0.0840336	1.45658
19-49-9-2-49-M-S15	0.0560224	0.112045	0	0	0	1.31653	0.0560224	0	0.0840336	1.62465
19-49-10-2-49-M-S16	0.0560224	0.112045	0	0	0	1.20448	0.0560224	0	0.0840336	1.51261
19-7-10-2-7-T-S13	0.0280112	0	0.0280112	0.0280112	0	1.23249	0.0280112	0	0.0280112	1.37255
19-7-11-2-7-T-S14	0.0280112	0.0280112	0.0280112	0.0280112	0	1.2605	0.0560224	0	0	1.42857
19-7-12-2-7-T-S15	0	0.0280112	0.0280112	0.0280112	0	1.09244	0.112045	0	0	1.28852
19-7-13-2-7-M-S16	0	0	0.0280112	0	0	1.45658	0.0560224	0	0.0280112	1.56863
19-18-3-2-18-M-S6	0.0280112	0	0	0.0280112	0	0.980392	0.0280112	0	0.0280112	1.09244
19-18-4-2-18-M-S7	0.0280112	0.0280112	0	0.0280112	0	1.23249	0.0280112	0	0.0280112	1.37255
19-18-5-2-18-M-S8	0.0280112	0	0	0.0280112	0	1.23249	0.0280112	0	0.0280112	1.34454
19-4-4-1-4-T-S10	0	0.0280112	0	0	0	0.756303	0.0280112	0	0	0.812325
19-4-5-2-4-M-S29	0	0.0560224	0.0280112	0	0	1.14846	0.0560224	0	0.0560224	1.34454
19-4-6-2-4-M-S30	0	0.0560224	0.0280112	0	0	1.20448	0.0560224	0	0.0840336	1.42857
19-4-7-2-4-M-S4	0	0.0560224	0.0280112	0	0	1.17647	0.0560224	0	0.0560224	1.37255
19-6-5-2-6-T-S10	0.0560224	0	0	0	0	0.896359	0.0280112	0	0.0840336	1.06443
19-6-6-2-6-T-S34	0.0560224	0	0	0	0	0.728291	0.0280112	0	0.0840336	0.896359
19-6-7-2-6-T-S11	0.0560224	0	0	0	0	0.448179	0	0	0.0280112	0.532213
19-6-9-2-6-T-S13	0.0560224	0.0280112	0	0.0280112	0	1.17647	0.0840336	0	0.0840336	1.45658
19-6-10-2-6-T-S14	0.140056	0.0280112	0	0.0280112	0	1.09244	0.0840336	0	0.0280112	1.40056
19-6-11-2-6-T-S15	0.0840336	0	0	0.0280112	0	1.14846	0.112045	0	0.0280112	1.40056
19-6-12-2-6-T-S16	0.140056	0	0	0.0280112	0	1.28852	0.0840336	0	0.0280112	1.56863
19-6-13-2-6-T-S17	0.0840336	0	0	0.0280112	0	1.12045	0.0840336	0	0.0280112	1.34454
19-6-14-2-6-T-S18	0.140056	0.0280112	0	0.0280112	0.0280112	1.23249	0.0840336	0	0.0280112	1.56863
19-6-15-2-6-T-S19	0.140056	0	0	0.0280112	0	1.14846	0.0560224	0	0.0560224	1.42857
19-6-16-2-6-T-S20	0.112045	0	0	0.0280112	0	0.672269	0.0280112	0	0.0280112	0.868347
19-6-17-2-6-T-S21	0.140056	0	0	0.0280112	0	1.03641	0.0560224	0	0.0280112	1.28852
19-6-18-2-6-T-S22	0.0560224	0	0	0	0	0.196078	0	0	0.0280112	0.280112
19-6-8-2-6-M-S12	0.140056	0	0	0.0280112	0	1.2605	0.0840336	0	0.0280112	1.54062
19-5-9-2-5-T-S9	0.0280112	0.0840336	0.0280112	0.0280112	0	1.14846	0.112045	0	0.112045	1.54062
19-5-10-2-5-T-S5	0.0280112	0.0280112	0.0280112	0	0	0.70028	0.0840336	0	0.0560224	0.92437
19-5-11-2-5-T-S6	0.0280112	0.0280112	0.0280112	0	0	0.47619	0.0280112	0	0.0560224	0.644258
19-5-12-2-5-M-S7	0.0560224	0.0840336	0.0280112	0.0280112	0	0.868347	0.0840336	0	0.0560224	1.20448
19-5-13-2-5-M-S31	0.0280112	0.0840336	0.0280112	0.0280112	0	0.840336	0.112045	0	0.0560224	1.17647
19-5-14-2-5-M-S32	0.0560224	0.0840336	0	0.0280112	0	1.12045	0.0560224	0	0.0560224	1.40056
19-12-3-2-12-M-S2	0.112045	0.0280112	0.0280112	0.0280112	0	0.840336	0.0280112	0	0.0560224	1.12045
19-12-4-2-12-M-S3	0.112045	0	0.0280112	0.0280112	0	0.728291	0	0	0.0560224	0.952381
19-31-4-2-31-M-S28	0.0840336	0.0280112	0	0.0280112	0	0.756303	0.140056	0	0.0280112	1.06443
19-31-5-2-31-M-S29	0.0560224	0	0	0.0280112	0	0.644258	0.0280112	0	0.0280112	0.784314
19-31-6-2-31-M-S30	0.112045	0	0	0.0280112	0	1.0084	0.0560224	0	0.0560224	1.2605
19-51-4-2-38-T-S6	0	0	0	0	0	0.896359	0.0280112	0	0.0280112	0.952381
19-51-5-2-38-T-S7	0	0.0280112	0	0	0	0.616247	0.0560224	0	0	0.70028
19-51-6-2-38-T-S8	0.0560224	0.0280112	0	0	0	0.868347	0.0280112	0	0	0.980392
19-51-8-2-38-M-S10	0.0840336	0.0840336	0	0	0	1.17647	0.112045	0	0.0280112	1.48459
19-29-8-1-29-T-S18	0	0	0	0	0	0.840336	0.0560224	0	0.0280112	0.92437
19-29-9-2-29-T-S13	0	0	0	0	0	0.364146	0.0280112	0	0	0.392157
19-29-10-2-29-T-S14	0	0	0	0	0.0280112	1.20448	0.0560224	0	0.0280112	1.31653
19-29-11-2-29-M-S15	0	0.0280112	0	0	0	1.31653	0.0560224	0	0.0560224	1.45658
19-32-4-2-32-T-S32	0.0840336	0	0	0.0280112	0	0.728291	0.0280112	0	0.0280112	0.896359
19-32-5-2-32-T-S33	0.140056	0.0280112	0	0.0280112	0	0.784314	0.0280112	0	0	1.0084
19-32-6-2-32-M-S34	0.0840336	0.0560224	0	0	0	0.784314	0.0840336	0	0.0280112	1.03641
19-32-7-2-32-M-S44	0.0840336	0.0560224	0	0	0	0.756303	0.0840336	0	0	0.980392
19-32-8-2-32-M-S36	0.112045	0.0560224	0	0	0	0.896359	0.0560224	0	0	1.12045
19-53-4-2-40-M-S17	0.0280112	0	0	0.0560224	0	0.840336	0.0840336	0	0.0280112	1.03641
19-53-5-2-40-M-S18	0.0280112	0	0	0.0280112	0	0.812325	0.112045	0	0.0280112	1.0084
19-50-5-2-37-T-S2	0	0	0	0	0	0.896359	0	0	0	0.896359
19-50-6-2-37-T-S3	0	0	0	0	0	0.70028	0.0280112	0	0	0.728291
19-50-7-2-38-M-S4	0	0	0	0	0	1.06443	0	0	0	1.06443
19-42-7-2-44-T-S34	0.0280112	0	0	0.0280112	0	0.812325	0.140056	0	0	1.0084
19-42-8-2-44-T-S35	0	0.0280112	0	0.0280112	0	0.868347	0.0840336	0	0	1.0084
19-42-10-2-44-T-S36	0	0.0280112	0	0.0280112	0	0.896359	0.0840336	0	0	1.03641
19-42-11-2-44-M-S37	0	0	0	0.0280112	0	0.588235	0.0280112	0	0	0.644258
19-10-3-2-10-M-S27	0.0560224	0	0.0280112	0	0	0.672269	0.0560224	0	0.0280112	0.840336
19-10-4-2-10-M-S28	0.0560224	0	0.0280112	0	0	0.672269	0.0560224	0	0.0280112	0.840336
19-10-5-2-10-M-S29	0.0560224	0	0.0280112	0	0	0.532213	0.0840336	0	0.0280112	0.728291
19-40-9-1-42-T-S20	0.0280112	0.0280112	0	0	0	0.560224	0.0560224	0	0	0.672269
19-40-11-2-42-T-S25	0.0280112	0	0	0	0	0.308123	0.0560224	0	0	0.392157
19-40-12-2-42-M-S26	0.0280112	0.0560224	0	0.0280112	0	0.896359	0.140056	0	0.0280112	1.17647
19-44-5-2-46-M-S42	0	0.0560224	0	0	0.0280112	0.47619	0	0	0.0280112	0.588235
19-44-6-2-46-M-S43	0.0280112	0.0560224	0	0.0280112	0.0280112	0.448179	0	0	0.0560224	0.644258

## Sheet: Figure 1c, SF4
sample	SBS1	SBS3	SBS5	SBS6	SBS10b	SBS13	SBS16	SBS32	SBS37	SBS39	SBS40	SBS44	other
19-52-4-2-39-T-S12	0.453795	0	0.000819674	0.0374132	0.0123	0	0.00123611	0.0610333	0	0.000699057	0	0.209559	0.223146
19-52-5-2-39-T-S13	0.445616	0	0.00393833	0.0396173	0.0102653	0	0.00120781	0.0441523	0	0.000215176	0	0.223207	0.231781
19-52-6-2-39-M-S14	0.437752	0	0.0235919	0.0452909	0.00899342	0	0	0.0400361	0	0	0	0.22155	0.222786
19-52-7-2-39-M-S15	0.425624	0	0.0347514	0.0396107	0.0101791	0	0	0.0491025	0	0	0	0.230012	0.21072
19-72-2-58-M-S8	0.14436	0.00131913	0.19377	0	0.00423567	0.000484154	0.0308008	0.0695439	0.00421811	0.0254314	0	0.139761	0.386076
19-48-5-2-48-T-S6	0.349984	0	0.00977885	0.208832	0.00285338	0	0	0.00097123	0	0.0014477	0	0.171909	0.254224
19-48-6-2-48-T-S1	0.390961	0	0.00693465	0.135212	0.0149348	0.00030771	0.00556538	0.00445614	0.000777855	0.00188771	0	0.178151	0.260811
19-48-7-2-48-T-S7	0.337394	0	0.0158948	0.138148	0.0161226	0.00177371	0.00130286	0.00496494	0.0298126	0.000787681	0	0.173405	0.280394
19-48-9-2-48-M-S8	0.373356	0	0.0176213	0.120284	0.0294332	0	0.00819353	0.0143437	0.00108115	0.00483077	0	0.175298	0.255559
19-48-10-2-48-M-S9	0.35475	0	0.00922408	0.115437	0.0197274	0	0.0118932	0.0223663	0.00429868	0.00324015	0	0.223885	0.235178
19-69-2-55-M-S6	0.114384	0	0.271288	0	0.00336286	0.000985316	0.169302	0.0651333	0.0081201	0.0809034	0	0	0.286521
19-73-2-59-M-S9	0.115684	0	0.349913	0	0.00274367	0.00079474	0.147918	0.0829186	0.0258171	0.0573937	0.000432618	0	0.216385
19-67-2-53-M-S4	0.136862	0	0.300649	0	0.00454957	0.000582943	0.175571	0.0749989	0.0127354	0.0647123	0	0	0.229339
19-71-2-57-M-S7	0.125747	0	0.279715	0	0.000918832	0	0.228996	0.0639061	0.0127829	0.0485945	0	0	0.23934
19-19-4-1-19-M-S12	0.144425	0.136229	0.0289615	0.000766349	0.0642764	0.00112666	0.0583889	0.0679094	0.00781721	0.0635127	0.094063	0.000541508	0.331983
19-65-2-51-M-S2	0.0757837	0	0.394362	0	0	0.00163382	0.094942	0.136111	0.00059789	0.0235345	0	0	0.273035
19-23-4-1-23-M-S23	0.0769722	0.0575029	0.248934	0.0004219	0.00160764	0.0046167	0.175055	0.0673692	0.00987897	0.118068	0.013129	0.00970131	0.216744
19-24-4-1-24-M-S24	0.081784	0.00594929	0.256463	0	0.00427918	0.00259644	0.0672125	0.0894435	0	0.127109	0.000625668	0.00826104	0.356276
19-24-5-1-24-M-S15	0.0793866	0.00247497	0.24999	0	0.00496572	0.00202669	0.0724916	0.0932741	0.00229059	0.144207	0	0.00919357	0.339699
19-27-4-2-27-M-S18	0.129262	0.000442909	0.282421	0	0.000961648	0.00246384	0.215894	0.0440231	0.01102	0.0404407	0	0	0.273071
19-27-5-2-27-M-S19	0.124797	0	0.257664	0	0.00126784	0.00354867	0.224813	0.0504017	0.00124404	0.0443245	0	0.000413061	0.291526
19-27-6-2-27-M-S20	0.131407	0	0.242131	0	0.00161563	0.00190927	0.219878	0.0438849	0.00427715	0.0486226	0	0.000595092	0.305679
19-27-7-1-27-M-S16	0.133346	0	0.246651	0	0.00200599	0.00344287	0.222002	0.0472908	0.00316025	0.0502409	0	0	0.29186
19-30-8-2-30-T-S24	0.0839096	0	0	0.00260868	0	0.00827346	0.010942	0.0781243	0.0334312	0.308125	0.00993857	0.00544779	0.4592
19-30-9-2-30-M-S25	0.0525188	0.334838	0.00271179	0.000736452	0.00026577	0.0617236	0.0555852	0.037767	0	0.136532	0.0173771	0.0125256	0.287418
19-30-10-2-30-M-S26	0.0470828	0.293967	0	0.0170344	0.00330185	0.0573709	0.0400546	0.0616293	0	0.139742	0.0187617	0.000505928	0.32055
19-30-11-1-30-M-S19	0.0463943	0.296078	0.00074425	0.0318084	0.00543662	0.0481383	0.0562229	0.0570256	0	0.130986	0.00665731	0.00198904	0.31852
19-35-3-2-35-M-S1	0.0832039	0.000476322	0.237327	0	0.00514804	4.42e-05	0.0947565	0.0904991	0.00190071	0.0670305	0.0022709	0	0.417343
19-35-4-2-35-M-S2	0.0890049	0.00134761	0.257417	0	0.00294805	0.00129518	0.0893787	0.088948	0.00387164	0.0588892	0.0016683	0	0.405232
19-35-5-2-35-M-S3	0.0811415	0.00164243	0.282799	0	0.00433014	0.000619181	0.0905451	0.0944603	0.000801056	0.0539879	0.00257431	0	0.387099
19-36-3-2-36-M-S4	0.0737998	0.00222858	0.302225	0	0.0035882	0	0.199321	0.0762749	0.000717969	0.0378022	0.00663233	0	0.29741
19-36-4-2-36-M-S5	0.0742629	0.00136378	0.313962	0	0.00308742	0.0012186	0.207206	0.0884976	0.00069039	0.0408957	0.00936703	0	0.259449
19-36-5-2-36-M-S6	0.0754584	0.000738065	0.278361	0	0.00425021	0.000185841	0.203932	0.0861864	0	0.043211	0.0119991	0	0.295678
19-22-4-1-22-M-S22	0.0913948	0	0.231156	0	0.00469238	0.0174904	0.16716	0.147041	0.101607	0.0377018	0	0	0.201757
19-64-2-50-M-S1	0.080328	0.00204491	0.23222	0	0.00287949	0.00177834	0.0964281	0.0389263	0.00705948	0.0703445	0.00073371	0.00225072	0.465006
19-68-2-54-M-S5	0.0955883	0.000390577	0.302605	0	0	0.00148561	0.0778543	0.130489	0.00464167	0.0558264	0.00255099	0.0022421	0.326326
19-26-4-2-26-M-S9	0.0941129	0.000476251	0.26048	0	0.00712339	0.0299015	0.168497	0.0963142	0.00129525	0.0521694	0	0.00174909	0.287881
19-26-5-2-26-M-S10	0.0963643	0	0.227677	0.000847196	0.00979341	0.0253778	0.158538	0.11738	0	0.0730816	0	0.00056706	0.290374
19-26-6-2-26-M-S11	0.107979	0	0.251499	0	0.00874076	0.0345679	0.17035	0.0893071	0.00146713	0.0606392	0.000447973	0	0.275002
19-21-4-1-21-M-S14	0.116669	0	0.411686	0	0	0.00131285	0.148808	0.0223218	0.0277766	0.0553932	0	0	0.216032
19-17-2-2-17-M-S11	0.0934267	0.000474271	0.457991	0	0	0	0.157104	0.0336616	0.00498868	0.0216859	0	0.000737291	0.229931
19-17-3-2-17-M-S12	0.0866868	0.00100316	0.485281	0	0	0.000244215	0.113122	0.0362415	0.00363359	0.0198256	0	0	0.253962
19-17-4-2-17-M-S13	0.0931195	0.00100857	0.445275	0	0.000399465	0.000266955	0.15497	0.0398581	0.0135999	0.0206472	0	0.000963541	0.229892
19-33-4-2-33-M-S16	0.137232	0	0.247249	0	0.000787668	0.000594711	0.159357	0.0715724	0.0606052	0.0889928	0.000721212	0.000506548	0.232381
19-33-5-2-33-M-S17	0.136496	0	0.244696	0	0.00544211	0.00160655	0.157001	0.0785001	0.124412	0.0694235	0.00046708	0	0.181956
19-43-8-2-45-M-S39	0.133183	0	0.141151	0.000941905	0.00448076	0.000388684	0.235748	0.0766	0.019897	0.0402816	0	0	0.347329
19-43-10-2-45-M-S40	0.130514	0.000687425	0.147906	0.000391336	0.00727231	0	0.213168	0.0817045	0.0239576	0.0410859	0	0	0.353313
19-66-2-52-M-S3	0.203911	0	0.248854	0	0.0390327	0.000928996	0.089258	0.116817	0.00175411	0.00388705	0	0.0191913	0.276366
19-37-3-2-37-M-S7	0.0830187	0	0.351122	0.00365263	0	0.00647326	0.234196	0.0341594	0.00159132	0.0223124	0	0	0.263474
19-37-4-2-36-M-S37	0.0845312	0.00165649	0.353998	0.00522726	0	0.00382686	0.21868	0.0376006	0.00240231	0.0326363	0	0	0.259441
19-37-5-2-37-M-S9	0.0860651	0	0.339888	0.00404356	0	0.00414125	0.231533	0.0370995	0	0.0350237	0	0	0.262206
19-20-4-1-20-M-S13	0.101385	0	0.146952	0	0.00977731	0.00178537	0.313385	0.0448497	0.0233863	0.0479029	0	0	0.310577
19-41-7-2-43-T-S27	0.0935243	0	0.262962	0	0.000607508	0.00183005	0.211116	0.0379556	0.0255199	0.0621086	0.00125917	0.0169432	0.286174
19-41-8-2-43-T-S28	0.0918563	0	0.247896	0.000982662	0.00255544	0.00195384	0.23727	0.024052	0.0103622	0.064468	0	0.00391176	0.314692
19-41-10-2-43-M-S29	0.107439	0	0.297499	0.00188926	0.000590514	0.000566634	0.200497	0.00664926	0.0251648	0.046794	0.00121036	0.0172652	0.294435
19-41-12-2-43-M-S30	0.0945226	0	0.24945	0	0.00151988	0.00232603	0.212517	0.0509575	0.011938	0.0571191	0.000434629	0.0107598	0.308456
19-41-13-2-43-M-S31	0.0943167	0.0106255	0.250743	0.000445037	0	0.00118626	0.216079	0.0492041	0.0339429	0.0873966	0.001667	0.00757328	0.246821
19-41-14-2-43-M-S32	0.0905704	0	0.231422	0	0.00362751	0.00161399	0.213722	0.0280714	0.0263282	0.0644346	0	0.0122474	0.327963
19-39-6-2-47-T-S2	0.314151	0.00125853	0.0228209	0.0710092	0.0620889	0	0.000503554	0	0	0	0	0.122222	0.405945
19-39-8-1-47-M-S21	0.313557	0	0.00258162	0.052303	0.0280688	0	0.0644778	0.00585573	0.050894	0	0	0.119592	0.36267
19-39-9-2-47-M-S3	0.342956	0	0.0445117	0.0120228	0.0149987	0	0.0244012	0.0207009	0.00283332	0	0.000850785	0.218412	0.318312
19-39-10-2-47-M-S4	0.418131	0	0.000693536	0.000700118	0.0112217	0	0.0186132	0.0349106	0.000650601	0	0	0.0608976	0.454182
19-1-5-2-1-T-S42	0.184044	0.074226	0.00166408	0.000881965	0.0781181	0.00527556	0.0363068	0.0279589	0.00551858	0.0286052	0.105747	0.11346	0.338194
19-1-6-2-1-T-S25	0.226693	0.00870367	0.103124	0.00880255	0.0593863	0	0.0317708	0.021227	0.00043447	0.0333094	0.120267	0.0283175	0.357965
19-1-7-2-1-T-S26	0.152354	0.0733856	0	0.0242978	0.0340636	0.011011	0.0866101	0.0790371	0.000576523	0.0520717	0.180474	0.0286879	0.277431
19-1-11-2-1-T-S10	0.0806216	0.080977	0	0.0027938	0.0190705	0.022096	0.0464479	0.0584442	0.0985181	0.14001	0.041664	0.00199639	0.40736
19-1-12-2-1-T-S11	0.11577	0.00144199	0.142915	0.00448674	0.0239211	0.00844276	0.0189975	0.0274452	0.113895	0.1486	0.0611672	0.00113115	0.331786
19-1-13-2-1-T-S12	0.10001	0.00139556	0.00321742	0.00383649	0.0199537	0.0131381	0.0638289	0.0490207	0.109511	0.188987	0.0860656	0.000567167	0.360469
19-1-8-2-1-M-S27	0.107258	0.00250108	0.000921878	0.00140835	0.0374651	0.018514	0.0597095	0.0695646	0.0590032	0.238851	0.0485503	0.00120109	0.355052
19-1-9-2-1-M-S28	0.210925	0.0606281	0.00211873	0.00404196	0.0425595	0.0156377	0.0255988	0.000644509	0.0214842	0.219219	0.0233349	0.00112903	0.372678
19-1-10-2-1-M-S1	0.112203	0.0395895	0.00089237	0	0.0470534	0.0213871	0.0592284	0.0290775	0.0087679	0.242442	0.0664982	0	0.372861
19-8-5-2-8-T-S35	0.140715	0	0.00231715	0.00467739	0.0239646	0.0110902	0.0228303	0.0618714	0.0396537	0.0605003	0.0151538	0.00152141	0.615705
19-8-6-2-8-T-S36	0.130976	0.00082064	0.0040115	0.00414652	0.0281011	0.0145042	0.0270667	0.0911459	0.0416291	0.0752231	0.0302869	0.000618828	0.55147
19-8-7-2-8-T-S37	0.129759	0.0649806	0.000437833	0.00360848	0.0232716	0.0112356	0.0175075	0.083301	0.0439792	0.0343065	0.0291352	0	0.558478
19-8-8-2-8-M-S38	0.144768	0.013701	0.0133536	0	0.019141	0	0.0423071	0.0341925	0.0343128	0.146862	0.0116789	0.00258845	0.537095
19-8-9-2-8-M-S39	0.0885477	0	0.0166764	0.00150303	0.0159488	0.0450262	0.0361908	0.0599433	0.0997192	0.0783451	0.0383551	0.00803201	0.511712
19-8-10-2-8-M-S18	0.104294	0.013017	0.0186501	0	0.0155575	8.41e-05	0.0127604	0.0521	0.0612287	0.0396454	0.169199	0.00102233	0.512441
19-9-6-1-9-T-S11	0.339195	0	0.00866542	0.00124015	0.180563	0.0164989	0.0420021	0.0108452	0.00632487	0.0407225	0.0102087	0	0.343734
19-9-10-2-9-T-S23	0.0195645	0.0184691	0.014423	0.0017919	0.0152746	0.00846264	0.0678978	0.0954706	0.134588	0.147203	0.0686176	0.0756039	0.332633
19-9-11-2-9-T-S24	0.0336284	0.0700415	0.0173826	0.029232	0.00987537	0.0336422	0.00938491	0.0497818	0.027892	0.15753	0.109222	0.101353	0.351034
19-9-12-2-9-T-S25	0.0176553	0.0393098	0.0292656	0.076718	0.0103844	0.0379126	0.00447881	0.00043433	0.0553773	0.146067	0.0116968	0.0748064	0.495893
19-9-7-2-9-M-S21	0	0.208388	0	0.0210819	0	0.0752175	0.00113264	0	0.0146459	0.156437	0.00984333	0.011775	0.501479
19-9-8-2-9-M-S40	0	0.213705	0.00569469	0.0416641	0.00278338	0.0719716	0.00134126	0	0	0.198354	0.00752347	0.026173	0.430789
19-9-9-2-9-M-S41	0	0.21684	0.00848741	0.0140122	0.00735011	0.0701862	0.0127799	0	0.0277224	0.140389	0.0196457	0.00317552	0.479412
19-14-8-2-14-T-S5	0.0848409	0.00124035	0.0326502	0.0479702	0.0253972	0.0308983	0.0605778	0.125724	0.139973	0.0443306	0.00382508	0.0171559	0.385416
19-14-9-2-14-T-S6	0.0932857	0.000896173	0.125729	0.0808072	0.110634	0.0016621	0	0.100248	0.00948056	0.0104184	0.0100179	0.0110548	0.445767
19-14-10-2-14-T-S7	0.0395445	0	0.00923083	0.0611615	0.00282414	0.00859439	0.0299618	0.0733303	0.0412362	0.0674492	0	0.0130486	0.653619
19-14-11-2-14-M-S8	0.0783617	0.0133654	0.00741016	0.00435704	0.00384551	0.0346891	0.0178136	0.0490375	0.0454293	0.0929732	0.00152603	0.00195314	0.649238
19-14-12-2-14-M-S9	0.0838132	0.00390993	0.00522962	0.018638	0	0.0381774	0.0270314	0.0420855	0.0285427	0.0559003	0.00312934	0.00042535	0.693117
19-14-13-2-14-M-S10	0.0957216	0.00688542	0.00878457	0.00170875	0.00815742	0.0379759	0.0298387	0.0244932	0.0334102	0.0718307	0.00526964	0.000997549	0.674926
19-25-6-2-25-M-S15	0.00383922	0.000692307	0.0203857	0.12245	0.00248442	0	0.0303777	0	0.0280898	0.0805222	0.0216418	0	0.689517
19-25-7-2-25-M-S16	0.00139416	0	0.133842	0.0581837	0	0	0.0231333	0	0.0332037	0.0545317	0.0292201	0	0.666492
19-25-8-2-25-M-S17	0.000431055	0	0.137794	0.10238	0.000851101	0	0.0446721	0.0321065	0.0928563	0.0321047	0.00975958	0	0.547044
19-16-5-2-16-M-S2	0.0849168	0	0.176247	0	0.0610922	0.00177509	0	0.0602889	0.00111532	0.0141471	0.0016056	0	0.598812
19-16-6-2-16-M-S3	0.115471	0	0.00774989	0	0.0648678	0.0133131	0.00651316	0.0788829	0.00150577	0.0565686	0	0	0.655127
19-16-7-2-16-M-S4	0.114172	0	0.0718991	0	0.0399624	0.00803308	0.00705482	0.0743379	0.000416721	0.0318764	0	0.00260951	0.649638
19-49-5-2-49-T-S11	0.104838	0.0226318	0.00074776	0.00803396	0.0166362	0.0241607	0	0.0400194	0.124067	0.243011	0.00404105	0.0137052	0.398109
19-49-6-2-49-T-S12	0.175844	0.00986274	0.0590809	0.00114699	0.00395014	0.0382874	0.0115779	0.04639	0.0899033	0.199437	0	0.000414104	0.364105
19-49-7-2-49-T-S13	0.211728	0.0244686	0.006649	0.024887	0	0.0529415	0.0281927	0.0419286	0.0443784	0.195334	0.0037577	0.0219324	0.343802
19-49-8-2-49-M-S14	0.149958	0.00348964	0.0100074	0.0612182	0	0.0184715	0.083171	0.0503321	0.101882	0.229956	0.00304048	0.0116097	0.276864
19-49-9-2-49-M-S15	0.0976067	0.000438021	0.0117651	0.0191397	0.00306996	0.0136812	0.0958809	0.0700992	0.201589	0.190628	0	0.0116975	0.284404
19-49-10-2-49-M-S16	0.111285	0.0125375	0.138151	0.0161763	0	0.0193672	0.0510924	0.0391491	0.0677537	0.143661	0.0121848	0.0158388	0.372804
19-7-10-2-7-T-S13	0.298759	0.0101852	0.00206299	0.0166498	0.0235765	0.000883695	0	0.0151492	0.0405112	0.153648	0.0189802	0.0022153	0.417379
19-7-11-2-7-T-S14	0.328382	0.00507177	0.0861633	0.00035688	0.102355	0.00333604	0.0392457	0.00270874	0.0299097	0.056627	0.0167159	0	0.329128
19-7-12-2-7-T-S15	0.189047	0.00313182	0.0676051	0.00491629	0	0	0.120212	0.0207455	0.0120731	0.0511379	0.00163837	0.00236681	0.527126
19-7-13-2-7-M-S16	0.210435	0.125797	0	0.00208739	0.00290758	0.00877129	0.0441426	0	0.0229181	0.0803727	0.020302	0.00248435	0.479782
19-18-3-2-18-M-S6	0.0401572	0.086808	0.0046814	0.0802018	0.00911471	0.102158	0	0.00176506	0	0.020899	0.0167828	0.0220868	0.615345
19-18-4-2-18-M-S7	0.0357644	0.0739739	0.00174016	0.0658644	0.000347773	0.162648	0	0	0	0.0110254	0.0233002	0.0195769	0.605759
19-18-5-2-18-M-S8	0.0330566	0.0732849	0.00936651	0.101708	0	0.165239	0	0.0164575	0.00192542	0.0293752	0.0338322	0.0266571	0.509098
19-4-4-1-4-T-S10	0.345729	0	0	0.00170653	0.0947317	0.00511174	0.0725143	0	0.0841869	0.0126469	0.0121725	0	0.371201
19-4-5-2-4-M-S29	0.266024	0.00302685	0.000413414	0.00302454	0.0453968	0.010761	0.117585	0.00118492	0.066512	0.0504864	0.012312	0.000377701	0.422896
19-4-6-2-4-M-S30	0.23878	0.00402009	0	0.000875633	0.039123	0.0200301	0.0952333	0.00121793	0.102514	0.0401413	0.00781915	0	0.450245
19-4-7-2-4-M-S4	0.253682	0.004235	0	0.00328313	0.0394632	0.0164287	0.106945	0.000352942	0.0714846	0.0172693	0.00242738	0	0.484429
19-6-5-2-6-T-S10	0.245825	0.00316602	0	0.00327613	0.0450166	0.00194333	0.0866344	0.020695	0.0108297	0.012556	0.000695201	0.0195423	0.54982
19-6-6-2-6-T-S34	0.23263	0.00145084	0.00550807	0.00689563	0.0211173	0.0043328	0.0802324	0.0378139	0.0455075	0.0234904	0.000918914	0.040677	0.499425
19-6-7-2-6-T-S11	0.247656	0	0	0.00623684	0.122133	0.00307029	0	0.0563842	0	0.0133611	0	0.0168167	0.534342
19-6-9-2-6-T-S13	0.130749	0.00394281	0.030014	0.0708182	0.00621662	0.000284792	0.0918018	0.00763796	0.0236001	0.0209091	0.00680376	0.000390583	0.606831
19-6-10-2-6-T-S14	0.165655	0.000547738	0	0.000535533	0.0182634	0.00389331	0.137054	0.0369025	0.0378279	0.0188516	0.0109434	0.0117316	0.557794
19-6-11-2-6-T-S15	0.114845	0	0	0.0601618	0.0590946	0.00788486	0.166248	0.0080155	0.0689914	0.00629378	0.00177833	0	0.506687
19-6-12-2-6-T-S16	0.1646	0	0.000504229	0.00144417	0.0307472	0.00712288	0.117018	0.0172819	0.0229537	0.0159749	0.106335	0	0.516018
19-6-13-2-6-T-S17	0.15248	0	0.00130043	0.0021606	0.0330158	0.00667244	0.146589	0.0260785	0.0516183	0.0123354	0	0.0013858	0.566364
19-6-14-2-6-T-S18	0.163666	0	0	0.0364513	0.00921763	0.00164478	0.23064	0.0122475	0.0244127	0.00528618	0.020883	0.001056	0.494495
19-6-15-2-6-T-S19	0.180673	0.022445	0	0.00129912	0.0149605	0	0.215366	0.00459273	0.0186102	0.022041	0.00633078	0.040774	0.472907
19-6-16-2-6-T-S20	0.155084	0	0.000476028	0.00176402	0	0	0.18395	0.00888855	0	0	0	0.00199262	0.647844
19-6-17-2-6-T-S21	0.162521	0	0	0.00137916	0.0119238	0.00298241	0.206721	0.00289292	0.037395	0.0032046	0.00108436	0	0.569896
19-6-18-2-6-T-S22	0.0605066	0.0054072	0	0	0.0144221	0.0231228	0.015279	0.0740299	0	0	0	0	0.807232
19-6-8-2-6-M-S12	0.186961	0	0	0.000844774	0.0101596	0.00228401	0.0847782	0.0144632	0.0726801	0.0134824	0.00207125	0.0555924	0.556683
19-5-9-2-5-T-S9	0.311064	0	0.141662	0.0242448	0.0429128	0	0.152322	0	0.00112709	0.00257402	0	0	0.324093
19-5-10-2-5-T-S5	0.289573	0	0.00938566	0.0784935	0.0154409	0	0	0.0554343	0	0.0290018	0.000620401	0	0.522051
19-5-11-2-5-T-S6	0.184502	0	0	0.00262594	0.0554713	0	0.114835	0.0631778	0.0103443	0.0434096	0	0	0.525634
19-5-12-2-5-M-S7	0.235702	0	0	0.108832	0.0363771	0.0116589	0.168939	0.00350865	0.0336222	0.00857726	0	0.000452387	0.39233
19-5-13-2-5-M-S31	0.266694	0.00154276	0.00120607	0.000911878	0.0311446	0.0128762	0.194986	0.0420215	0.0196275	0.0279575	0	0.0158923	0.38514
19-5-14-2-5-M-S32	0.228196	0	0	0.000740543	0.0323503	0	0.193909	0.0557807	0.0179968	0.0519842	0	0	0.419043
19-12-3-2-12-M-S2	0.102267	0.0594271	0.000645015	0.032856	0.00270521	0	0.00725369	0.0684903	0.00372723	0.000542822	0.0165813	0.0189448	0.68656
19-12-4-2-12-M-S3	0.0665605	0.0154467	0	0.0760382	0	0	0.00995109	0	0.0099331	0.00551741	0.00716948	0.0175935	0.79179
19-31-4-2-31-M-S28	0.0594239	0.000828844	0.0692832	0.0510777	0.0143032	0.0194273	0.0165572	0.0703026	0.0776603	0.0466022	0.00795255	0.0370934	0.529488
19-31-5-2-31-M-S29	0.0618781	0	0.0112891	0.0925481	0.0296086	0.0102622	0.0911405	0.0499364	0.0299908	0.0828242	0.00789676	0.00597121	0.526654
19-31-6-2-31-M-S30	0.119484	0	0.00341566	0.00817528	0.0276198	0.00658968	0.0624713	0.0853259	0	0.0664427	0	0.0212825	0.599193
19-51-4-2-38-T-S6	0.129809	0	0.118851	0.000781431	0	0.00882857	0.0281278	0.164569	0.13053	0.0064033	0	0	0.4121
19-51-5-2-38-T-S7	0.158421	0	0	0	0.0527013	0.0051513	0.0281115	0.121076	0.0620532	0.0188968	0.00154886	0	0.55204
19-51-6-2-38-T-S8	0.122322	0	0	0.000839022	0.0372389	0.00838014	0.0486106	0.0733253	0.204962	0.00573417	0.00515045	0.024839	0.468598
19-51-8-2-38-M-S10	0.0969327	0	0.0695001	0.0750023	0.00174412	0	0.0717848	0.0179318	0.0828914	0.105918	0	0.00517746	0.473117
19-29-8-1-29-T-S18	0.332058	0	0.00788553	0.00907576	0.143225	0.0264466	0.0213462	0.0754568	0	0.103286	0	0.0565535	0.224666
19-29-9-2-29-T-S13	0.239054	0	0.0399289	0.0534162	0.148144	0	0.0748591	0.0331479	0	0.101655	0	0.0738214	0.235973
19-29-10-2-29-T-S14	0.219377	0	0.0272997	0.00980153	0.0721181	0.010181	0.155461	0.0409001	0.00872915	0.0689145	0	0.00853163	0.378686
19-29-11-2-29-M-S15	0.191426	0	0.015636	0.00320019	0.0377553	0.0370674	0.0206251	0.000532243	0.0269621	0.148513	0	0.0730945	0.445188
19-32-4-2-32-T-S32	0.204166	0	0.056616	0.0258387	0.0768074	0.00155892	0.112525	0.0611282	0.0538653	0.0257403	0	0.00926133	0.372494
19-32-5-2-32-T-S33	0.235641	0	0.0405839	0.0021716	0.099369	0.000156061	0.171554	0.0436721	0.0276352	0.00529487	0.00153405	0.00230866	0.37008
19-32-6-2-32-M-S34	0.199049	0	0.10245	0.00395285	0.0514228	0	0.0953914	0.00367462	0	0.0421974	0	0.000345514	0.501517
19-32-7-2-32-M-S44	0.26989	0	0	0.00378958	0.0221254	0	0.0977111	0.00467138	0.0138138	0.0365597	0.0328759	0	0.518563
19-32-8-2-32-M-S36	0.215154	0.0167542	0	0.00209411	0.00175343	0	0.051787	0.0215099	0.0648795	0.00800602	0.0488159	0	0.569246
19-53-4-2-40-M-S17	0.24991	0.0164073	0	0.0047093	0.0386578	0.00230583	0.156894	0.027249	0.00987288	0.0655572	0	0.00101681	0.42742
19-53-5-2-40-M-S18	0.239602	0	0	0.0131158	0.0824928	0.00380844	0.15681	0.0177586	0	0.0194028	0	0.00101466	0.465995
19-50-5-2-37-T-S2	0.2499	0	0	0.0163648	0.105814	0	0.00562962	0.0623215	0	0.0268585	0	0.0344896	0.498623
19-50-6-2-37-T-S3	0.308346	0	0	0.00210002	0.11045	0.000352564	0	0.108893	0	0.0142705	0	0	0.455588
19-50-7-2-38-M-S4	0.296712	0	0.0740438	0.00237809	0.0915317	0.0247329	0	0.0452792	0	0.0386199	0	0.0505545	0.376148
19-42-7-2-44-T-S34	0.139685	0	0.000512612	0.00862385	0.000870717	0.0202737	0.00113974	0	0.0181822	0.0404912	0.0522478	0.00159816	0.716375
19-42-8-2-44-T-S35	0.283818	0.000693478	0	0.000663701	0.0679706	0.00583762	0	0.0167873	0.100922	0.0247896	0.052441	0	0.446076
19-42-10-2-44-T-S36	0.32036	0	0.0238013	0.00126382	0.0838976	0.00387175	0	0.0283359	0.0226104	0.00844147	0.0231867	0	0.484231
19-42-11-2-44-M-S37	0.225049	0	0	0.00874184	0	0.0236323	0.0176732	0	0.0480994	0.0128506	0.0388484	0	0.625105
19-10-3-2-10-M-S27	0.167231	0.0062857	0.00270753	0.00120453	0	0.0119676	0.0253722	0.000968302	0.0658689	0.0279187	0.00146205	0.00196165	0.687052
19-10-4-2-10-M-S28	0.190866	0	0	0.00193348	0	0	0.057542	0.0184587	0.0508328	0.0332179	0	0.000450684	0.646699
19-10-5-2-10-M-S29	0.2	0	0.00149626	0.000556763	0	0.00151174	0.00140445	0.00371139	0.0939499	0.0721126	0.00226349	0	0.622994
19-40-9-1-42-T-S20	0.159411	0	0.007486	0.00072122	0.000358357	0	0.00414459	0.0660799	0.0386867	0.0838926	0.00660397	0.00335052	0.629265
19-40-11-2-42-T-S25	0.0491897	0.00250783	0.00155182	0.000814169	0.0165984	0	0.0191744	0.0533117	0.0810568	0.0265828	0.00179176	0.00332333	0.744097
19-40-12-2-42-M-S26	0.187623	0.00739925	0.000687703	0.0082468	0.00153901	0.00281608	0.0414968	0.0143959	0.000403521	0.0541678	0	0.0121933	0.66903
19-44-5-2-46-M-S42	0.108925	0	0	0.025598	0.0573108	0.00646106	0.0695019	0.0490752	0.106726	0.0535291	0.00155255	0	0.52132
19-44-6-2-46-M-S43	0.14116	0.000402328	0.0186039	0.00170525	0.0636195	0.00504543	0.0179515	0.0238457	0.179755	0.0500241	0	0	0.497888

## Sheet: Figure 1d
Data in Supplementary Table 4 and Supplementary Table 5

## Sheet: Figure 2a
sample	score	set
19-5-9-2-5-T-S9	-0.0319733	PCBM primary
19-5-10-2-5-T-S5	-0.0717607	PCBM primary
19-5-11-2-5-T-S6	-0.0227184	PCBM primary
19-7-10-2-7-T-S13	-0.114662	PCBM primary
19-7-11-2-7-T-S14	-0.083374	PCBM primary
19-7-12-2-7-T-S15	0.00511226	PCBM primary
19-14-8-2-14-T-S5	-0.0185489	PCBM primary
19-14-9-2-14-T-S6	-0.0717607	PCBM primary
19-1-5-2-1-T-S42	1.0171	PCBM primary
19-1-6-2-1-T-S25	0.977707	PCBM primary
19-1-7-2-1-T-S26	0.780678	PCBM primary
19-1-11-2-1-T-S10	0.538918	PCBM primary
19-1-12-2-1-T-S11	0.716123	PCBM primary
19-1-13-2-1-T-S12	0.694515	PCBM primary
19-4-4-1-4-T-S10	0.0202411	PCBM primary
19-6-5-2-6-T-S10	-0.106051	PCBM primary
19-6-6-2-6-T-S34	-0.0682124	PCBM primary
19-6-7-2-6-T-S11	0.0407354	PCBM primary
19-6-9-2-6-T-S13	-0.0450606	PCBM primary
19-6-10-2-6-T-S14	-0.101254	PCBM primary
19-6-11-2-6-T-S15	-0.0440882	PCBM primary
19-6-12-2-6-T-S16	-0.01317	PCBM primary
19-6-13-2-6-T-S17	-0.0866781	PCBM primary
19-6-14-2-6-T-S18	-0.0358783	PCBM primary
19-6-15-2-6-T-S19	-0.106814	PCBM primary
19-6-16-2-6-T-S20	-0.0717607	PCBM primary
19-6-17-2-6-T-S21	-0.107486	PCBM primary
19-6-18-2-6-T-S22	-0.0138575	PCBM primary
19-8-5-2-8-T-S35	0.469312	PCBM primary
19-8-6-2-8-T-S36	0.466498	PCBM primary
19-8-7-2-8-T-S37	0.48957	PCBM primary
19-9-6-1-9-T-S11	-0.109862	PCBM primary
19-9-10-2-9-T-S23	0.617256	PCBM primary
19-9-11-2-9-T-S24	0.82009	PCBM primary
19-9-12-2-9-T-S25	0.757128	PCBM primary
19-14-10-2-14-T-S7	0.355114	PCBM primary
19-29-8-1-29-T-S18	-0.119864	PCBM primary
19-29-9-2-29-T-S13	0.058048	PCBM primary
19-29-10-2-29-T-S14	0.42081	PCBM primary
19-30-8-2-30-T-S24	0.415063	PCBM primary
19-32-4-2-32-T-S32	0.0232032	PCBM primary
19-32-5-2-32-T-S33	0.0717151	PCBM primary
19-39-6-2-47-T-S2	0.229317	PCBM primary
19-40-9-1-42-T-S20	-0.0269904	PCBM primary
19-40-11-2-42-T-S25	-0.0407545	PCBM primary
19-41-7-2-43-T-S27	0.75462	PCBM primary
19-41-8-2-43-T-S28	0.75462	PCBM primary
19-42-7-2-44-T-S34	-0.0717607	PCBM primary
19-42-8-2-44-T-S35	-0.0460366	PCBM primary
19-42-10-2-44-T-S36	0.0424373	PCBM primary
19-48-5-2-48-T-S6	0.361612	PCBM primary
19-48-6-2-48-T-S1	0.361612	PCBM primary
19-48-7-2-48-T-S7	0.361612	PCBM primary
19-49-5-2-49-T-S11	-0.10846	PCBM primary
19-49-6-2-49-T-S12	-0.0579038	PCBM primary
19-49-7-2-49-T-S13	0.0616665	PCBM primary
19-50-5-2-37-T-S2	-0.0004116	PCBM primary
19-50-6-2-37-T-S3	-0.0717607	PCBM primary
19-51-4-2-38-T-S6	-0.0717607	PCBM primary
19-51-5-2-38-T-S7	-0.0717607	PCBM primary
19-51-6-2-38-T-S8	-0.0717607	PCBM primary
19-52-4-2-39-T-S12	0.361612	PCBM primary
19-52-5-2-39-T-S13	0.361612	PCBM primary
19-4-5-2-4-M-S29	-0.129806	PCBM metastases
19-4-6-2-4-M-S30	-0.114397	PCBM metastases
19-4-7-2-4-M-S4	-0.130185	PCBM metastases
19-5-12-2-5-M-S7	0.0228916	PCBM metastases
19-5-13-2-5-M-S31	-0.0525864	PCBM metastases
19-7-13-2-7-M-S16	-0.0555315	PCBM metastases
19-10-3-2-10-M-S27	-0.0717607	PCBM metastases
19-10-4-2-10-M-S28	-0.0717607	PCBM metastases
19-10-5-2-10-M-S29	-0.0717607	PCBM metastases
19-12-3-2-12-M-S2	-0.0717607	PCBM metastases
19-12-4-2-12-M-S3	-0.0717607	PCBM metastases
19-17-2-2-17-M-S11	0.342169	PCBM metastases
19-17-3-2-17-M-S12	0.333975	PCBM metastases
19-17-4-2-17-M-S13	0.258051	PCBM metastases
19-26-4-2-26-M-S9	0.770315	PCBM metastases
19-26-5-2-26-M-S10	0.798507	PCBM metastases
19-27-4-2-27-M-S18	0.348572	PCBM metastases
19-27-5-2-27-M-S19	0.348572	PCBM metastases
19-27-6-2-27-M-S20	0.348572	PCBM metastases
19-30-9-2-30-M-S25	0.506061	PCBM metastases
19-30-10-2-30-M-S26	0.506061	PCBM metastases
19-35-3-2-35-M-S1	0.258051	PCBM metastases
19-35-4-2-35-M-S2	0.333975	PCBM metastases
19-35-5-2-35-M-S3	0.258051	PCBM metastases
19-36-3-2-36-M-S4	0.974693	PCBM metastases
19-36-4-2-36-M-S5	0.974693	PCBM metastases
19-36-5-2-36-M-S6	0.974693	PCBM metastases
19-37-3-2-37-M-S7	0.732197	PCBM metastases
19-37-4-2-36-M-S37	0.656744	PCBM metastases
19-37-5-2-37-M-S9	0.497647	PCBM metastases
19-1-8-2-1-M-S27	0.506061	PCBM metastases
19-1-9-2-1-M-S28	0.597976	PCBM metastases
19-1-10-2-1-M-S1	0.506061	PCBM metastases
19-22-4-1-22-M-S22	0.352864	PCBM metastases
19-23-4-1-23-M-S23	0.951504	PCBM metastases
19-24-4-1-24-M-S24	0.961947	PCBM metastases
19-24-5-1-24-M-S15	0.899428	PCBM metastases
19-5-14-2-5-M-S32	-0.0440882	PCBM metastases
19-6-8-2-6-M-S12	-0.0574363	PCBM metastases
19-8-8-2-8-M-S38	0.26243	PCBM metastases
19-8-9-2-8-M-S39	0.322408	PCBM metastases
19-8-10-2-8-M-S18	0.277909	PCBM metastases
19-9-7-2-9-M-S21	0.506061	PCBM metastases
19-9-8-2-9-M-S40	0.506061	PCBM metastases
19-9-9-2-9-M-S41	0.506061	PCBM metastases
19-14-11-2-14-M-S8	0.188828	PCBM metastases
19-14-12-2-14-M-S9	0.280103	PCBM metastases
19-14-13-2-14-M-S10	0.262889	PCBM metastases
19-16-5-2-16-M-S2	-0.0358783	PCBM metastases
19-16-6-2-16-M-S3	-0.0341384	PCBM metastases
19-16-7-2-16-M-S4	0.288744	PCBM metastases
19-18-3-2-18-M-S6	0.0747289	PCBM metastases
19-18-4-2-18-M-S7	-0.0259516	PCBM metastases
19-18-5-2-18-M-S8	-0.0329234	PCBM metastases
19-25-6-2-25-M-S15	0.244107	PCBM metastases
19-25-7-2-25-M-S16	0.198312	PCBM metastases
19-25-8-2-25-M-S17	0.219782	PCBM metastases
19-26-6-2-26-M-S11	0.796505	PCBM metastases
19-27-7-1-27-M-S16	0.348572	PCBM metastases
19-29-11-2-29-M-S15	0.0297812	PCBM metastases
19-30-11-1-30-M-S19	0.597976	PCBM metastases
19-31-4-2-31-M-S28	-0.0717607	PCBM metastases
19-31-5-2-31-M-S29	-0.0717607	PCBM metastases
19-31-6-2-31-M-S30	0.0129441	PCBM metastases
19-32-6-2-32-M-S34	0.0410016	PCBM metastases
19-32-7-2-32-M-S44	-0.072571	PCBM metastases
19-32-8-2-32-M-S36	0.0410016	PCBM metastases
19-33-4-2-33-M-S16	0.361803	PCBM metastases
19-33-5-2-33-M-S17	0.361803	PCBM metastases
19-39-8-1-47-M-S21	0.361612	PCBM metastases
19-39-9-2-47-M-S3	0.361612	PCBM metastases
19-39-10-2-47-M-S4	0.361612	PCBM metastases
19-40-12-2-42-M-S26	0.0410016	PCBM metastases
19-41-10-2-43-M-S29	0.801964	PCBM metastases
19-41-12-2-43-M-S30	0.944271	PCBM metastases
19-41-13-2-43-M-S31	0.873537	PCBM metastases
19-41-14-2-43-M-S32	0.917249	PCBM metastases
19-42-11-2-44-M-S37	0.058048	PCBM metastases
19-43-8-2-45-M-S39	0.348572	PCBM metastases
19-43-10-2-45-M-S40	0.232602	PCBM metastases
19-44-5-2-46-M-S42	-0.0876326	PCBM metastases
19-44-6-2-46-M-S43	-0.0886312	PCBM metastases
19-48-9-2-48-M-S8	0.361612	PCBM metastases
19-48-10-2-48-M-S9	0.361612	PCBM metastases
19-49-8-2-49-M-S14	0.00562631	PCBM metastases
19-49-9-2-49-M-S15	0.315656	PCBM metastases
19-49-10-2-49-M-S16	0.0865114	PCBM metastases
19-50-7-2-38-M-S4	-0.141612	PCBM metastases
19-51-8-2-38-M-S10	0.0686741	PCBM metastases
19-52-6-2-39-M-S14	0.361612	PCBM metastases
19-52-7-2-39-M-S15	0.361612	PCBM metastases
19-53-4-2-40-M-S17	-0.0534833	PCBM metastases
19-53-5-2-40-M-S18	-0.0717607	PCBM metastases
19-73-2-59-M-S9	0.235296	PCBM metastases
19-72-2-58-M-S8	0.361612	PCBM metastases
19-71-2-57-M-S7	0.239524	PCBM metastases
19-69-2-55-M-S6	0.232806	PCBM metastases
19-68-2-54-M-S5	0.266031	PCBM metastases
19-67-2-53-M-S4	0.342169	PCBM metastases
19-66-2-52-M-S3	0.22581	PCBM metastases
19-65-2-51-M-S2	0.451748	PCBM metastases
19-64-2-50-M-S1	0.892064	PCBM metastases
19-21-4-1-21-M-S14	0.137493	PCBM metastases
19-20-4-1-20-M-S13	0.324937	PCBM metastases
19-19-4-1-19-M-S12	0.913229	PCBM metastases
SI_9157_Tumor	0.967637	CRPC500 metastases
PM10-TM	0.361612	CRPC500 metastases
PRAD-01115574-Tumor-SM-A56E7	0.3523	CRPC500 metastases
SC_9141_Tumor	0.296917	CRPC500 metastases
PROS11496-6115321-Tumor-SM-6CNQ5	0.361612	CRPC500 metastases
SC_9163_Tumor	0.361612	CRPC500 metastases
SC_9100-Tumor	0.361612	CRPC500 metastases
SC_9138_Tumor	0.361612	CRPC500 metastases
SC_9061-Tumor	0.506061	CRPC500 metastases
SC_9183_T	0.361612	CRPC500 metastases
SC_9172_Tumor	-0.0290003	CRPC500 metastases
TP_2064-TM	0.361612	CRPC500 metastases
SC_9076-TM	0.506061	CRPC500 metastases
PRAD-6115387.0-Tumor-SM-7LGU9	0.527242	CRPC500 metastases
SC_9027-Tumor	0.953508	CRPC500 metastases
PROS10448-SUTC.01115091-Tumor-SM-72FY4	-0.115241	CRPC500 metastases
SC_9197_T	0.361612	CRPC500 metastases
SC_9137_Tumor	0.361612	CRPC500 metastases
PRAD-6115593.0-Tumor-SM-B2XRV	0.930954	CRPC500 metastases
SC_9151_Tumor	0.0601603	CRPC500 metastases
SC_9038-Tumor	0.462586	CRPC500 metastases
SC_9032-Tumor	0.605187	CRPC500 metastases
SC_9058-Tumor	0.87189	CRPC500 metastases
PROS10448-SUTC.01115087-Tumor-SM-72FXL	-0.0175045	CRPC500 metastases
PROS10448-SUTC.01115087-Tumor-SM-72FXM	0.340365	CRPC500 metastases
PRAD-01115576-Tumor-SM-A56E8	0.549981	CRPC500 metastases
SC_9081-TM	0.361612	CRPC500 metastases
PRAD-01115444-Tumor-SM-6B2K9	-0.0717607	CRPC500 metastases
MO_1543_T	-0.0999493	CRPC500 metastases
SC_9091-TM	-0.0300071	CRPC500 metastases
MO_1244-Tumor	-0.0991982	CRPC500 metastases
SC_9121_Tumor	0.361612	CRPC500 metastases
SC_9047-Tumor	0.865564	CRPC500 metastases
PRAD-01115468-Tumor-SM-6B2KE	0.361612	CRPC500 metastases
SC_9094-Tumor	0.361612	CRPC500 metastases
TP_2069_Tumor	0.443058	CRPC500 metastases
MO_1176-Tumor	0.906558	CRPC500 metastases
SC_9005-Tumor	-0.171256	CRPC500 metastases
SC_9008-Tumor	0.361612	CRPC500 metastases
MO_1179-Tumor	0.354886	CRPC500 metastases
PRAD-01115527-Tumor-SM-A4KNE	0.506061	CRPC500 metastases
SC_9071-TM	0.435827	CRPC500 metastases
PROS12319B-SU2C-06115114-Tumor-SM-4W2N9	0.506061	CRPC500 metastases
SC_9060-Tumor	0.894493	CRPC500 metastases
MO_1215-Tumor	0.934587	CRPC500 metastases
MO_1490_T	0.506061	CRPC500 metastases
SC_9107-Tumor	0.355114	CRPC500 metastases
PRAD-6115401.0-Tumor-SM-7LGUO	0.361612	CRPC500 metastases
SC_9021-Tumor	0.506061	CRPC500 metastases
SC_9104-Tumor	0.361612	CRPC500 metastases
SC_9083-TM	0.506061	CRPC500 metastases
SC_9124_Tumor	0.361612	CRPC500 metastases
SC_9024-Tumor	0.0760438	CRPC500 metastases
SC_9145_Tumor	0.506061	CRPC500 metastases
PROS11496-6115286-Tumor-SM-6CNPY	0.506061	CRPC500 metastases
PRAD-6115385.0-Tumor-SM-7LGU7	0.487802	CRPC500 metastases
SC_9096-Tumor	0.361612	CRPC500 metastases
SC_9140_Tumor	0.939656	CRPC500 metastases
MO_1514_T	0.504056	CRPC500 metastases
SC_9097-TM	0.329758	CRPC500 metastases
SC_9093-TM	0.31165	CRPC500 metastases
MO_1232-Tumor	0.656098	CRPC500 metastases
SC_9109-Tumor	0.361612	CRPC500 metastases
PRAD-01115249-Tumor-SM-6VZ7K	0.361612	CRPC500 metastases
SC_9018-Tumor	0.028816	CRPC500 metastases
SC_9068-Tumor	0.506061	CRPC500 metastases
MO_1421_Tumor	0.361612	CRPC500 metastases
PROS01448-6115219-Tumor-SM-67ERS	-0.0717607	CRPC500 metastases
PRAD-6115590.0-Tumor-SM-B2XRS	0.506061	CRPC500 metastases
MO_1094-Tumor	-0.0717607	CRPC500 metastases
PRAD-6115427.0-Tumor-SM-B2XRT	0.506061	CRPC500 metastases
MO_1013-Tumor	0.506061	CRPC500 metastases
MO_1012-Tumor-Subcutaneous_nodule	0.361612	CRPC500 metastases
SC_9103-Tumor	0.361612	CRPC500 metastases
SC_9132_Tumor	0.361612	CRPC500 metastases
PROS01448-DFCI.10-448.P42-Tumor-SM-5CQ55	0.0828518	CRPC500 metastases
PROS11496-6115320-Tumor-SM-6CNQ4	0.570854	CRPC500 metastases
TP_2020-Tumor	0.682952	CRPC500 metastases
MO_1249-Tumor	0.325964	CRPC500 metastases
PROS01448-6115235-Tumor-SM-67ERY	0.739667	CRPC500 metastases
PROS01448-6115227-Tumor-SM-67ERU	0.496551	CRPC500 metastases
PRAD-6115389.0-Tumor-SM-7LGUB	0.361612	CRPC500 metastases
SC_9139_Tumor	0.361612	CRPC500 metastases
MO_1469_T	0.0100601	CRPC500 metastases
PROS11496-6115295-Tumor-SM-6CNQ7	0.343515	CRPC500 metastases
PRAD-6115399.0-Tumor-SM-7LGUL	0.274762	CRPC500 metastases
SC_9129_Tumor	0.361612	CRPC500 metastases
SC_9030-Tumor	-0.0087582	CRPC500 metastases
PRAD-6115396.0-Tumor-SM-7LGUI	0.322773	CRPC500 metastases
PROS11496-6115285-Tumor-SM-6CNPX	0.0333673	CRPC500 metastases
PRAD-6115594.0-Tumor-SM-B2XRW	-0.0397342	CRPC500 metastases
PRAD-6115381.0-Tumor-SM-7LGU3	0.0677017	CRPC500 metastases
SC_9126_Tumor	0.361612	CRPC500 metastases
SC_9136_Tumor	0.361612	CRPC500 metastases
PRAD-6115391.0-Tumor-SM-7LGUD	1.04404	CRPC500 metastases
PROS10448-SUTC.01115083-Tumor-SM-4JC6D	-0.0084142	CRPC500 metastases
SC_9187_T	0.116199	CRPC500 metastases
PRAD-01115257-Tumor-SM-6WZF8	0.361803	CRPC500 metastases
PROS01448-6115237-Tumor-SM-67ERZ	0.826573	CRPC500 metastases
PRAD-01115531-Tumor-SM-A4KNG	-0.0087582	CRPC500 metastases
SC_9029-Tumor	0.310155	CRPC500 metastases
PRAD-6115397.0-Tumor-SM-7LGUJ	0.649899	CRPC500 metastases
PROS10448-01115372-Tumor-SM-7LYLD	-0.0717607	CRPC500 metastases
MO_1556_T	0.361612	CRPC500 metastases
TP_2061-TM	0.375704	CRPC500 metastases
SC_9027_T	0.93168	CRPC500 metastases
PROS01448-DFCI.10-448.P38-Tumor-SM-5CQ52	-0.0814116	CRPC500 metastases
TP_2034-Tumor-Bone-Block-3B	-0.101254	CRPC500 metastases
MO_1114-Tumor	-0.0446395	CRPC500 metastases
TP_2010-Tumor	0.361612	CRPC500 metastases
PROS12319B-SU2C-06115120-Tumor-SM-4W2NF	0.361612	CRPC500 metastases
SC_9055-Tumor	0.317562	CRPC500 metastases
PRAD-6115390.0-Tumor-SM-7LGUC	0.506061	CRPC500 metastases
PROS01448-1115244-Tumor-SM-5SGU6	0.40362	CRPC500 metastases
MO_1161-TM	-0.0044566	CRPC500 metastases
MO_1130-Tumor	-0.0667767	CRPC500 metastases
PRAD-01115284-Tumor-SM-6WZF6	-0.081627	CRPC500 metastases
MO_1096-Tumor	-0.0341384	CRPC500 metastases
SC_9153_Tumor	0.239364	CRPC500 metastases
SC_9082-TM	0.658465	CRPC500 metastases
PM2-TM	-0.110185	CRPC500 metastases
SC_9148_Tumor	0.344006	CRPC500 metastases
PM189-TM	0.249455	CRPC500 metastases
PROS12319B-SU2C-06115115-Tumor-SM-4W2NA	0.338284	CRPC500 metastases
PROS01448-6115242-Tumor-SM-67ES1	-0.0910826	CRPC500 metastases
PRAD-6115601.0-Tumor-SM-B2XS7	0.210092	CRPC500 metastases
PROS12319B-SU2C-06115119-Tumor-SM-4W2NE	1.08889	CRPC500 metastases
PRAD-01115264-Tumor-SM-6WZFA	-0.0571954	CRPC500 metastases
PM161-TM	-0.0812664	CRPC500 metastases
TP_2081_T	0.318457	CRPC500 metastases
SC_9142_Tumor	0.361612	CRPC500 metastases
SC_9144_Tumor	0.770305	CRPC500 metastases
PROS01448-1115202-Tumor-SM-5SGU5	0.457978	CRPC500 metastases
PRAD-6115296.0-Tumor-SM-B2XS2	0.180166	CRPC500 metastases
SC_9056_T	0.307282	CRPC500 metastases
PROS01448-DFCI.10-448.P40-Tumor-SM-5CQ53	0.0273657	CRPC500 metastases
PROS01448-6115234-Tumor-SM-67ERX	0.0919884	CRPC500 metastases
PRAD-6115388.0-Tumor-SM-7LGUA	0.361612	CRPC500 metastases
SC_9074_T	0.506061	CRPC500 metastases
PRAD-01115578-Tumor-SM-A56EA	0.181497	CRPC500 metastases
SC_9092-TM	0.361612	CRPC500 metastases
SC_9120_T	0.323701	CRPC500 metastases
PROS01448-DFCI.10-448.P30-Tumor-SM-5CQ4W	0.0201541	CRPC500 metastases
TP_2077_Tumor	0.361612	CRPC500 metastases
PROS01448-6115247-Tumor-SM-67ES2	-0.116227	CRPC500 metastases
SC_9046-Tumor	0.361612	CRPC500 metastases
PRAD-6115596.0-Tumor-SM-B2XS1	-0.0717607	CRPC500 metastases
SC_9165_Tumor	-0.0087582	CRPC500 metastases
PROS01448-DFCI.10-448.P27-Tumor-SM-5CQ5J	0.687089	CRPC500 metastases
SC_9054-Tumor	0.403651	CRPC500 metastases
SC_9043-Tumor	-0.0717607	CRPC500 metastases
PROS01448-DFCI.10-448.P29-Tumor-SM-5CQ4U	0.467877	CRPC500 metastases
PRAD-6115395.0-Tumor-SM-7LGUH	0.0828518	CRPC500 metastases
TP_2096_T	0.311627	CRPC500 metastases
PROS12319B-SU2C-06115122-Tumor-SM-4W2NH	0.331737	CRPC500 metastases
SC_9171_Tumor	-0.0851229	CRPC500 metastases
SC_9010-Tumor	0.337092	CRPC500 metastases
PM172-TM	-0.035401	CRPC500 metastases
SC_9200_T	-0.0383847	CRPC500 metastases
PRAD-01115343-Tumor-SM-6VZ7N	0.236201	CRPC500 metastases
PM15-TM	0.361612	CRPC500 metastases
PROS10448P01-SU2C.01115015-Tumor-SM-42W9C	0.862877	CRPC500 metastases
SC_9007-Tumor	0.00204588	CRPC500 metastases
PRAD-6115595.0-Tumor-SM-B2XRY	0.605187	CRPC500 metastases
SC_9123_Tumor	0.361612	CRPC500 metastases
PRAD-6115383.0-Tumor-SM-7LGU6	-0.104721	CRPC500 metastases
PROS10448-1115157-Tumor-SM-5EEBO	0.0780977	CRPC500 metastases
SC_9022-Tumor	0.506061	CRPC500 metastases
PRAD-01115528-Tumor-SM-A4KNF	0.594947	CRPC500 metastases
SC_9186_T	-0.0766757	CRPC500 metastases
PROS10448-1115153-Tumor-SM-5EEBL	0.058048	CRPC500 metastases
PRAD-6115382.0-Tumor-SM-7LGU5	0.601394	CRPC500 metastases
PRAD-6115394.0-Tumor-SM-7LGUG	0.340427	CRPC500 metastases
SC_9023-Tumor	0.282097	CRPC500 metastases
MO_1339-TM	0.301789	CRPC500 metastases
SC_9118_Tumor	0.327567	CRPC500 metastases
PM170-TM	-0.0717607	CRPC500 metastases
TP_2009-Tumor	0.818332	CRPC500 metastases
PM119-TM	-0.0443209	CRPC500 metastases
PRAD-6115402.0-Tumor-SM-7LGUP	-0.0857684	CRPC500 metastases
MO_1020-Tumor	0.182886	CRPC500 metastases
SC_9201_T	0.506061	CRPC500 metastases
PM139-TM	0.439066	CRPC500 metastases
PROS12319B-SU2C-06115116-Tumor-SM-4W2NB	0.612931	CRPC500 metastases
SC_9084-TM	0.257352	CRPC500 metastases
PROS12319B-SU2C-06115117-Tumor-SM-4W2NC	0.028816	CRPC500 metastases
SC_9034-Tumor	0.756666	CRPC500 metastases
TP_2001-Tumor	-0.0526517	CRPC500 metastases
TP_2060-TM	0.833638	CRPC500 metastases
SC_9193_T	-0.120419	CRPC500 metastases
SC_9158_Tumor	0.618781	CRPC500 metastases
SC_9090_T	-0.0087582	CRPC500 metastases
SC_9048-Tumor	-0.0866781	CRPC500 metastases
PROS10448-01115374-Tumor-SM-7LYLG	0.248747	CRPC500 metastases
PROS01448-DFCI.10-448.P22-Tumor-SM-5CQ5H	0.26385	CRPC500 metastases
PROS10448-SUTC.01115090-Tumor-SM-4JC6X	-0.084097	CRPC500 metastases
PROS10448-01115200-Tumor-SM-7LYLF	0.316023	CRPC500 metastases
PROS01448-DFCI.10-448.P15-Tumor-SM-5CQ5D	-0.136967	CRPC500 metastases
TP_2078_Tumor	0.361612	CRPC500 metastases
MO_1241-Tumor	0.293753	CRPC500 metastases
PM6-Halo-TM	-0.0450606	CRPC500 metastases
PROS01448-6115224-Tumor-SM-67ERT	0.346669	CRPC500 metastases
SC_9150_Tumor	0.506061	CRPC500 metastases
SC_9036-Tumor	0.474965	CRPC500 metastases
PROS11496-6115319-Tumor-SM-6CNQ3	0.406233	CRPC500 metastases
PROS12319B-SU2C-06115123-Tumor-SM-4W2NI	0.289547	CRPC500 metastases
SC_9073-TM	-0.0407545	CRPC500 metastases
SC_9065-TM-Tumor2	0.666411	CRPC500 metastases
SC_9065-Tumor	-0.0717607	CRPC500 metastases
PRAD-6115400.0-Tumor-SM-7LGUM	-0.0782589	CRPC500 metastases
PRAD-6115400.0-Tumor-SM-7LGUN	-0.0717607	CRPC500 metastases
PROS10448-SUTC.01115092-Tumor-SM-72FY6	0.0430589	CRPC500 metastases
MO_1410-Tumor	0.361612	CRPC500 metastases
PROS11496-6115288-Tumor-SM-6CNQ1	0.419617	CRPC500 metastases
PRAD-6115603.0-Tumor-SM-B2XS8	0.506061	CRPC500 metastases
SC_9190_T	0.315376	CRPC500 metastases
MO_1040-Tumor	0.0400341	CRPC500 metastases
PROS12319B-SU2C-06115118-Tumor-SM-4W2ND	0.0161546	CRPC500 metastases
PROS01448-DFCI.10-448.P05-Tumor-SM-581ST	0.0381661	CRPC500 metastases
PRAD-01115569-Tumor-SM-A56E6	0.662207	CRPC500 metastases
MO_1420_Tumor	0.361612	CRPC500 metastases
PROS10448P28-SU2C.01115016-Tumor-SM-42W9D	-0.0717607	CRPC500 metastases
PRAD-6115599.0-Tumor-SM-B2XS4	0.338284	CRPC500 metastases
PRAD-01115526-Tumor-SM-A4KND	0.175338	CRPC500 metastases
PROS01448-1115161-Tumor-SM-5SGU1	0.588122	CRPC500 metastases
MO_1219-Tumor	-0.0375164	CRPC500 metastases
MO_1015-Tumor	0.00499851	CRPC500 metastases
DFCI.11-104.13-Tumor	-0.0341384	CRPC500 metastases
PROS10448-1115154-Tumor-SM-5EEBM	-0.0450606	CRPC500 metastases
MO_1473_Tumor	0.258051	CRPC500 metastases
SC_9035_T	0.46624	CRPC500 metastases
SC_9099-Tumor	0.361612	CRPC500 metastases
MO_1511_T	0.118611	CRPC500 metastases
SC_9080-TM	0.340812	CRPC500 metastases
SC_9059-Tumor	-0.0801101	CRPC500 metastases
SC_9063-Tumor	-0.134665	CRPC500 metastases
MO_1262-Tumor	0.442262	CRPC500 metastases
MO_1277-TM	0.0919884	CRPC500 metastases
MO_1541_T	0.327387	CRPC500 metastases
PM78-TM	0.0709934	CRPC500 metastases
PROS10448-01115378-Tumor-SM-7LYLH	-0.0507826	CRPC500 metastases
PROS10448-SUTC.01115082-Tumor-SM-4JC6B	0.361612	CRPC500 metastases
MO_1008-Tumor_Dura	0.206186	CRPC500 metastases
PRAD-6115250.0-Tumor-SM-B2XRX	0.314941	CRPC500 metastases
PRAD-01115549-Tumor-SM-A4KNH	0.892064	CRPC500 metastases
MO_1492_T	0.0919884	CRPC500 metastases
PRAD-6115392.0-Tumor-SM-7LGUE	-0.0543117	CRPC500 metastases
PRAD-6115392.0-Tumor-SM-B2XRZ	0.361612	CRPC500 metastases
SC_9175_T	-0.055131	CRPC500 metastases
PROS10448-SUTC.01115083-Tumor-SM-4JC6G	0.47581	CRPC500 metastases
PROS01448-6115233-Tumor-SM-67ERW	0.3526	CRPC500 metastases
PRAD-6115597.0-Tumor-SM-B2XS5	0.34979	CRPC500 metastases
PRAD-01115467-Tumor-SM-6B2KD	0.520604	CRPC500 metastases
MO_1118-TM	-0.138999	CRPC500 metastases
PRAD-06115124-Tumor-SM-7LGU1	-0.0717607	CRPC500 metastases
SC_9179_T	0.338613	CRPC500 metastases
SC_9072-TM	-0.0087582	CRPC500 metastases
SC_9176_T	0.0528229	CRPC500 metastases
SC_9031-TM	-0.0717607	CRPC500 metastases
SC_9026-Tumor	-0.0358783	CRPC500 metastases
TP_2054-TM	-0.0087582	CRPC500 metastases
PROS01448-6115251-Tumor-SM-67ES6	-0.0717607	CRPC500 metastases
PM9-TM	-0.108743	CRPC500 metastases
PM163-TM	-0.0717607	CRPC500 metastases
PM124-TM	-0.083374	CRPC500 metastases
PRAD-01115525-Tumor-SM-A4KNC	0.351727	CRPC500 metastases
MO_1446_T	0.543811	CRPC500 metastases
PRAD-6115598.0-Tumor-SM-B2XS3	0.740907	CRPC500 metastases
MO_1095-Tumor	-0.0589321	CRPC500 metastases
SC_9057-Tumor	0.506061	CRPC500 metastases
PROS01448-6115250-Tumor-SM-67ES5	0.272646	CRPC500 metastases
PRAD-6115393.0-Tumor-SM-7LGUF	-0.0790338	CRPC500 metastases
MO_1447_Tumor	0.77085	CRPC500 metastases
MO_1124-Tumor	0.0275323	CRPC500 metastases
MO_1499_T	-0.101254	CRPC500 metastases
MO_1316-TM	0.224484	CRPC500 metastases
SC_9019-Tumor	0.230397	CRPC500 metastases
PM121-TM	-0.056286	CRPC500 metastases
MO_1192-Tumor	-0.101254	CRPC500 metastases
SC_9033_T	0.116199	CRPC500 metastases
PROS11496-6115236-Tumor-SM-6CNPW	-0.101234	CRPC500 metastases
PROS10448-SUTC.01115082-Tumor-SM-4JC6C	-0.0734129	CRPC500 metastases
SC_9189_T	0.259117	CRPC500 metastases
SC_9173_Tumor	-0.0319733	CRPC500 metastases
SC_9184_T	0.0157467	CRPC500 metastases
MO_1014-Tumor	0.927523	CRPC500 metastases
PRAD-6115605.0-Tumor-SM-B2XSA	0.3526	CRPC500 metastases
PROS11496-6115322-Tumor-SM-6CNQ6	-0.260948	CRPC500 metastases
TP_2079_Tumor	0.361612	CRPC500 metastases
PRAD-6115386.0-Tumor-SM-7LGU8	0.338423	CRPC500 metastases
PRAD-6115604.0-Tumor-SM-B2XS9	0.506061	CRPC500 metastases
SC_9162_Tumor	0.349397	CRPC500 metastases
MO_1443_T	0.107898	CRPC500 metastases
PRAD-01115581-Tumor-SM-A56EB	0.356765	CRPC500 metastases
PRAD-01115432-Tumor-SM-6B2K8	-0.0717607	CRPC500 metastases
PM158-TM	-0.0851229	CRPC500 metastases
PRAD-01115556-Tumor-SM-A56E5	0.642804	CRPC500 metastases
MO_1162-Tumor	0.64611	CRPC500 metastases
PRAD-6115600.0-Tumor-SM-B2XS6	0.357251	CRPC500 metastases
SC_9001-Tumor_Liver1	-0.0717607	CRPC500 metastases
PRAD-6115403.0-Tumor-SM-7LGUQ	0.361612	CRPC500 metastases
MO_1128-Tumor	0.0919884	CRPC500 metastases
MO_1184-Tumor	0.506061	CRPC500 metastases
PRAD-01115577-Tumor-SM-A56E9	0.506061	CRPC500 metastases
PROS10448-1115156-Tumor-SM-5EEBN	-0.0524339	CRPC500 metastases
SC_9199_T	0.28374	CRPC500 metastases
PM155-TM	-0.0717607	CRPC500 metastases
PROS11496-6115323-Tumor-SM-6CNQ8	-0.0054354	CRPC500 metastases
PRAD-01115550-Tumor-SM-A4KNI	0.339081	CRPC500 metastases
MO_1517_T	0.332073	CRPC500 metastases
MO_1074-Tumor	1.03234	CRPC500 metastases
SC_9016-Tumor	0.374919	CRPC500 metastases
SC_9016_T	0.286839	CRPC500 metastases
SC_9017-Tumor	-0.0112717	CRPC500 metastases
PROS10448-SUTC.01115089-Tumor-SM-4JC6T	-0.0717607	CRPC500 metastases
SC_9086-TM	-0.0866781	CRPC500 metastases
MO_1139-Tumor	-0.0682503	CRPC500 metastases
PROS01448-DFCI.10-448.P31-Tumor-SM-5CQ5A	-0.0717607	CRPC500 metastases
PRAD-DFCI.11-104.15-Tumor-SM-3S2HH	0.041227	CRPC500 metastases
SC_9204_T	0.854974	CRPC500 metastases
SC_9039-Tumor	-0.0480213	CRPC500 metastases
PROS01448-DFCI.10-448.P20-Tumor-SM-5CQ5F	-0.0866781	CRPC500 metastases
SC_9156_Tumor	0.851958	CRPC500 metastases
SC_9181_T	0.491421	CRPC500 metastases
PROS10448-SUTC.01115093-Tumor-SM-4JC76	0.26992	CRPC500 metastases
PM159-TM	-0.0226203	CRPC500 metastases
TP_2032-Tumor	-0.0440882	CRPC500 metastases
PROS10448P01-SU2C.01115015-Tumor-SM-42W9A	-0.0118635	CRPC500 metastases
SC_9177_T	0.0916537	CRPC500 metastases
SC_9049-Tumor	0.225162	CRPC500 metastases
MO_1460_Tumor	0.0410016	CRPC500 metastases
SC_9192_T	-0.0866781	CRPC500 metastases
PRAD-01115342-Tumor-SM-6VZ7L	-0.0717607	CRPC500 metastases
SC_9069_T	-0.0297221	CRPC500 metastases
PRAD-01115245-Tumor-SM-6WZF3	0.147098	CRPC500 metastases
MO_1084-Tumor	0.0155188	CRPC500 metastases
PRAD-6115398.0-Tumor-SM-7LGUK	0.354886	CRPC500 metastases
PRAD-01115466-Tumor-SM-6B2KC	0.0197163	CRPC500 metastases
SC_9011-Tumor	-0.0717607	CRPC500 metastases
SC_9195_T	-0.0866166	CRPC500 metastases
PRAD-01115265-Tumor-SM-6WZFB	-0.0717607	CRPC500 metastases
MO_1337-TM	0.0956324	CRPC500 metastases
PROS12319B-SU2C-06115121-Tumor-SM-4W2NG	0.34451	CRPC500 metastases
PRAD-01115463-Tumor-SM-6B2KB	0.0100219	CRPC500 metastases
PRAD-6115592.0-Tumor-SM-B2XRU	0.366978	CRPC500 metastases
PROS10448P28-SU2C.01115016-Tumor-SM-42W9E	-0.0717607	CRPC500 metastases
PROS01448-1115183-Tumor-SM-5SGU3	-0.0331655	CRPC500 metastases
SC_9056-Tumor	-0.110185	CRPC500 metastases
PRAD-01115263-Tumor-SM-6WZF9	0.0449474	CRPC500 metastases
PM90-TM	-0.0994798	CRPC500 metastases
SC_9012-Tumor	-0.0587906	CRPC500 metastases
MO_1553_T	-0.0782589	CRPC500 metastases
PRAD-01115554-Tumor-SM-A56E4	-0.0717607	CRPC500 metastases
SC_9035-Tumor	0.35439	CRPC500 metastases
MO_1202-Tumor	-0.0343667	CRPC500 metastases
MO_1482_T	-0.0717607	CRPC500 metastases
PRAD-01115362-Tumor-SM-7A15P	0.277854	CRPC500 metastases
SC_9003-Tumor	-0.0717607	CRPC500 metastases
PROS10448-SUTC.01115085-Tumor-SM-4JC6J	-0.0333911	CRPC500 metastases
PROS10448-1115150-Tumor-SM-5EEBK	-0.155237	CRPC500 metastases
SC_9203_T	-0.0717607	CRPC500 metastases
MO_1221-Tumor	0.0608061	CRPC500 metastases
WCM183_Z4	-0.0087582	CRPC500 metastases
WCM192_X1	0.869785	CRPC500 metastases
WCM198_Z1	0.10757	CRPC500 metastases
WCM199_Z3	-0.0717607	CRPC500 metastases
WCM207_X1	-0.003185	CRPC500 metastases
WCM209_Z2	-0.125585	CRPC500 metastases
WCM210_Z2	-0.0717607	CRPC500 metastases
WCM218_Z3	-0.123628	CRPC500 metastases
WCM221_Z1	0.109521	CRPC500 metastases
WCM243_X1	-0.0717607	CRPC500 metastases
WCM250_Z4	-0.337515	CRPC500 metastases
WCM252_Z3	-0.0717607	CRPC500 metastases
WCM258_Z2	0.0859487	CRPC500 metastases
WCM261_Z4	-0.0656294	CRPC500 metastases
WCM335_X1	-0.0717607	CRPC500 metastases
WCM340_Z2	-0.136867	CRPC500 metastases
WCM353_Z1	-0.0591525	CRPC500 metastases
WCM367_Z3	0.0379758	CRPC500 metastases
WCM373_X1	-0.0717607	CRPC500 metastases
WCM391_X1	-0.0468598	CRPC500 metastases
WCM393_Z3	-0.188044	CRPC500 metastases
WCM404_X1	-0.0377189	CRPC500 metastases
WCM405_X1	-0.0385244	CRPC500 metastases
WCM423_X1	-0.0024114	CRPC500 metastases
WCM430_X1	-0.0717607	CRPC500 metastases
WCM491_Z4	-0.0693488	CRPC500 metastases
WCM4_X1	-0.0717607	CRPC500 metastases
WCM524_Z1	0.361612	CRPC500 metastases
WCM555_X1	-0.0223518	CRPC500 metastases
WCM556_X1	-0.0407545	CRPC500 metastases
WCM572_X1	0.0745381	CRPC500 metastases
WCM573_X1	0.0202411	CRPC500 metastases
WCM646_Z1	-0.0183048	CRPC500 metastases
WCM647_Z1	-0.0717607	CRPC500 metastases
WCM648_Z1	-0.0994442	CRPC500 metastases
WCM650_Z1	0.361612	CRPC500 metastases
WCM653_Z1	-0.0717607	CRPC500 metastases
WCM654_Z1	-0.0717607	CRPC500 metastases
WCM655_Z1	-0.0097412	CRPC500 metastases
WCM662_Z2	0.492842	CRPC500 metastases
WCM663_Z1	0.0632789	CRPC500 metastases
WCM664_X1	-0.0717607	CRPC500 metastases
WCM665_X1	-0.0717607	CRPC500 metastases
WCM666_X1	-0.0717607	CRPC500 metastases
WCM668_Z1	0.229317	CRPC500 metastases
WCM688_Z7	0.0506044	CRPC500 metastases
WCM886_Z2	-0.224655	CRPC500 metastases
WCM89_X1	-0.112196	CRPC500 metastases
PROS01448-DFCI.10-448.P34-Tumor-SM-5CQ4Y	-0.0717607	CRPC500 metastases
TCGA-G9-6353-01A-11D-1961-08	-0.0617142	TCGA
TCGA-KK-A6E8-01A-11D-A31L-08	0.0653937	TCGA
TCGA-CH-5772-01A-11D-1576-08	-0.125229	TCGA
TCGA-J4-A67O-01A-11D-A30E-08	-0.062387	TCGA
TCGA-G9-6365-01A-11D-1786-08	-0.0717607	TCGA
TCGA-KK-A8IA-01A-11D-A364-08	-0.1013	TCGA
TCGA-2A-AAYF-01A-11D-A41K-08	-0.0717607	TCGA
TCGA-FC-A4JI-01A-11D-A257-08	-0.0717607	TCGA
TCGA-G9-6342-01A-11D-1961-08	-0.0730052	TCGA
TCGA-EJ-5506-01A-01D-1576-08	-0.0717607	TCGA
TCGA-HC-7817-01B-11D-A29Q-08	-0.0460366	TCGA
TCGA-ZG-A8QX-01A-11D-A377-08	-0.0717607	TCGA
TCGA-VN-A88N-01A-11D-A364-08	-0.0717607	TCGA
TCGA-J4-A83N-01A-11D-A34U-08	-0.0717607	TCGA
TCGA-KK-A6E6-01A-11D-A30X-08	-0.023356	TCGA
TCGA-V1-A9O5-01A-11D-A41K-08	-0.0717607	TCGA
TCGA-HC-A8CY-01A-11D-A364-08	-0.0717607	TCGA
TCGA-YL-A8S9-01A-11D-A377-08	-0.023356	TCGA
TCGA-HC-7075-01A-11D-1961-08	-0.0847478	TCGA
TCGA-ZG-A9LB-01A-11D-A41K-08	-0.0866781	TCGA
TCGA-J9-A52B-01A-11D-A26M-08	-0.119175	TCGA
TCGA-CH-5794-01A-11D-1576-08	-0.0548357	TCGA
TCGA-EJ-7330-01A-11D-2114-08	-0.0717607	TCGA
TCGA-XK-AAJA-01A-11D-A41K-08	0.218616	TCGA
TCGA-M7-A723-01A-12D-A32B-08	-0.0717607	TCGA
TCGA-YL-A9WK-01A-11D-A377-08	0.109793	TCGA
TCGA-J9-A8CK-01A-11D-A34U-08	-0.0717607	TCGA
TCGA-VP-A872-01A-11D-A34U-08	-0.0717607	TCGA
TCGA-2A-AAYU-01A-11D-A41K-08	-0.0717607	TCGA
TCGA-J4-A83J-01A-11D-A364-08	-0.098842	TCGA
TCGA-HC-A6HX-01A-11D-A31L-08	-0.0788411	TCGA
TCGA-HC-7232-01A-11D-2114-08	0.058048	TCGA
TCGA-HC-7748-01A-11D-2114-08	0.0242921	TCGA
TCGA-YL-A8SI-01A-11D-A41K-08	-0.022674	TCGA
TCGA-G9-6377-01A-11D-1961-08	-0.0105918	TCGA
TCGA-EJ-5510-01A-01D-1576-08	0.0589803	TCGA
TCGA-EJ-8468-01A-21D-2395-08	-0.0224724	TCGA
TCGA-HC-7742-01A-11D-2114-08	-0.130233	TCGA
TCGA-KK-A8IF-01A-11D-A364-08	-0.110858	TCGA
TCGA-HC-A632-01A-11D-A29Q-08	-0.0717607	TCGA
TCGA-ZG-A9M4-01A-11D-A41K-08	-0.0717607	TCGA
TCGA-ZG-A9ND-01A-11D-A41K-08	-0.0141473	TCGA
TCGA-HC-7078-01A-11D-2114-08	0.0261228	TCGA
TCGA-EJ-7781-01A-11D-2114-08	-0.0937735	TCGA
TCGA-V1-A8MJ-01A-11D-A364-08	0.0356327	TCGA
TCGA-EJ-A6RA-01A-11D-A33T-08	-0.0407285	TCGA
TCGA-CH-5737-01A-11D-1576-08	0.00044724	TCGA
TCGA-J4-A67L-01A-11D-A30E-08	-0.0717607	TCGA
TCGA-EJ-5525-01A-01D-1576-08	0.408072	TCGA
TCGA-EJ-7793-01A-31D-2260-08	-0.158874	TCGA
TCGA-VN-A88P-01A-11D-A34U-08	0.0320885	TCGA
TCGA-G9-6384-01A-11D-1786-08	-0.03652	TCGA
TCGA-KK-A59Y-01A-11D-A26M-08	-0.0717607	TCGA
TCGA-V1-A9ZK-01A-11D-A41K-08	-0.0717607	TCGA
TCGA-HC-A4ZV-01A-11D-A26M-08	0.616563	TCGA
TCGA-2A-A8W3-01A-11D-A377-08	-0.0717607	TCGA
TCGA-QU-A6IL-01A-11D-A31L-08	-0.0520989	TCGA
TCGA-KK-A8I9-01A-11D-A364-08	-0.0462111	TCGA
TCGA-EJ-7315-01A-31D-2114-08	-0.0717607	TCGA
TCGA-EJ-7123-01A-11D-1961-08	0.0369685	TCGA
TCGA-YL-A8HM-01A-11D-A364-08	-0.0198766	TCGA
TCGA-HC-7213-01A-11D-2114-08	-0.0717607	TCGA
TCGA-Y6-A9XI-01A-11D-A41K-08	-0.031031	TCGA
TCGA-HC-7230-01A-11D-2114-08	-0.0717607	TCGA
TCGA-4L-AA1F-01A-11D-A41K-08	-0.0717607	TCGA
TCGA-HC-A6AP-01A-11D-A30E-08	0.0866362	TCGA
TCGA-HC-7737-01A-11D-2114-08	0.145345	TCGA
TCGA-KK-A7B0-01A-11D-A32B-08	0.0155773	TCGA
TCGA-YL-A8SC-01A-11D-A377-08	0.0424373	TCGA
TCGA-VP-A876-01A-11D-A34U-08	-0.0717607	TCGA
TCGA-EJ-8474-01A-11D-2395-08	0.0274709	TCGA
TCGA-KK-A8IC-01A-11D-A364-08	-0.0717607	TCGA
TCGA-J4-8200-01A-11D-A29Q-08	-0.0492678	TCGA
TCGA-EJ-5509-01A-01D-1576-08	-0.0717607	TCGA
TCGA-YL-A9WY-01A-11D-A41K-08	-0.0717607	TCGA
TCGA-EJ-5497-01A-02D-1576-08	0.0540425	TCGA
TCGA-XK-AAJU-01A-11D-A41K-08	-0.0580335	TCGA
TCGA-HC-7819-01A-11D-2114-08	0.20961	TCGA
TCGA-EJ-7331-01A-11D-2114-08	-0.0717607	TCGA
TCGA-YL-A8HJ-01A-11D-A364-08	-0.0717607	TCGA
TCGA-EJ-7312-01B-21D-A32B-08	-0.0717607	TCGA
TCGA-J4-AAU2-01A-11D-A41K-08	-0.0129271	TCGA
TCGA-J9-A8CN-01A-11D-A34U-08	-0.0717607	TCGA
TCGA-CH-5740-01A-11D-1576-08	-0.022674	TCGA
TCGA-EJ-A65M-01A-11D-A29Q-08	0.120736	TCGA
TCGA-YL-A8SO-01B-31D-A377-08	0.205269	TCGA
TCGA-CH-5744-01A-11D-1576-08	-0.0656863	TCGA
TCGA-EJ-AB20-01A-12D-A41K-08	-0.0175547	TCGA
TCGA-FC-A6HD-01A-11D-A31L-08	-0.0717607	TCGA
TCGA-ZG-A9LS-01A-12D-A41K-08	0.0103703	TCGA
TCGA-EJ-5499-01A-01D-1576-08	-0.0717607	TCGA
TCGA-EJ-5531-01A-01D-1576-08	0.182584	TCGA
TCGA-V1-A9Z8-01A-11D-A41K-08	-0.149345	TCGA
TCGA-EJ-A8FN-01A-11D-A34U-08	-0.0717607	TCGA
TCGA-J4-A67S-01A-11D-A30E-08	-0.0717607	TCGA
TCGA-EJ-5494-01A-01D-1576-08	-0.0717607	TCGA
TCGA-YL-A8SJ-01B-11D-A377-08	-0.0717607	TCGA
TCGA-J4-A67K-01A-21D-A30E-08	0.0367145	TCGA
TCGA-YL-A8SR-01B-11D-A377-08	0.192364	TCGA
TCGA-HC-A48F-01A-11D-A257-08	-0.0717607	TCGA
TCGA-EJ-A7NF-01A-11D-A33T-08	-0.0513131	TCGA
TCGA-KK-A8I6-01A-11D-A364-08	0.0713055	TCGA
TCGA-HC-A76X-01A-11D-A33T-08	-0.0141114	TCGA
TCGA-EJ-A7NN-01A-11D-A33T-08	-0.0717607	TCGA
TCGA-J4-A6G3-01A-11D-A30X-08	-0.0717607	TCGA
TCGA-EJ-A65B-01A-12D-A30E-08	-0.0300404	TCGA
TCGA-YL-A8SK-01B-21D-A377-08	0.047481	TCGA
TCGA-TK-A8OK-01A-22D-A364-08	-0.0717607	TCGA
TCGA-HI-7169-01A-11D-2114-08	-0.0717607	TCGA
TCGA-EJ-5526-01A-01D-1576-08	0.0410016	TCGA
TCGA-G9-6347-01A-11D-A31L-08	-0.0717607	TCGA
TCGA-EJ-A8FP-01A-21D-A364-08	-0.022674	TCGA
TCGA-ZG-A9NI-01A-11D-A41K-08	0.605187	TCGA
TCGA-KK-A7AU-01A-11D-A32B-08	-0.0717607	TCGA
TCGA-FC-A8O0-01A-41D-A377-08	-0.0717607	TCGA
TCGA-G9-6361-01A-21D-1961-08	-0.117997	TCGA
TCGA-ZG-A9LM-01A-11D-A41K-08	-0.0717607	TCGA
TCGA-CH-5761-01A-11D-1576-08	-0.0172341	TCGA
TCGA-YL-A9WI-01A-11D-A377-08	0.230425	TCGA
TCGA-VP-A87H-01A-11D-A34U-08	-0.0693488	TCGA
TCGA-M7-A71Y-01A-22D-A32B-08	-0.0202621	TCGA
TCGA-XJ-A83G-01A-11D-A34U-08	-0.0717607	TCGA
TCGA-HC-A6AN-01A-11D-A30E-08	0.00518656	TCGA
TCGA-EJ-5508-01A-02D-1576-08	-0.0717607	TCGA
TCGA-EJ-5530-01A-01D-1576-08	-0.0112717	TCGA
TCGA-KK-A7AZ-01A-12D-A32B-08	-0.0121812	TCGA
TCGA-VN-A88Q-01A-11D-A34U-08	-0.0717607	TCGA
TCGA-YL-A8SF-01A-11D-A377-08	-0.0876326	TCGA
TCGA-M7-A721-01A-12D-A32B-08	-0.0818545	TCGA
TCGA-EJ-7325-01B-11D-A32B-08	-0.0717607	TCGA
TCGA-KK-A8IJ-01A-11D-A34U-08	-0.0693488	TCGA
TCGA-XJ-A9DK-01A-11D-A377-08	-0.0485468	TCGA
TCGA-HC-7210-01A-11D-2114-08	0.219676	TCGA
TCGA-ZG-A9L5-01A-12D-A41K-08	-0.140349	TCGA
TCGA-J9-A52C-01A-11D-A26M-08	0.361612	TCGA
TCGA-ZG-A8QW-01A-11D-A377-08	-0.0505899	TCGA
TCGA-YL-A8SB-01A-31D-A377-08	0.00316881	TCGA
TCGA-KK-A8IB-01A-11D-A364-08	0.128837	TCGA
TCGA-HC-7821-01A-12D-2114-08	-0.0717607	TCGA
TCGA-CH-5763-01A-11D-1576-08	0.152203	TCGA
TCGA-G9-7509-01A-11D-A41K-08	0.0424373	TCGA
TCGA-V1-A9OQ-01A-11D-A41K-08	0.0424373	TCGA
TCGA-EJ-7786-01A-11D-2114-08	0.0550246	TCGA
TCGA-KK-A8II-01A-11D-A364-08	-0.0717607	TCGA
TCGA-J4-A67T-01A-11D-A30X-08	-0.0693488	TCGA
TCGA-EJ-7125-01A-11D-1961-08	-0.0717607	TCGA
TCGA-H9-7775-01A-11D-2114-08	-0.0717607	TCGA
TCGA-KK-A7AY-01A-11D-A33T-08	-0.0328131	TCGA
TCGA-VP-A87B-01A-11D-A34U-08	-0.0782589	TCGA
TCGA-G9-6370-01A-11D-1786-08	0.106416	TCGA
TCGA-XK-AAJT-01A-11D-A41K-08	0.0506044	TCGA
TCGA-HC-A9TE-01A-11D-A41K-08	0.0115084	TCGA
TCGA-XK-AAJP-01A-11D-A41K-08	-0.0492896	TCGA
TCGA-ZG-A9L1-01A-11D-A41K-08	-0.0071848	TCGA
TCGA-ZG-A9N3-01A-11D-A41K-08	-0.0406366	TCGA
TCGA-ZG-A9L9-01A-11D-A41K-08	-0.0621579	TCGA
TCGA-EJ-7318-01B-11D-A32B-08	-0.0717607	TCGA
TCGA-XJ-A83H-01A-11D-A34U-08	-0.048754	TCGA
TCGA-XQ-A8TA-01A-11D-A364-08	0.506061	TCGA
TCGA-EJ-7785-01A-11D-2114-08	-0.0717607	TCGA
TCGA-MG-AAMC-01A-11D-A41K-08	-0.0717607	TCGA
TCGA-HC-7212-01A-11D-2114-08	-0.0717607	TCGA
TCGA-KK-A8IH-01A-11D-A364-08	-0.0693488	TCGA
TCGA-HC-8213-01A-11D-A29Q-08	0.047481	TCGA
TCGA-VP-A87D-01A-11D-A34U-08	-0.0450606	TCGA
TCGA-VN-A88K-01A-11D-A34U-08	-0.0717607	TCGA
TCGA-KC-A7F6-01A-11D-A33T-08	-0.0717607	TCGA
TCGA-J4-8198-01A-11D-2260-08	-0.0717607	TCGA
TCGA-CH-5789-01A-11D-1576-08	0.0307319	TCGA
TCGA-VN-A943-01A-11D-A41K-08	-0.136022	TCGA
TCGA-HC-7820-01A-11D-2114-08	0.0911744	TCGA
TCGA-G9-7519-01A-11D-2260-08	-0.0717607	TCGA
TCGA-KK-A7B3-01A-11D-A33T-08	-0.103728	TCGA
TCGA-G9-6367-01A-11D-1786-08	-0.0158352	TCGA
TCGA-HI-7170-01A-11D-2114-08	-0.0354537	TCGA
TCGA-HC-7740-01A-11D-2114-08	-0.0698106	TCGA
TCGA-ZG-A8QY-01A-11D-A377-08	0.209275	TCGA
TCGA-EJ-5516-01A-01D-1576-08	-0.0717607	TCGA
TCGA-2A-A8VL-01A-21D-A377-08	-0.0717607	TCGA
TCGA-TP-A8TV-01A-11D-A41K-08	0.288657	TCGA
TCGA-KK-A8I4-01A-11D-A364-08	-0.0717607	TCGA
TCGA-ZG-A9KY-01A-11D-A41K-08	0.080789	TCGA
TCGA-ZG-A9LN-01A-11D-A41K-08	0.0582943	TCGA
TCGA-HC-7747-01A-11D-2114-08	-0.0717607	TCGA
TCGA-EJ-A8FS-01A-11D-A34U-08	-0.0816718	TCGA
TCGA-G9-6494-01A-11D-1786-08	-0.0866395	TCGA
TCGA-EJ-5518-01A-01D-1576-08	-0.0717607	TCGA
TCGA-HC-A6AL-01A-11D-A30E-08	-0.0157065	TCGA
TCGA-EJ-5512-01A-01D-1576-08	-0.0082386	TCGA
TCGA-G9-6338-01A-12D-1961-08	0.0510883	TCGA
TCGA-HC-7233-01A-11D-2114-08	0.205221	TCGA
TCGA-HC-A9TH-01A-11D-A41K-08	-0.107863	TCGA
TCGA-CH-5739-01A-11D-1576-08	-0.0004443	TCGA
TCGA-HC-7081-01A-11D-1961-08	-0.0717607	TCGA
TCGA-YL-A8HL-01A-11D-A364-08	0.0424373	TCGA
TCGA-G9-7522-01A-11D-2260-08	-0.206363	TCGA
TCGA-HC-8264-01B-11D-2395-08	-0.114916	TCGA
TCGA-YL-A8SA-01A-21D-A377-08	-0.0816463	TCGA
TCGA-KK-A6E7-01A-11D-A31L-08	0.0626956	TCGA
TCGA-EJ-A8FU-01A-11D-A364-08	-0.0717607	TCGA
TCGA-V1-A9ZG-01A-11D-A41K-08	-0.0407545	TCGA
TCGA-ZG-A9MC-01A-31D-A41K-08	-0.092946	TCGA
TCGA-QU-A6IP-01A-11D-A31L-08	-0.0481612	TCGA
TCGA-EJ-7115-01A-11D-2114-08	-0.113949	TCGA
TCGA-2A-A8VV-01A-11D-A377-08	0.0506044	TCGA
TCGA-KK-A8I7-01A-21D-A364-08	0.134989	TCGA
TCGA-G9-6336-01A-11D-1786-08	-0.0446677	TCGA
TCGA-Y6-A8TL-01A-21D-A377-08	-0.0060007	TCGA
TCGA-G9-6366-01A-11D-2114-08	-0.0717607	TCGA
TCGA-VP-AA1N-01A-31D-A41K-08	0.126004	TCGA
TCGA-EJ-5522-01A-01D-1576-08	-0.0717607	TCGA
TCGA-XJ-A9DQ-01A-11D-A377-08	0.139455	TCGA
TCGA-SU-A7E7-01A-22D-A33T-08	-0.0788561	TCGA
TCGA-HC-8266-01A-11D-2260-08	-0.0246784	TCGA
TCGA-EJ-5521-01A-01D-1576-08	-0.0717607	TCGA
TCGA-HC-7209-01A-11D-2114-08	-0.0717607	TCGA
TCGA-EJ-A46H-01A-31D-A26M-08	-0.0717607	TCGA
TCGA-V1-A9O7-01A-21D-A41K-08	-0.0717607	TCGA
TCGA-KK-A6E4-01A-11D-A30E-08	0.0356327	TCGA
TCGA-2A-A8VO-01A-11D-A377-08	-0.0717607	TCGA
TCGA-EJ-5495-01A-01D-1576-08	0.497049	TCGA
TCGA-G9-6356-01A-11D-1786-08	0.0410016	TCGA
TCGA-KK-A7AQ-01A-11D-A33T-08	-0.0717607	TCGA
TCGA-HC-7745-01A-11D-2114-08	-0.0024114	TCGA
TCGA-EJ-5505-01A-01D-1576-08	-0.0023903	TCGA
TCGA-CH-5790-01A-11D-1576-08	-0.0717607	TCGA
TCGA-EJ-A7NM-01A-21D-A33T-08	0.0351511	TCGA
TCGA-KK-A8ID-01A-11D-A364-08	0.0468259	TCGA
TCGA-HC-A8D0-01A-11D-A364-08	-0.0717607	TCGA
TCGA-EJ-5507-01A-01D-1576-08	-0.0385244	TCGA
TCGA-EJ-5503-01A-01D-1576-08	0.0805914	TCGA
TCGA-KK-A6E3-01A-21D-A30E-08	0.0424373	TCGA
TCGA-CH-5754-01A-11D-1576-08	0.506061	TCGA
TCGA-HC-8257-01A-11D-2260-08	-0.0349172	TCGA
TCGA-KK-A7B1-01A-11D-A32B-08	-0.0717607	TCGA
TCGA-J4-AATZ-01A-11D-A41K-08	0.0684398	TCGA
TCGA-V1-A8MU-01A-11D-A377-08	-0.108743	TCGA
TCGA-2A-A8W1-01A-11D-A377-08	-0.0801927	TCGA
TCGA-EJ-A46F-01A-31D-A257-08	-0.0602785	TCGA
TCGA-M7-A724-01A-12D-A32B-08	-0.0717607	TCGA
TCGA-EJ-5498-01A-01D-1576-08	-0.0717607	TCGA
TCGA-HC-7752-01A-11D-2114-08	0.0562268	TCGA
TCGA-HC-7744-01A-11D-2114-08	-0.0223518	TCGA
TCGA-EJ-A65D-01A-11D-A30E-08	-0.0446677	TCGA
TCGA-HC-8216-01A-11D-A29Q-08	0.915357	TCGA
TCGA-EJ-7789-01A-11D-2114-08	0.0815086	TCGA
TCGA-CH-5748-01A-11D-1576-08	-0.127014	TCGA
TCGA-J4-A83K-01A-11D-A34U-08	-0.0384524	TCGA
TCGA-V1-A9Z9-01A-21D-A41K-08	-0.0525429	TCGA
TCGA-CH-5769-01A-11D-1576-08	0.361612	TCGA
TCGA-CH-5752-01A-11D-1576-08	-0.0717607	TCGA
TCGA-HI-7171-01A-12D-2114-08	0.00258647	TCGA
TCGA-XK-AAK1-01A-11D-A41K-08	-0.0717607	TCGA
TCGA-EJ-7784-01A-11D-2114-08	-0.0246784	TCGA
TCGA-H9-A6BY-01A-11D-A30E-08	-0.0717607	TCGA
TCGA-XQ-A8TB-01A-11D-A364-08	-0.0717607	TCGA
TCGA-KK-A6DY-01A-12D-A30X-08	-0.0717607	TCGA
TCGA-HI-7168-01A-11D-2114-08	-0.0260497	TCGA
TCGA-HC-A631-01A-11D-A29Q-08	-0.0717607	TCGA
TCGA-EJ-5511-01A-01D-1576-08	0.0914273	TCGA
TCGA-KK-A7B2-01A-12D-A32B-08	-0.10286	TCGA
TCGA-XA-A8JR-01A-11D-A364-08	-0.0536895	TCGA
TCGA-QU-A6IM-01A-11D-A31L-08	0.685108	TCGA
TCGA-KC-A7FA-01A-21D-A33T-08	0.358001	TCGA
TCGA-EJ-7797-01A-11D-2260-08	0.00258647	TCGA
TCGA-V1-A9OX-01A-11D-A41K-08	-0.123924	TCGA
TCGA-ZG-A9LZ-01A-11D-A41K-08	-0.0717607	TCGA
TCGA-EJ-A46D-01A-21D-A257-08	0.167024	TCGA
TCGA-V1-A9OY-01A-11D-A41K-08	-0.0717607	TCGA
TCGA-YL-A8SH-01B-11D-A377-08	-0.021555	TCGA
TCGA-2A-A8VT-01A-11D-A377-08	0.027556	TCGA
TCGA-HC-8259-01A-11D-2260-08	-0.0683308	TCGA
TCGA-M7-A725-01A-12D-A32B-08	-0.0547143	TCGA
TCGA-XK-AAJ3-01A-11D-A41K-08	0.334463	TCGA
TCGA-HC-8261-01A-11D-2260-08	-0.0764993	TCGA
TCGA-ZG-A9LU-01A-11D-A41K-08	-0.0693488	TCGA
TCGA-HC-7211-01A-11D-2114-08	-0.0854979	TCGA
TCGA-G9-6351-01A-21D-1961-08	-0.0717607	TCGA
TCGA-G9-6364-01A-21D-1786-08	0.168157	TCGA
TCGA-HC-7080-01A-11D-1961-08	-0.0717607	TCGA
TCGA-EJ-5496-01A-01D-1576-08	0.0424373	TCGA
TCGA-G9-6354-01A-11D-A30X-08	-0.0652813	TCGA
TCGA-HC-8258-01A-11D-2260-08	-0.227665	TCGA
TCGA-EJ-A7NJ-01A-22D-A34U-08	-0.0813846	TCGA
TCGA-KC-A7F5-01A-11D-A33T-08	-0.0717607	TCGA
TCGA-M7-A71Z-01A-12D-A32B-08	-0.0717607	TCGA
TCGA-2A-AAYO-01A-11D-A41K-08	0.0176638	TCGA
TCGA-J9-A8CL-01A-11D-A34U-08	-0.10367	TCGA
TCGA-KK-A6E5-01A-11D-A30X-08	-0.056172	TCGA
TCGA-CH-5753-01A-11D-1576-08	-0.0570881	TCGA
TCGA-EJ-7328-01A-31D-2114-08	-0.0717607	TCGA
TCGA-KK-A8IK-01A-11D-A364-08	0.0201541	TCGA
TCGA-EJ-5519-01A-01D-1576-08	0.506061	TCGA
TCGA-EJ-A46I-01A-12D-A26M-08	-0.0087582	TCGA
TCGA-XK-AAJR-01A-11D-A41K-08	0.00703201	TCGA
TCGA-EJ-A7NK-01A-12D-A34U-08	-0.0713516	TCGA
TCGA-ZG-A8QZ-01A-11D-A377-08	-0.109862	TCGA
TCGA-VP-A87C-01A-11D-A34U-08	0.058048	TCGA
TCGA-YL-A8HK-01A-11D-A364-08	-0.0717607	TCGA
TCGA-CH-5764-01A-21D-1576-08	-0.0717607	TCGA
TCGA-HC-A6AO-01A-11D-A30E-08	-0.0848012	TCGA
TCGA-G9-6343-01A-21D-1961-08	0.265299	TCGA
TCGA-G9-6379-01A-11D-A31L-08	0.00465302	TCGA
TCGA-EJ-A65J-01A-11D-A30X-08	0.0462729	TCGA
TCGA-VN-A88R-01A-11D-A364-08	0.268208	TCGA
TCGA-HC-A8D1-01A-11D-A364-08	-0.0656294	TCGA
TCGA-G9-6363-01A-21D-1786-08	-0.0255725	TCGA
TCGA-KK-A59V-01A-11D-A29Q-08	0.361612	TCGA
TCGA-VP-A878-01A-31D-A34U-08	-0.124224	TCGA
TCGA-J4-A83L-01A-11D-A34U-08	-0.03652	TCGA
TCGA-ZG-A9L6-01A-11D-A41K-08	0.0483491	TCGA
TCGA-VP-A875-01A-31D-A34U-08	-0.0717607	TCGA
TCGA-EJ-A65E-01A-11D-A29Q-08	-0.125001	TCGA
TCGA-EJ-7782-01A-11D-2114-08	0.361612	TCGA
TCGA-ZG-A9L0-01A-11D-A41K-08	0.0811135	TCGA
TCGA-J4-A67Q-01A-21D-A30E-08	-0.0468598	TCGA
TCGA-EJ-5542-01A-01D-1576-08	-0.0569533	TCGA
TCGA-VN-A88M-01A-11D-A34U-08	-0.0717607	TCGA
TCGA-YL-A8SL-01B-21D-A377-08	0.108711	TCGA
TCGA-G9-7525-01A-31D-2260-08	0.0228916	TCGA
TCGA-EJ-AB27-01A-11D-A41K-08	-0.0617142	TCGA
TCGA-V1-A8WN-01A-11D-A377-08	-0.0717607	TCGA
TCGA-EJ-7327-01A-11D-2114-08	-0.0717607	TCGA
TCGA-EJ-8469-01A-11D-2395-08	-0.0717607	TCGA
TCGA-V1-A8WS-01A-11D-A377-08	-0.0717607	TCGA
TCGA-G9-A9S0-01A-11D-A41K-08	0.0527937	TCGA
TCGA-CH-5767-01A-11D-1786-08	0.0695397	TCGA
TCGA-EJ-5501-01A-01D-1576-08	-0.0602785	TCGA
TCGA-CH-5750-01A-11D-1576-08	-0.0717607	TCGA
TCGA-CH-5762-01A-11D-1576-08	0.172347	TCGA
TCGA-CH-5738-01A-11D-1576-08	-0.0717607	TCGA
TCGA-X4-A8KQ-01A-12D-A364-08	-0.12302	TCGA
TCGA-VP-A87J-01A-11D-A34U-08	-0.0717607	TCGA
TCGA-J9-A52D-01A-11D-A29Q-08	0.0413944	TCGA
TCGA-EJ-7783-01A-11D-2114-08	-0.0717607	TCGA
TCGA-KC-A4BV-01A-31D-A26M-08	-0.0358006	TCGA
TCGA-EJ-7317-01A-31D-2114-08	0.0254818	TCGA
TCGA-G9-6378-01A-11D-1786-08	-0.0407545	TCGA
TCGA-XK-AAIR-01A-11D-A41K-08	0.058048	TCGA
TCGA-YL-A9WX-01A-21D-A41K-08	-0.0717607	TCGA
TCGA-EJ-A7NH-01A-12D-A33T-08	-0.164445	TCGA
TCGA-CH-5771-01A-21D-1576-08	-0.022674	TCGA
TCGA-G9-A9S4-01A-11D-A41K-08	-0.0717607	TCGA
TCGA-YL-A9WL-01A-11D-A41K-08	-0.0717607	TCGA
TCGA-J4-A6M7-01A-11D-A31L-08	-0.0717607	TCGA
TCGA-EJ-A8FO-01A-21D-A364-08	-0.0951295	TCGA
TCGA-G9-6329-01A-13D-1961-08	-0.0693488	TCGA
TCGA-EJ-7788-01A-11D-2114-08	0.00973911	TCGA
TCGA-KK-A6E1-01A-11D-A30X-08	-0.0717607	TCGA
TCGA-HC-7738-01A-11D-2114-08	0.23529	TCGA
TCGA-KK-A8IM-01A-11D-A364-08	0.0100219	TCGA
TCGA-EJ-7314-01A-31D-2114-08	-0.118492	TCGA
TCGA-QU-A6IN-01A-11D-A31L-08	-0.0717607	TCGA
TCGA-V1-A9ZI-01A-11D-A41K-08	-0.115267	TCGA
TCGA-G9-6369-01A-21D-1961-08	-0.0150897	TCGA
TCGA-EJ-7792-01A-11D-2114-08	0.016667	TCGA
TCGA-V1-A8X3-01A-11D-A377-08	-0.0717607	TCGA
TCGA-KK-A8I5-01A-11D-A364-08	5.68e-05	TCGA
TCGA-G9-6496-01A-11D-1786-08	0.0187159	TCGA
TCGA-ZG-A9L2-01A-31D-A41K-08	0.0531266	TCGA
TCGA-G9-7523-01A-11D-2260-08	-0.0319186	TCGA
TCGA-EJ-A6RC-01A-11D-A32B-08	-0.0717607	TCGA
TCGA-QU-A6IO-01A-11D-A31L-08	-0.0717607	TCGA
TCGA-J4-A67R-01A-21D-A30E-08	-0.0717607	TCGA
TCGA-KK-A8IL-01A-11D-A364-08	-0.0717607	TCGA
TCGA-V1-A8WV-01A-11D-A377-08	0.121002	TCGA
TCGA-V1-A8MG-01A-11D-A364-08	-0.0717607	TCGA
TCGA-2A-A8VX-01A-11D-A377-08	0.0181426	TCGA
TCGA-HC-7750-01A-11D-2114-08	0.0222481	TCGA
TCGA-J9-A8CM-01A-11D-A34U-08	0.704835	TCGA
TCGA-EJ-A7NG-01A-31D-A33T-08	0.0322292	TCGA
TCGA-XJ-A83F-01A-11D-A34U-08	-0.0717607	TCGA
TCGA-V1-A8ML-01A-11D-A377-08	-0.0107387	TCGA
TCGA-EJ-A46E-01A-31D-A257-08	0.0920254	TCGA
TCGA-G9-6498-01A-12D-A30X-08	-0.0717607	TCGA
TCGA-HC-7231-01A-11D-2114-08	-0.0547143	TCGA
TCGA-KK-A7B4-01A-11D-A32B-08	-0.0717607	TCGA
TCGA-KK-A8I8-01A-11D-A364-08	-0.0717607	TCGA
TCGA-XK-AAIV-01A-11D-A41K-08	-0.0174514	TCGA
TCGA-J4-A83I-01A-11D-A364-08	-0.193039	TCGA
TCGA-G9-6333-01A-12D-1961-08	-0.0717607	TCGA
TCGA-KK-A6E0-01A-11D-A30X-08	-0.0693488	TCGA
TCGA-EJ-A65F-01A-21D-A30X-08	0.497049	TCGA
TCGA-CH-5751-01A-11D-1576-08	-0.0717607	TCGA
TCGA-G9-7510-01A-11D-2260-08	0.0413501	TCGA
TCGA-WW-A8ZI-01A-11D-A377-08	-0.0503675	TCGA
TCGA-HC-A6AQ-01A-11D-A30E-08	-0.0383552	TCGA
TCGA-J9-A8CP-01A-11D-A34U-08	-0.0236193	TCGA
TCGA-VP-A87E-01A-31D-A34U-08	0.128706	TCGA
TCGA-G9-6348-01A-11D-1786-08	-0.0717607	TCGA
TCGA-EJ-5524-01A-01D-1576-08	-0.0505899	TCGA
TCGA-KK-A7AW-01A-11D-A32B-08	-0.0078283	TCGA
TCGA-H9-A6BX-01A-31D-A30X-08	-0.0410472	TCGA
TCGA-EJ-5514-01A-01D-1576-08	-0.0717607	TCGA
TCGA-KC-A4BL-01A-31D-A257-08	-0.0717607	TCGA
TCGA-V1-A9ZR-01A-11D-A41K-08	-0.0717607	TCGA
TCGA-EJ-5504-01A-01D-1576-08	-0.0717607	TCGA
TCGA-V1-A8WL-01A-11D-A377-08	-0.0246784	TCGA
TCGA-KK-A59Z-01A-12D-A26M-08	-0.134541	TCGA
TCGA-KK-A6E2-01A-11D-A30X-08	0.0410016	TCGA
TCGA-EJ-7794-01A-11D-2114-08	-0.0717607	TCGA
TCGA-YL-A9WJ-01A-11D-A377-08	0.0174176	TCGA
TCGA-EJ-A46G-01A-31D-A26M-08	-0.0408649	TCGA
TCGA-J4-A83M-01A-11D-A34U-08	-0.0717607	TCGA
TCGA-CH-5746-01A-11D-1576-08	0.10081	TCGA
TCGA-FC-7708-01A-11D-2114-08	-0.0786611	TCGA
TCGA-KC-A4BN-01A-61D-A257-08	-0.0717607	TCGA
TCGA-HC-7077-01A-11D-1961-08	-0.099234	TCGA
TCGA-YL-A8SP-01B-11D-A377-08	0.0100219	TCGA
TCGA-EJ-7791-01A-11D-2114-08	-0.104623	TCGA
TCGA-J4-A67M-01A-11D-A30E-08	-0.0717607	TCGA
TCGA-HC-7818-01A-11D-2114-08	-0.0717607	TCGA
TCGA-HC-A76W-01A-11D-A33T-08	-0.0717607	TCGA
TCGA-KK-A5A1-01A-11D-A29Q-08	0.3523	TCGA
TCGA-XJ-A9DX-01A-11D-A377-08	0.48687	TCGA
TCGA-V1-A9OA-01A-11D-A41K-08	-0.0112717	TCGA
TCGA-V1-A9Z7-01A-11D-A41K-08	-0.0717607	TCGA
TCGA-J4-A6G1-01A-11D-A30X-08	0.0100219	TCGA
TCGA-J4-AATV-01A-11D-A41K-08	-0.0087582	TCGA
TCGA-VP-A879-01A-11D-A34U-08	-0.0367868	TCGA
TCGA-KC-A7FD-01A-11D-A33T-08	-0.0971938	TCGA
TCGA-EJ-5502-01A-01D-1576-08	-0.0715704	TCGA
TCGA-CH-5788-01A-11D-1576-08	0.256834	TCGA
TCGA-V1-A9OF-01A-11D-A41K-08	0.0713348	TCGA
TCGA-G9-6499-01A-12D-1961-08	0.0726876	TCGA
TCGA-HC-7749-01A-11D-2114-08	-0.023356	TCGA
TCGA-G9-6373-01A-11D-1786-08	0.0506044	TCGA
TCGA-V1-A8MM-01A-11D-A377-08	-0.0580335	TCGA
TCGA-KC-A4BR-01A-32D-A257-08	-0.0717607	TCGA
TCGA-YL-A8HO-01A-11D-A364-08	-0.022674	TCGA
TCGA-EJ-7321-01A-31D-2260-08	-0.0717607	TCGA
TCGA-XJ-A9DI-01A-11D-A377-08	-0.0717607	TCGA
TCGA-EJ-7218-01B-11D-A32B-08	0.18963	TCGA
TCGA-J4-A67N-01A-11D-A30E-08	-0.0717607	TCGA
TCGA-EJ-5532-01A-01D-1576-08	0.0506044	TCGA
TCGA-G9-6385-01A-11D-1786-08	0.0270683	TCGA
TCGA-VN-A88O-01A-11D-A34U-08	-0.0717607	TCGA
TCGA-KC-A7F3-01A-21D-A33T-08	0.159128	TCGA
TCGA-YL-A9WH-01A-11D-A377-08	-0.0878325	TCGA
TCGA-G9-7521-01A-11D-2260-08	-0.155333	TCGA
TCGA-V1-A8MF-01A-11D-A364-08	-0.0717607	TCGA
TCGA-X4-A8KS-01A-12D-A364-08	-0.0333911	TCGA
TCGA-CH-5768-01A-11D-1576-08	0.0356327	TCGA
TCGA-HC-A6HY-01A-11D-A31L-08	-0.0717607	TCGA
TCGA-FC-A5OB-01A-11D-A29Q-08	0.251281	TCGA
TCGA-ZG-A9L4-01A-11D-A41K-08	-0.0717607	TCGA
TCGA-EJ-A65G-01A-21D-A29Q-08	0.0510797	TCGA
TCGA-HC-7736-01A-11D-2114-08	0.0424373	TCGA
TCGA-KK-A7AV-01A-11D-A32B-08	0.112488	TCGA
TCGA-KK-A8IG-01A-11D-A364-08	0.0963116	TCGA
TCGA-G9-6332-01A-11D-1786-08	-0.0389032	TCGA
TCGA-V1-A9OT-01A-11D-A41K-08	-0.0407545	TCGA
TCGA-KC-A7FE-01A-12D-A33T-08	0.0969996	TCGA
TCGA-YJ-A8SW-01A-11D-A377-08	0.0196464	TCGA
TCGA-V1-A9OL-01A-11D-A41K-08	-0.0717607	TCGA
TCGA-CH-5745-01A-11D-1576-08	-0.0277279	TCGA
TCGA-V1-A9O9-01A-11D-A41K-08	-0.115636	TCGA
TCGA-EJ-5527-01A-01D-1576-08	-0.0150897	TCGA
TCGA-KK-A7AP-01A-12D-A33T-08	-0.106799	TCGA
TCGA-HC-8265-01A-11D-2260-08	0.396309	TCGA
TCGA-CH-5765-01A-11D-1576-08	-0.0717607	TCGA
TCGA-HC-8260-01A-11D-2260-08	-0.0717607	TCGA
TCGA-CH-5741-01A-11D-1576-08	-0.0717607	TCGA
TCGA-ZG-A9LY-01A-11D-A41K-08	-0.0717607	TCGA
TCGA-CH-5791-01A-11D-1576-08	-0.0717607	TCGA
TCGA-CH-5792-01A-11D-1576-08	-0.0144778	TCGA
TCGA-EJ-5515-01A-01D-1576-08	0.0395139	TCGA
TCGA-G9-6371-01A-11D-1786-08	-0.0335053	TCGA
TCGA-HC-8256-01A-11D-2260-08	-0.0717607	TCGA
TCGA-V1-A8WW-01A-11D-A377-08	-0.0521114	TCGA
TCGA-M7-A720-01A-12D-A32B-08	0.0176038	TCGA
TCGA-CH-5766-01A-11D-1576-08	-0.0717607	TCGA
TCGA-EJ-8470-01A-11D-2395-08	-0.114138	TCGA
TCGA-G9-A9S7-01A-11D-A41K-08	-0.092946	TCGA
TCGA-XK-AAIW-01A-11D-A41K-08	0.361612	TCGA
TCGA-TP-A8TT-01A-12D-A41K-08	0.0410016	TCGA
TCGA-VN-A88L-01A-11D-A34U-08	-0.021555	TCGA
TCGA-YL-A8SQ-01B-11D-A377-08	-0.0717607	TCGA
TCGA-V1-A8MK-01A-11D-A364-08	-0.127623	TCGA
TCGA-G9-6339-01A-12D-A30X-08	-0.0816463	TCGA
TCGA-HC-A6AS-01A-11D-A30E-08	-0.0717607	TCGA
TCGA-KC-A4BO-01A-61D-A257-08	-0.0717607	TCGA
TCGA-HC-8262-01A-11D-2260-08	-0.0717607	TCGA
TCGA-M7-A722-01A-12D-A364-08	-0.0971938	TCGA
TCGA-VP-A87K-01A-11D-A34U-08	0.0734435	TCGA
TCGA-G9-6362-01A-11D-1786-08	-0.111867	TCGA
TCGA-J9-A52E-01A-11D-A26M-08	-0.116396	TCGA
TCGA-KK-A59X-01A-11D-A29Q-08	0.0601408	TCGA
TCGA-FC-7961-01A-11D-A29Q-08	0.165355	TCGA
TCGA-EJ-A46B-01A-31D-A257-08	0.0108912	TCGA
TCGA-EJ-8472-01A-11D-2395-08	0.0200077	TCGA
TCGA-YL-A8S8-01A-11D-A377-08	-0.0717607	TCGA
TCGA-EJ-5517-01A-01D-1576-08	0.0966996	TCGA
TCGA-VN-A88I-01A-11D-A34U-08	-0.0693488	TCGA
TCGA-V1-A9OH-01A-11D-A41K-08	0.293703	TCGA

## Sheet: Figure 2b
Data in Supplementary Table 4 and Supplementary Table 5

## Sheet: Figure 3a-d, SF7 &SF8
Patient_ID	Sample_ID	Sample_Alias	Cluster_ID	postDP_ccf_mean	postDP_ccf_CI_low	postDP_ccf_CI_high	postDP_ccf_0.0	postDP_ccf_0.01	postDP_ccf_0.02	postDP_ccf_0.03	postDP_ccf_0.04	postDP_ccf_0.05	postDP_ccf_0.06	postDP_ccf_0.07	postDP_ccf_0.08	postDP_ccf_0.09	postDP_ccf_0.1	postDP_ccf_0.11	postDP_ccf_0.12	postDP_ccf_0.13	postDP_ccf_0.14	postDP_ccf_0.15	postDP_ccf_0.16	postDP_ccf_0.17	postDP_ccf_0.18	postDP_ccf_0.19	postDP_ccf_0.2	postDP_ccf_0.21	postDP_ccf_0.22	postDP_ccf_0.23	postDP_ccf_0.24	postDP_ccf_0.25	postDP_ccf_0.26	postDP_ccf_0.27	postDP_ccf_0.28	postDP_ccf_0.29	postDP_ccf_0.3	postDP_ccf_0.31	postDP_ccf_0.32	postDP_ccf_0.33	postDP_ccf_0.34	postDP_ccf_0.35	postDP_ccf_0.36	postDP_ccf_0.37	postDP_ccf_0.38	postDP_ccf_0.39	postDP_ccf_0.4	postDP_ccf_0.41	postDP_ccf_0.42
P1	19-1-5-2-1-T-S42	NA	1	1	1	1	0	0	0	0	0	0	0	0	0	0	0	0	0	0	0	0	0	0	0	0	0	0	0	0	0	0	0	0	0	0	0	0	0	0	0	0	0	0	0	0	0	0	0
P1	19-1-6-2-1-T-S25	NA	1	1	1	1	0	0	0	0	0	0	0	0	0	0	0	0	0	0	0	0	0	0	0	0	0	0	0	0	0	0	0	0	0	0	0	0	0	0	0	0	0	0	0	0	0	0	0
P1	19-1-7-2-1-T-S26	NA	1	1	1	1	0	0	0	0	0	0	0	0	0	0	0	0	0	0	0	0	0	0	0	0	0	0	0	0	0	0	0	0	0	0	0	0	0	0	0	0	0	0	0	0	0	0	0
P1	19-1-11-2-1-T-S10	NA	1	1	1	1	0	0	0	0	0	0	0	0	0	0	0	0	0	0	0	0	0	0	0	0	0	0	0	0	0	0	0	0	0	0	0	0	0	0	0	0	0	0	0	0	0	0	0
P1	19-1-12-2-1-T-S11	NA	1	1	1	1	0	0	0	0	0	0	0	0	0	0	0	0	0	0	0	0	0	0	0	0	0	0	0	0	0	0	0	0	0	0	0	0	0	0	0	0	0	0	0	0	0	0	0
P1	19-1-13-2-1-T-S12	NA	1	1	1	1	0	0	0	0	0	0	0	0	0	0	0	0	0	0	0	0	0	0	0	0	0	0	0	0	0	0	0	0	0	0	0	0	0	0	0	0	0	0	0	0	0	0	0
P1	19-1-8-2-1-M-S27	NA	1	1	1	1	0	0	0	0	0	0	0	0	0	0	0	0	0	0	0	0	0	0	0	0	0	0	0	0	0	0	0	0	0	0	0	0	0	0	0	0	0	0	0	0	0	0	0
P1	19-1-9-2-1-M-S28	NA	1	1	1	1	0	0	0	0	0	0	0	0	0	0	0	0	0	0	0	0	0	0	0	0	0	0	0	0	0	0	0	0	0	0	0	0	0	0	0	0	0	0	0	0	0	0	0
P1	19-1-10-2-1-M-S1	NA	1	1	1	1	0	0	0	0	0	0	0	0	0	0	0	0	0	0	0	0	0	0	0	0	0	0	0	0	0	0	0	0	0	0	0	0	0	0	0	0	0	0	0	0	0	0	0
P1	19-1-5-2-1-T-S42	NA	2	0.01	0.01	0.01	0	0.999954	4.70578e-05	2.16952e-10	3.81463e-16	3.91603e-22	2.83733e-28	1.60541e-34	7.5352e-41	0	0	0	0	0	0	0	0	0	0	0	0	0	0	0	0	0	0	0	0	0	0	0	0	0	0	0	0	0	0	0	0	0	0
P1	19-1-6-2-1-T-S25	NA	2	0.01	0.01	0.01	0	1	3.83734e-07	5.93014e-15	2.39164e-23	4.52014e-32	5.1962e-41	0	0	0	0	0	0	0	0	0	0	0	0	0	0	0	0	0	0	0	0	0	0	0	0	0	0	0	0	0	0	0	0	0	0	0	0
P1	19-1-7-2-1-T-S26	NA	2	0.01	0.01	0.01	0	1	2.44799e-08	1.35479e-16	3.96311e-25	7.99507e-34	1.251e-42	0	0	0	0	0	0	0	0	0	0	0	0	0	0	0	0	0	0	0	0	0	0	0	0	0	0	0	0	0	0	0	0	0	0	0	0
P1	19-1-11-2-1-T-S10	NA	2	1	1	1	0	0	0	0	0	0	0	0	0	0	0	0	0	0	0	0	0	0	0	0	0	0	0	0	0	0	0	0	0	0	0	0	0	0	0	0	0	0	0	0	0	0	0
P1	19-1-12-2-1-T-S11	NA	2	1	1	1	0	0	0	0	0	0	0	0	0	0	0	0	0	0	0	0	0	0	0	0	0	0	0	0	0	0	0	0	0	0	0	0	0	0	0	0	0	0	0	0	0	0	0
P1	19-1-13-2-1-T-S12	NA	2	1	1	1	0	0	0	0	0	0	0	0	0	0	0	0	0	0	0	0	0	0	0	0	0	0	0	0	0	0	0	0	0	0	0	0	0	0	0	0	0	0	0	0	0	0	0
P1	19-1-8-2-1-M-S27	NA	2	1	1	1	0	0	0	0	0	0	0	0	0	0	0	0	0	0	0	0	0	0	0	0	0	0	0	0	0	0	0	0	0	0	0	0	0	0	0	0	0	0	0	0	0	0	0
P1	19-1-9-2-1-M-S28	NA	2	1	1	1	0	0	0	0	0	0	0	0	0	0	0	0	0	0	0	0	0	0	0	0	0	0	0	0	0	0	0	0	0	0	0	0	0	0	0	0	0	0	0	0	0	0	0
P1	19-1-10-2-1-M-S1	NA	2	1	1	1	0	0	0	0	0	0	0	0	0	0	0	0	0	0	0	0	0	0	0	0	0	0	0	0	0	0	0	0	0	0	0	0	0	0	0	0	0	0	0	0	0	0	0
P1	19-1-5-2-1-T-S42	NA	3	0.01	0.01	0.01	0	0.9962	0.00379186	8.03738e-06	1.3326e-08	1.92238e-11	2.52995e-14	3.11532e-17	3.64388e-20	4.08785e-23	4.42776e-26	4.65235e-29	4.75859e-32	4.75051e-35	4.63803e-38	4.4358e-41	4.2e-44	0	0	0	0	0	0	0	0	0	0	0	0	0	0	0	0	0	0	0	0	0	0	0	0	0	0
P1	19-1-6-2-1-T-S25	NA	3	0.01	0.01	0.01	0	0.999927	7.23126e-05	2.14997e-09	4.37438e-14	7.14484e-19	1.00578e-23	1.26733e-28	1.46189e-33	1.56642e-38	1.57e-43	0	0	0	0	0	0	0	0	0	0	0	0	0	0	0	0	0	0	0	0	0	0	0	0	0	0	0	0	0	0	0	0
P1	19-1-7-2-1-T-S26	NA	3	0.01	0.01	0.01	0	0.99992	8.06306e-05	2.6697e-09	6.04162e-14	1.09618e-18	1.71195e-23	2.39006e-28	3.0508e-33	3.61221e-38	4.01e-43	0	0	0	0	0	0	0	0	0	0	0	0	0	0	0	0	0	0	0	0	0	0	0	0	0	0	0	0	0	0	0	0
P1	19-1-11-2-1-T-S10	NA	3	0.01	0.01	0.01	0	0.99875	0.00124926	2.69135e-08	1.07733e-13	1.68832e-19	1.44353e-25	8.0374e-32	3.23876e-38	1e-44	0	0	0	0	0	0	0	0	0	0	0	0	0	0	0	0	0	0	0	0	0	0	0	0	0	0	0	0	0	0	0	0	0
P1	19-1-12-2-1-T-S11	NA	3	0.99	0.98	1	0	0	0	0	0	0	0	0	0	0	0	0	0	0	0	0	0	0	0	0	0	0	0	0	0	0	0	0	0	0	0	0	0	0	0	0	0	0	0	0	0	0	0
P1	19-1-13-2-1-T-S12	NA	3	0.92	0.89	0.96	0	0	0	0	0	0	0	0	0	0	0	0	0	0	0	0	0	0	0	0	0	0	0	0	0	0	0	0	0	0	0	0	0	0	0	0	0	0	0	0	0	0	0
P1	19-1-8-2-1-M-S27	NA	3	1	0.99	1	0	0	0	0	0	0	0	0	0	0	0	0	0	0	0	0	0	0	0	0	0	0	0	0	0	0	0	0	0	0	0	0	0	0	0	0	0	0	0	0	0	0	0
P1	19-1-9-2-1-M-S28	NA	3	1	1	1	0	0	0	0	0	0	0	0	0	0	0	0	0	0	0	0	0	0	0	0	0	0	0	0	0	0	0	0	0	0	0	0	0	0	0	0	0	0	0	0	0	0	0
P1	19-1-10-2-1-M-S1	NA	3	1	0.99	1	0	0	0	0	0	0	0	0	0	0	0	0	0	0	0	0	0	0	0	0	0	0	0	0	0	0	0	0	0	0	0	0	0	0	0	0	0	0	0	0	0	0	0
P1	19-1-5-2-1-T-S42	NA	4	0.01	0.01	0.02	0	0.872691	0.117842	0.00890861	0.000529604	2.75401e-05	1.31355e-06	5.89361e-08	2.52534e-09	1.04349e-10	4.18569e-12	1.63763e-13	6.27113e-15	2.35673e-16	8.70968e-18	3.17037e-19	1.13821e-20	4.03461e-22	1.41324e-23	4.89546e-25	1.67806e-26	5.69486e-28	1.91432e-29	6.3763e-31	2.10524e-32	6.89197e-34	2.23759e-35	7.20683e-37	2.30304e-38	7.30355e-40	2.2988e-41	7.19e-43	2.2e-44	0	0	0	0	0	0	0	0	0	0
P1	19-1-6-2-1-T-S25	NA	4	0.01	0.01	0.01	0	0.996261	0.00372436	1.3764e-05	5.02847e-08	1.81594e-10	6.48214e-13	2.28702e-15	7.97509e-18	2.74844e-20	9.36086e-23	3.15055e-25	1.04781e-27	3.44345e-30	1.1181e-32	3.58697e-35	1.13689e-37	3.5597e-40	1.101e-42	3e-45	0	0	0	0	0	0	0	0	0	0	0	0	0	0	0	0	0	0	0	0	0	0	0
P1	19-1-7-2-1-T-S26	NA	4	0.01	0.01	0.01	0	0.989245	0.0106688	8.53035e-05	5.99265e-07	3.90097e-09	2.40936e-11	1.42981e-13	8.2142e-16	4.59034e-18	2.50345e-20	1.33552e-22	6.9812e-25	3.58026e-27	1.80316e-29	8.92528e-32	4.34446e-34	2.08061e-36	9.80714e-39	4.5514e-41	2.07e-43	1e-45	0	0	0	0	0	0	0	0	0	0	0	0	0	0	0	0	0	0	0	0	0
P1	19-1-11-2-1-T-S10	NA	4	0.01	0.01	0.01	0	0.99766	0.00233648	2.274e-06	1.5311e-09	8.36657e-13	3.98381e-16	1.71677e-19	6.84863e-23	2.56619e-26	9.1219e-30	3.09776e-33	1.01025e-36	3.17658e-40	9.7e-44	0	0	0	0	0	0	0	0	0	0	0	0	0	0	0	0	0	0	0	0	0	0	0	0	0	0	0	0
P1	19-1-12-2-1-T-S11	NA	4	0.39	0.36	0.42	0	0	0	0	0	0	0	0	0	0	0	0	0	0	0	0	0	0	4.9186e-41	2.9277e-36	6.07139e-32	4.85104e-28	1.62833e-24	2.47501e-21	1.81863e-18	6.84127e-16	1.38596e-13	1.58135e-11	1.05765e-09	4.29714e-08	1.09516e-06	1.80213e-05	0.000196544	0.00145471	0.00746631	0.0271022	0.0708411	0.135552	0.192784	0.206653	0.169131	0.106956	0.0528426
P1	19-1-13-2-1-T-S12	NA	4	0.77	0.73	0.82	0	0	0	0	0	0	0	0	0	0	0	0	0	0	0	0	0	0	0	0	0	0	0	0	0	0	0	0	0	0	0	0	0	0	0	0	0	0	0	0	0	0	6e-45
P1	19-1-8-2-1-M-S27	NA	4	0.86	0.8	0.91	0	0	0	0	0	0	0	0	0	0	0	0	0	0	0	0	0	0	0	0	0	0	0	0	0	0	0	0	0	0	0	0	0	0	0	0	0	0	0	0	0	0	0
P1	19-1-9-2-1-M-S28	NA	4	0.94	0.9	0.99	0	0	0	0	0	0	0	0	0	0	0	0	0	0	0	0	0	0	0	0	0	0	0	0	0	0	0	0	0	0	0	0	0	0	0	0	0	0	0	0	0	0	0
P1	19-1-10-2-1-M-S1	NA	4	0.96	0.92	1	0	0	0	0	0	0	0	0	0	0	0	0	0	0	0	0	0	0	0	0	0	0	0	0	0	0	0	0	0	0	0	0	0	0	0	0	0	0	0	0	0	0	0
P1	19-1-5-2-1-T-S42	NA	5	0.98	0.96	1	1e-40	1e-40	1e-40	1e-40	1e-40	1e-40	1e-40	1e-40	1e-40	1e-40	1e-40	1e-40	1e-40	1e-40	1e-40	1e-40	1e-40	1.00012e-40	1.00448e-40	1.12692e-40	4.0004e-40	6.12574e-39	1.04486e-37	1.58057e-36	2.11544e-35	2.52844e-34	2.72265e-33	2.66211e-32	2.38012e-31	1.95808e-30	1.49062e-29	1.05537e-28	6.98127e-28	4.33284e-27	2.53258e-26	1.39897e-25	7.32629e-25	3.64801e-24	1.73174e-23	7.85667e-23	3.41437e-22	1.42436e-21	5.71495e-21
P1	19-1-6-2-1-T-S25	NA	5	0.93	0.85	1	1e-40	1e-40	1e-40	1e-40	1e-40	1e-40	1e-40	1e-40	1.0027e-40	1.96707e-40	1.79977e-38	1.94266e-36	1.3568e-34	6.54376e-33	2.30204e-31	6.16922e-30	1.30433e-28	2.23884e-27	3.19477e-26	3.86603e-25	4.03462e-24	3.68367e-23	2.97893e-22	2.15667e-21	1.41093e-20	8.40969e-20	4.59982e-19	2.32364e-18	1.09029e-17	4.77606e-17	1.96223e-16	7.59229e-16	2.7769e-15	9.63351e-15	3.1797e-14	1.00136e-13	3.01658e-13	8.71342e-13	2.41855e-12	6.46377e-12	1.66642e-11	4.15144e-11	1.00096e-10
P1	19-1-7-2-1-T-S26	NA	5	0.1	0.03	0.18	1e-40	0.00235728	0.0129892	0.0301622	0.0491373	0.0658861	0.0780745	0.0849253	0.0867388	0.0844075	0.0790444	0.0717415	0.0634394	0.0548739	0.0465731	0.0388806	0.0319901	0.0259828	0.0208604	0.0165733	0.0130425	0.0101747	0.00787403	0.00604844	0.00461411	0.00349726	0.00263474	0.00197366	0.00147051	0.00109006	0.000804118	0.000590449	0.000431642	0.000314213	0.000227801	0.000164507	0.00011835	8.48334e-05	6.05934e-05	4.31311e-05	3.05988e-05	2.16374e-05	1.52521e-05
P1	19-1-11-2-1-T-S10	NA	5	0.95	0.88	1	1e-40	1e-40	1e-40	1e-40	1e-40	1e-40	1e-40	1e-40	1e-40	1e-40	1.00004e-40	1.00835e-40	2.13716e-40	1.0212e-38	6.25534e-37	2.82862e-35	9.73891e-34	2.63821e-32	5.77869e-31	1.04714e-29	1.60041e-28	2.09743e-27	2.3908e-26	2.3996e-25	2.14358e-24	1.72043e-23	1.25096e-22	8.30144e-22	5.06084e-21	2.85101e-20	1.49202e-19	7.28804e-19	3.33717e-18	1.43804e-17	5.85238e-17	2.25669e-16	8.26948e-16	2.88756e-15	9.63215e-15	3.0765e-14	9.42875e-14	2.77829e-13	7.88539e-13
P1	19-1-12-2-1-T-S11	NA	5	0.02	0.01	0.04	1.98142e-40	0.496788	0.250734	0.126177	0.0633085	0.03167	0.0157952	0.00785385	0.00389323	0.00192395	0.000947817	0.000465466	0.000227862	0.00011119	5.40823e-05	2.62198e-05	1.26699e-05	6.10204e-06	2.92902e-06	1.4012e-06	6.68027e-07	3.1739e-07	1.50273e-07	7.08999e-08	3.33327e-08	1.5615e-08	7.28862e-09	3.38974e-09	1.57068e-09	7.25094e-10	3.33482e-10	1.52793e-10	6.9739e-11	3.1708e-11	1.43604e-11	6.47818e-12	2.91079e-12	1.30264e-12	5.80592e-13	2.57715e-13	1.13922e-13	5.01482e-14	2.1982e-14
P1	19-1-13-2-1-T-S12	NA	5	0.04	0.01	0.07	1e-40	0.174328	0.203826	0.178426	0.138594	0.100747	0.0701816	0.0474463	0.031365	0.0203733	0.0130464	0.00825581	0.00517155	0.00321106	0.00197826	0.00121026	0.000735728	0.000444656	0.000267295	0.000159872	9.51709e-05	5.64021e-05	3.32844e-05	1.95625e-05	1.14529e-05	6.67996e-06	3.88199e-06	2.24803e-06	1.29736e-06	7.46208e-07	4.27795e-07	2.44463e-07	1.39257e-07	7.90807e-08	4.47702e-08	2.52691e-08	1.42196e-08	7.97805e-09	4.46298e-09	2.48933e-09	1.38446e-09	7.67752e-10	4.24534e-10
P1	19-1-8-2-1-M-S27	NA	5	0.03	0.01	0.07	1.40845e-40	0.290676	0.206663	0.146793	0.104168	0.0738488	0.0523041	0.0370089	0.0261609	0.0184745	0.0130336	0.00918602	0.00646778	0.00454933	0.00319669	0.00224395	0.00157356	0.00110232	0.000771402	0.000539268	0.000376595	0.000262717	0.00018308	0.000127448	8.8626e-05	6.15632e-05	4.2718e-05	2.96093e-05	2.05007e-05	1.41786e-05	9.79521e-06	6.75943e-06	4.65929e-06	3.20803e-06	2.2063e-06	1.51563e-06	1.03998e-06	7.12775e-07	4.87949e-07	3.33648e-07	2.27872e-07	1.55445e-07	1.05912e-07
P1	19-1-9-2-1-M-S28	NA	5	0.02	0.01	0.05	1.67109e-40	0.40273	0.241222	0.144208	0.0860455	0.0512416	0.0304558	0.0180659	0.0106952	0.00631904	0.00372596	0.00219252	0.00128754	0.000754538	0.000441265	0.000257519	0.00014997	8.71514e-05	5.05375e-05	2.92425e-05	1.68838e-05	9.72685e-06	5.59131e-06	3.20691e-06	1.83519e-06	1.04784e-06	5.96916e-07	3.39259e-07	1.92372e-07	1.08827e-07	6.1419e-08	3.45808e-08	1.94235e-08	1.08834e-08	6.08337e-09	3.39198e-09	1.88662e-09	1.04671e-09	5.7926e-10	3.19752e-10	1.7605e-10	9.66797e-11	5.29539e-11
P1	19-1-10-2-1-M-S1	NA	5	0.03	0.01	0.07	1.40489e-40	0.289185	0.20626	0.146912	0.104494	0.0742191	0.0526412	0.0372834	0.0263682	0.0186215	0.0131315	0.00924635	0.00650102	0.00456395	0.0031992	0.00223913	0.00156476	0.0010918	0.000760597	0.000529031	0.000367379	0.000254712	0.000176311	0.000121842	8.40618e-05	5.78995e-05	3.98127e-05	2.73294e-05	1.87282e-05	1.28118e-05	8.74914e-06	5.96427e-06	4.05861e-06	2.75688e-06	1.86927e-06	1.26512e-06	8.54658e-07	5.76293e-07	3.87862e-07	2.60548e-07	1.74689e-07	1.16897e-07	7.80715e-08
P1	19-1-5-2-1-T-S42	NA	6	0.07	0.01	0.16	1.15595e-40	0.135088	0.116996	0.101305	0.0877009	0.0759076	0.0656865	0.0568297	0.0491569	0.042511	0.0367559	0.0317731	0.02746	0.0237273	0.0204977	0.0177038	0.0152875	0.0131981	0.0113918	0.00983059	0.0084815	0.00731594	0.00630919	0.00543978	0.00468913	0.00404119	0.003482	0.00299952	0.00258332	0.00222437	0.00191487	0.00164807	0.00141812	0.00121997	0.00104928	0.000902258	0.000775663	0.000666677	0.000572873	0.000492155	0.000422711	0.000362982	0.00031162
P1	19-1-6-2-1-T-S25	NA	6	0.03	0.01	0.06	1.49e-40	0.329411	0.22127	0.148508	0.0995909	0.0667312	0.0446762	0.0298855	0.0199747	0.0133393	0.00890063	0.00593387	0.00395261	0.00263062	0.00174928	0.00116221	0.000771493	0.000511684	0.000339071	0.000224491	0.000148499	9.81435e-05	6.48057e-05	4.2754e-05	2.81806e-05	1.8558e-05	1.22101e-05	8.02624e-06	5.27119e-06	3.45864e-06	2.26727e-06	1.4849e-06	9.71601e-07	6.35145e-07	4.14811e-07	2.70656e-07	1.76431e-07	1.149e-07	7.47564e-08	4.85916e-08	3.1554e-08	2.04705e-08	1.32672e-08
P1	19-1-7-2-1-T-S26	NA	6	0.05	0.01	0.11	1.23531e-40	0.19088	0.154758	0.125412	0.101582	0.0822414	0.0665509	0.0538279	0.0435161	0.0351626	0.0283987	0.0229247	0.0184967	0.0149166	0.0120234	0.0096865	0.0077999	0.00627756	0.00504978	0.00406005	0.00326264	0.00262049	0.00210363	0.00168784	0.00135353	0.00108486	0.000869066	0.000695827	0.000556823	0.00044535	0.000356001	0.000284424	0.000227116	0.000181255	0.000144575	0.000115255	9.18299e-05	7.31253e-05	5.8198e-05	4.62918e-05	3.68006e-05	2.92389e-05	2.32176e-05
P1	19-1-11-2-1-T-S10	NA	6	0.05	0.01	0.11	1.25357e-40	0.20265	0.161872	0.129241	0.103141	0.0822749	0.0656	0.0522806	0.0416463	0.0331599	0.0263904	0.0209931	0.0166919	0.0132657	0.0105377	0.00836681	0.00663997	0.005267	0.00417593	0.00330928	0.00262122	0.00207521	0.00164214	0.0012988	0.00102675	0.000811278	0.000640707	0.000505746	0.000399015	0.000314649	0.000247996	0.000195363	0.000153823	0.000121053	9.52156e-05	7.48541e-05	5.88165e-05	4.61908e-05	3.62565e-05	2.84439e-05	2.23029e-05	1.74786e-05	1.36905e-05
P1	19-1-12-2-1-T-S11	NA	6	0.77	0.6	1	1e-40	2.77612e-32	2.3426e-26	6.26618e-23	1.58884e-20	1.10766e-18	3.41175e-17	5.97971e-16	6.93595e-15	5.86896e-14	3.87199e-13	2.08847e-12	9.53801e-12	3.78769e-11	1.33523e-10	4.24743e-10	1.23543e-09	3.32146e-09	8.32809e-09	1.96211e-08	4.37138e-08	9.25938e-08	1.87343e-07	3.63527e-07	6.78904e-07	1.22404e-06	2.13639e-06	3.61838e-06	5.95977e-06	9.56451e-06	1.49819e-05	2.29411e-05	3.43893e-05	5.05297e-05	7.28602e-05	0.000103209	0.000143764	0.000197095	0.000266165	0.000354328	0.000465312	0.00060318	0.00077228
P1	19-1-13-2-1-T-S12	NA	6	0.69	0.45	0.96	1e-40	4.43339e-18	7.85841e-15	5.88171e-13	1.20474e-11	1.213e-10	7.79305e-10	3.67174e-09	1.37857e-08	4.35156e-08	1.19787e-07	2.95161e-07	6.63674e-07	1.38182e-06	2.69459e-06	4.9658e-06	8.71159e-06	1.46353e-05	2.36612e-05	3.69655e-05	5.6001e-05	8.2514e-05	0.000118551	0.000166453	0.000228837	0.000308567	0.000408708	0.000532466	0.000683126	0.000863972	0.00107821	0.00132886	0.00161872	0.0019502	0.00232534	0.00274563	0.00321205	0.00372493	0.00428399	0.00488823	0.00553601	0.00622497	0.00695213
P1	19-1-8-2-1-M-S27	NA	6	0.37	0.17	0.56	1e-40	5.90868e-10	6.18239e-08	8.63165e-07	5.28211e-06	2.05666e-05	6.01532e-05	0.000144395	0.00029992	0.000557729	0.000950417	0.001509	0.00225983	0.00322192	0.00440502	0.00580855	0.00742134	0.00922218	0.0111811	0.0132608	0.015419	0.0176102	0.0197882	0.0219074	0.0239251	0.0258027	0.0275067	0.0290096	0.03029	0.0313332	0.0321308	0.0326802	0.0329844	0.0330512	0.0328926	0.0325238	0.0319629	0.0312297	0.0303451	0.0293309	0.0282087	0.0269997	0.0257245
P1	19-1-9-2-1-M-S28	NA	6	0.72	0.51	0.98	1e-40	1.1983e-22	1.64839e-18	4.03924e-16	1.90234e-14	3.62879e-13	3.90767e-12	2.83581e-11	1.54153e-10	6.71984e-10	2.46105e-09	7.82813e-09	2.21626e-08	5.68978e-08	1.34391e-07	2.9541e-07	6.0993e-07	1.19184e-06	2.21801e-06	3.95181e-06	6.77083e-06	1.11982e-05	1.79362e-05	2.79009e-05	4.22552e-05	6.24389e-05	9.0193e-05	0.000127575	0.000176967	0.000241065	0.000322864	0.00042562	0.000552802	0.000708031	0.000895002	0.0011174	0.0013788	0.00168258	0.0020318	0.0024291	0.00287664	0.00337595	0.0039279
P1	19-1-10-2-1-M-S1	NA	6	0.52	0.22	0.82	1e-40	1.14874e-08	3.32349e-07	2.28135e-06	8.68853e-06	2.39594e-05	5.38617e-05	0.000105155	0.000185151	0.000301259	0.000460573	0.000669497	0.000933459	0.00125669	0.00164205	0.00209101	0.00260356	0.00317831	0.00381253	0.00450228	0.00524255	0.00602742	0.00685021	0.00770369	0.00858021	0.00947189	0.0103708	0.0112689	0.0121586	0.0130325	0.0138834	0.0147049	0.0154909	0.0162361	0.0169356	0.0175853	0.0181817	0.0187219	0.0192039	0.0196259	0.0199872	0.0202872	0.0205262
P1	19-1-5-2-1-T-S42	NA	7	0.01	0.01	0.01	0	0.911504	0.0806906	0.00711901	0.000625959	5.48524e-05	4.79035e-06	4.16922e-07	3.61625e-08	3.12584e-09	2.69265e-10	2.3115e-11	1.97744e-12	1.68579e-13	1.43216e-14	1.21244e-15	1.02285e-16	8.59875e-18	7.20321e-19	6.01288e-20	5.0016e-21	4.14557e-22	3.4238e-23	2.81766e-24	2.3105e-25	1.88784e-26	1.53694e-27	1.24675e-28	1.00768e-29	8.11501e-31	6.51137e-32	5.20557e-33	4.14639e-34	3.29058e-35	2.6018e-36	2.0496e-37	1.60859e-38	1.2578e-39	9.7984e-41	7.605e-42	5.89e-43	4.5e-44	3e-45
P1	19-1-6-2-1-T-S25	NA	7	0.01	0.01	0.01	0	0.981963	0.0177141	0.000316633	5.60766e-06	9.83975e-08	1.71056e-09	2.94597e-11	5.02621e-13	8.4946e-15	1.42209e-16	2.35814e-18	3.87302e-20	6.30019e-22	1.01496e-23	1.6193e-25	2.5584e-27	4.00266e-29	6.20072e-31	9.51117e-33	1.44446e-34	2.17185e-36	3.23286e-38	4.76398e-40	6.949e-42	1.01e-43	1e-45	0	0	0	0	0	0	0	0	0	0	0	0	0	0	0	0
P1	19-1-7-2-1-T-S26	NA	7	0.01	0.01	0.02	0	0.858768	0.129557	0.0109097	0.000720243	4.14663e-05	2.18294e-06	1.0777e-07	5.06526e-09	2.28858e-10	1.00061e-11	4.25342e-13	1.76397e-14	7.15593e-16	2.84537e-17	1.11071e-18	4.26208e-20	1.60931e-21	5.98452e-23	2.19331e-24	7.92689e-26	2.8266e-27	9.94864e-29	3.45745e-30	1.1868e-31	4.02476e-33	1.34879e-34	4.46764e-36	1.46289e-37	4.73606e-39	1.51613e-40	4.8e-42	1.5e-43	4e-45	0	0	0	0	0	0	0	0	0
P1	19-1-11-2-1-T-S10	NA	7	0.01	0.01	0.01	0	0.926972	0.0712878	0.00171523	2.54747e-05	2.88965e-07	2.75234e-09	2.31549e-11	1.77318e-13	1.26029e-15	8.42463e-18	5.34675e-20	3.24415e-22	1.8918e-24	1.06459e-26	5.79972e-29	3.06686e-31	1.57738e-33	7.90487e-36	3.86542e-38	1.8465e-40	8.63e-43	4e-45	0	0	0	0	0	0	0	0	0	0	0	0	0	0	0	0	0	0	0	0
P1	19-1-12-2-1-T-S11	NA	7	0.01	0.01	0.01	0	0.997501	0.00249346	6.15242e-06	1.49836e-08	3.60153e-11	8.54345e-14	2.00002e-16	4.62015e-19	1.05311e-21	2.36846e-24	5.25531e-27	1.1504e-29	2.48422e-32	5.29162e-35	1.1118e-37	2.30392e-40	4.71e-43	1e-45	0	0	0	0	0	0	0	0	0	0	0	0	0	0	0	0	0	0	0	0	0	0	0	0
P1	19-1-13-2-1-T-S12	NA	7	0.01	0.01	0.01	0	0.98612	0.013736	0.000142093	1.29372e-06	1.09338e-08	8.78294e-11	6.79094e-13	5.09211e-15	3.72089e-17	2.65826e-19	1.86106e-21	1.27903e-23	8.64018e-26	5.74261e-28	3.75813e-30	2.42326e-32	1.54024e-34	9.65407e-37	5.96938e-39	3.6421e-41	2.2e-43	1e-45	0	0	0	0	0	0	0	0	0	0	0	0	0	0	0	0	0	0	0	0
P1	19-1-8-2-1-M-S27	NA	7	0.86	0.8	0.93	0	0	0	0	0	0	0	0	0	0	0	0	0	0	0	0	0	0	0	0	0	0	0	0	0	0	0	0	0	0	0	0	0	0	0	0	0	0	0	8e-45	1.96e-42	3.5054e-40	4.9944e-38
P1	19-1-9-2-1-M-S28	NA	7	0.93	0.88	0.99	0	0	0	0	0	0	0	0	0	0	0	0	0	0	0	0	0	0	0	0	0	0	0	0	0	0	0	0	0	0	0	0	0	0	0	0	0	0	0	0	0	0	0
P1	19-1-10-2-1-M-S1	NA	7	0.95	0.91	1	0	0	0	0	0	0	0	0	0	0	0	0	0	0	0	0	0	0	0	0	0	0	0	0	0	0	0	0	0	0	0	0	0	0	0	0	0	0	0	0	0	0	0
P1	19-1-5-2-1-T-S42	NA	8	0.01	0.01	0.02	0	0.799468	0.160409	0.0321128	0.00641432	0.00127832	0.000254183	5.04272e-05	9.98143e-06	1.97119e-06	3.8839e-07	7.63502e-08	1.49744e-08	2.93013e-09	5.72026e-10	1.11412e-10	2.16491e-11	4.19692e-12	8.11713e-13	1.56622e-13	3.01494e-14	5.78999e-15	1.10929e-15	2.12022e-16	4.04277e-17	7.69019e-18	1.45933e-18	2.76264e-19	5.21731e-20	9.82922e-21	1.84728e-21	3.46334e-22	6.47728e-23	1.20845e-23	2.24902e-24	4.17535e-25	7.73246e-26	1.42845e-26	2.63229e-27	4.83859e-28	8.8719e-29	1.62267e-29	2.96036e-30
P1	19-1-6-2-1-T-S25	NA	8	0.01	0.01	0.01	0	0.948747	0.0486427	0.0024779	0.000125411	6.30615e-06	3.15032e-07	1.56348e-08	7.70846e-10	3.77544e-11	1.83686e-12	8.87735e-14	4.26161e-15	2.03206e-16	9.62402e-18	4.52711e-19	2.11503e-20	9.81366e-22	4.52217e-23	2.06943e-24	9.40455e-26	4.24406e-27	1.90184e-28	8.46261e-30	3.73895e-31	1.6402e-32	7.14402e-34	3.08931e-35	1.3263e-36	5.65284e-38	2.39182e-39	1.00462e-40	4.188e-42	1.74e-43	7e-45	0	0	0	0	0	0	0	0
P1	19-1-7-2-1-T-S26	NA	8	0.01	0.01	0.01	0	0.928453	0.0664585	0.00472882	0.000334467	2.35148e-05	1.64326e-06	1.14139e-07	7.87975e-09	5.40668e-10	3.68702e-11	2.49882e-12	1.68306e-13	1.12655e-14	7.4934e-16	4.95304e-17	3.25325e-18	2.12326e-19	1.37694e-20	8.87233e-22	5.68019e-23	3.61304e-24	2.28328e-25	1.43351e-26	8.94118e-28	5.54013e-29	3.41006e-30	2.08503e-31	1.26635e-32	7.63966e-34	4.5778e-35	2.7245e-36	1.61048e-37	9.45463e-39	5.51237e-40	3.1917e-41	1.836e-42	1.05e-43	6e-45	0	0	0	0
P1	19-1-11-2-1-T-S10	NA	8	0.01	0.01	0.01	0	0.983184	0.0165359	0.00027593	4.56808e-06	7.50272e-08	1.22247e-09	1.97598e-11	3.16836e-13	5.03942e-15	7.9507e-17	1.24422e-18	1.93125e-20	2.97315e-22	4.5396e-24	6.87422e-26	1.03234e-27	1.53745e-29	2.27061e-31	3.32529e-33	4.82889e-35	6.95314e-37	9.92706e-39	1.40521e-40	1.972e-42	2.8e-44	0	0	0	0	0	0	0	0	0	0	0	0	0	0	0	0	0
P1	19-1-12-2-1-T-S11	NA	8	0.51	0.46	0.55	0	0	0	0	0	0	0	0	0	0	0	0	0	0	0	0	0	0	0	2.7e-44	1.42264e-40	3.88367e-37	5.80114e-34	4.99764e-31	2.59987e-28	8.50276e-26	1.8114e-23	2.5943e-21	2.56895e-19	1.80351e-17	9.1811e-16	3.45875e-14	9.82127e-13	2.1374e-11	3.61963e-10	4.83631e-09	5.16359e-08	4.45678e-07	3.14316e-06	1.82925e-05	8.86531e-05	0.000360817	0.00124292
P1	19-1-13-2-1-T-S12	NA	8	0.25	0.21	0.29	0	0	0	0	1.98005e-37	7.39827e-31	9.66835e-26	1.24701e-21	2.94854e-18	1.90552e-15	4.42104e-13	4.47309e-11	2.27838e-09	6.5154e-08	1.13857e-06	1.30038e-05	0.000102467	0.000582291	0.00247557	0.00811952	0.0210861	0.0443306	0.0769023	0.111915	0.138613	0.147973	0.13768	0.112761	0.0820118	0.0533875	0.0313271	0.0166759	0.00809935	0.00360805	0.00148123	0.000562839	0.000198741	6.54505e-05	2.01704e-05	5.83491e-06	1.58894e-06	4.08397e-07	9.93153e-08
P1	19-1-8-2-1-M-S27	NA	8	0.67	0.6	0.74	0	0	0	0	0	0	0	0	0	0	0	0	0	0	0	0	0	0	0	0	1e-45	6.29e-43	3.26931e-40	1.13777e-37	2.74138e-35	4.71035e-33	5.92467e-31	5.58328e-29	4.02439e-27	2.26007e-25	1.00546e-23	3.59691e-22	1.04882e-20	2.52355e-19	5.06659e-18	8.57544e-17	1.23505e-15	1.52662e-14	1.63237e-13	1.52093e-12	1.24313e-11	8.96903e-11	5.74514e-10
P1	19-1-9-2-1-M-S28	NA	8	0.57	0.52	0.63	0	0	0	0	0	0	0	0	0	0	0	0	0	0	0	0	0	0	0	0	3e-45	6.576e-42	8.52885e-39	6.72245e-36	3.35766e-33	1.10234e-30	2.45686e-28	3.82518e-26	4.26782e-24	3.49098e-22	2.1368e-20	9.9697e-19	3.60531e-17	1.02597e-15	2.3294e-14	4.27309e-13	6.40655e-12	7.93391e-11	8.19508e-10	7.12381e-09	5.25484e-08	3.31451e-07	1.80045e-06
P1	19-1-10-2-1-M-S1	NA	8	0.7	0.63	0.77	0	0	0	0	0	0	0	0	0	0	0	0	0	0	0	0	0	0	0	0	0	0	0	1e-45	4.5e-43	1.8438e-40	5.30918e-38	1.10229e-35	1.68909e-33	1.95056e-31	1.72975e-29	1.19798e-27	6.57968e-26	2.90589e-24	1.04512e-22	3.09639e-21	7.63747e-20	1.58359e-18	2.78491e-17	4.18807e-16	5.4269e-15	6.10193e-14	5.99221e-13
P1	19-1-5-2-1-T-S42	NA	9	1	1	1	0	0	0	0	0	0	0	0	0	0	0	0	0	0	0	0	0	0	0	0	0	0	0	0	0	0	0	0	0	0	0	0	0	0	0	0	0	0	0	0	0	0	0
P1	19-1-6-2-1-T-S25	NA	9	1	0.99	1	0	0	0	0	0	0	0	0	0	0	0	0	0	0	0	0	0	0	0	0	0	0	0	0	0	0	0	0	0	0	0	0	0	0	0	0	0	0	0	0	0	0	0
P1	19-1-7-2-1-T-S26	NA	9	0.12	0.11	0.13	0	0	0	7.7e-44	1.40141e-33	4.81121e-26	2.32772e-21	2.01302e-16	5.6232e-10	2.0551e-05	0.0134755	0.335818	0.555362	0.0931395	0.0022025	9.54426e-06	9.35433e-09	2.56494e-12	5.83057e-16	2.33217e-18	1.60123e-20	3.73277e-22	4.948e-23	3.14774e-24	8.53512e-26	3.69734e-27	1.45122e-28	2.18722e-30	1.23075e-32	2.74301e-35	2.56375e-38	1.059e-41	1e-45	0	0	0	0	0	0	0	0	0	0
P1	19-1-11-2-1-T-S10	NA	9	0.01	0.01	0.01	0	1	3.2747e-16	4.11077e-34	0	0	0	0	0	0	0	0	0	0	0	0	0	0	0	0	0	0	0	0	0	0	0	0	0	0	0	0	0	0	0	0	0	0	0	0	0	0	0
P1	19-1-12-2-1-T-S11	NA	9	0.01	0.01	0.01	0	1	2.18711e-20	1.321e-42	0	0	0	0	0	0	0	0	0	0	0	0	0	0	0	0	0	0	0	0	0	0	0	0	0	0	0	0	0	0	0	0	0	0	0	0	0	0	0
P1	19-1-13-2-1-T-S12	NA	9	0.01	0.01	0.01	0	1	2.20044e-18	4.42627e-37	0	0	0	0	0	0	0	0	0	0	0	0	0	0	0	0	0	0	0	0	0	0	0	0	0	0	0	0	0	0	0	0	0	0	0	0	0	0	0
P1	19-1-8-2-1-M-S27	NA	9	0.01	0.01	0.01	0	1	3.28751e-11	7.62817e-24	2.24345e-37	0	0	0	0	0	0	0	0	0	0	0	0	0	0	0	0	0	0	0	0	0	0	0	0	0	0	0	0	0	0	0	0	0	0	0	0	0	0
P1	19-1-9-2-1-M-S28	NA	9	0.01	0.01	0.01	0	1	1.05265e-14	1.35593e-30	0	0	0	0	0	0	0	0	0	0	0	0	0	0	0	0	0	0	0	0	0	0	0	0	0	0	0	0	0	0	0	0	0	0	0	0	0	0	0
P1	19-1-10-2-1-M-S1	NA	9	0.01	0.01	0.01	0	1	1.27098e-14	1.98846e-29	1.3e-44	0	0	0	0	0	0	0	0	0	0	0	0	0	0	0	0	0	0	0	0	0	0	0	0	0	0	0	0	0	0	0	0	0	0	0	0	0	0
P1	19-1-5-2-1-T-S42	NA	10	0.01	0.01	0.01	0	0.998974	0.00102524	5.85038e-07	2.60723e-10	1.00938e-13	3.55948e-17	1.17259e-20	3.66338e-24	1.09604e-27	3.161e-31	8.8296e-35	2.39709e-38	6.341e-42	1e-45	0	0	0	0	0	0	0	0	0	0	0	0	0	0	0	0	0	0	0	0	0	0	0	0	0	0	0	0
P1	19-1-6-2-1-T-S25	NA	10	0.01	0.01	0.01	0	0.999882	0.000117098	5.65055e-09	1.87025e-13	4.98083e-18	1.14587e-22	2.36514e-27	4.47967e-32	7.89989e-37	1.31e-41	0	0	0	0	0	0	0	0	0	0	0	0	0	0	0	0	0	0	0	0	0	0	0	0	0	0	0	0	0	0	0	0
P1	19-1-7-2-1-T-S26	NA	10	0.01	0.01	0.01	0	0.999775	0.000225142	2.08684e-08	1.32534e-12	6.76515e-17	2.97976e-21	1.1762e-25	4.25559e-30	1.43188e-34	4.52473e-39	1.36e-43	0	0	0	0	0	0	0	0	0	0	0	0	0	0	0	0	0	0	0	0	0	0	0	0	0	0	0	0	0	0	0
P1	19-1-11-2-1-T-S10	NA	10	1	1	1	0	0	0	0	0	0	0	0	0	0	0	0	0	0	0	0	0	0	0	0	0	0	0	0	0	0	0	0	0	0	0	0	0	0	0	0	0	0	0	0	0	0	0
P1	19-1-12-2-1-T-S11	NA	10	0.18	0.16	0.19	0	0	0	0	0	0	0	0	7.05435e-37	4.30888e-28	4.65195e-21	1.90028e-15	5.15213e-11	1.42045e-07	5.54815e-05	0.00399286	0.0654364	0.290373	0.402686	0.19679	0.0375091	0.00304076	0.00011295	2.05042e-06	1.92419e-08	9.80646e-11	2.83451e-13	4.82892e-16	5.01773e-19	3.27871e-22	1.38469e-25	3.87422e-29	7.34321e-33	9.62099e-37	8.8747e-41	6e-45	0	0	0	0	0	0	0
P1	19-1-13-2-1-T-S12	NA	10	0.3	0.28	0.32	0	0	0	0	0	0	0	0	0	0	0	0	0	0	1e-43	4.65525e-37	3.2262e-31	4.15537e-26	1.20139e-21	9.13205e-18	2.08628e-14	1.60548e-11	4.59133e-09	5.3124e-07	2.67837e-05	0.000627928	0.0072503	0.043377	0.140708	0.257689	0.276304	0.179237	0.0724563	0.01875	0.00318283	0.000362423	2.82519e-05	1.53619e-06	5.92765e-08	1.64895e-09	3.35583e-11	5.0644e-13	5.73884e-15
P1	19-1-8-2-1-M-S27	NA	10	0.01	0.01	0.01	0	0.999927	7.28198e-05	2.18783e-09	4.51421e-14	7.50386e-19	1.0789e-23	1.39352e-28	1.65379e-33	1.82969e-38	1.9e-43	0	0	0	0	0	0	0	0	0	0	0	0	0	0	0	0	0	0	0	0	0	0	0	0	0	0	0	0	0	0	0	0
P1	19-1-9-2-1-M-S28	NA	10	0.01	0.01	0.01	0	0.999998	1.78518e-06	2.31469e-12	2.58309e-18	2.61628e-24	2.46235e-30	2.18043e-36	1.83e-42	0	0	0	0	0	0	0	0	0	0	0	0	0	0	0	0	0	0	0	0	0	0	0	0	0	0	0	0	0	0	0	0	0	0
P1	19-1-10-2-1-M-S1	NA	10	0.01	0.01	0.01	0	0.999943	5.80251e-05	1.03334e-09	1.11413e-14	8.99729e-20	5.98276e-25	3.44513e-30	1.77037e-35	8.2769e-41	0	0	0	0	0	0	0	0	0	0	0	0	0	0	0	0	0	0	0	0	0	0	0	0	0	0	0	0	0	0	0	0	0
P1	19-1-5-2-1-T-S42	NA	11	0.27	0.23	0.31	0	0	0	0	0	3e-45	5.51469e-38	4.2247e-32	3.00409e-27	3.47175e-23	9.55855e-20	8.23588e-17	2.71633e-14	3.99612e-12	2.9532e-10	1.20473e-08	2.92683e-07	4.50636e-06	4.62936e-05	0.000331284	0.00171281	0.00660017	0.0194701	0.0450022	0.0831623	0.125074	0.155508	0.162074	0.143355	0.108812	0.0715816	0.041179	0.0208847	0.00940703	0.00378828	0.00137234	0.000449713	0.000133993	3.64724e-05	9.10873e-06	2.09564e-06	4.45806e-07	8.79929e-08
P1	19-1-6-2-1-T-S25	NA	11	0.15	0.13	0.18	0	0	4e-45	3.23225e-32	8.2158e-24	7.51939e-18	1.9505e-13	4.3106e-10	1.56549e-07	1.42731e-05	0.000436289	0.00549562	0.0332218	0.108196	0.207698	0.252364	0.205563	0.117645	0.0491826	0.0155168	0.00379765	0.00073816	0.000116277	1.51059e-05	1.64339e-06	1.51733e-07	1.20312e-08	8.27853e-10	4.98973e-11	2.65631e-12	1.25837e-13	5.34054e-15	2.04298e-16	7.08324e-18	2.23701e-19	6.46485e-21	1.71681e-22	4.20558e-24	9.53652e-26	2.0083e-27	3.93952e-29	7.21835e-31	1.23854e-32
P1	19-1-7-2-1-T-S26	NA	11	0.12	0.1	0.14	0	0	8.08753e-32	1.15539e-21	3.38214e-15	9.37769e-11	1.35833e-07	2.5556e-05	0.00107565	0.0143819	0.0776081	0.200489	0.281264	0.235795	0.127252	0.0468925	0.0123735	0.00243051	0.000367022	4.37711e-05	4.21754e-06	3.34778e-07	2.22607e-08	1.25803e-09	6.1191e-11	2.59025e-12	9.63561e-14	3.17725e-15	9.35857e-17	2.47923e-18	5.94388e-20	1.29681e-21	2.58773e-23	4.74409e-25	8.02385e-27	1.2568e-28	1.82918e-30	2.48177e-32	3.14778e-34	3.74255e-36	4.1812e-38	4.39952e-40	4.369e-42
P1	19-1-11-2-1-T-S10	NA	11	0.18	0.16	0.2	0	0	0	0	0	0	1.16869e-36	1.61454e-28	4.43555e-22	6.08352e-17	7.80962e-13	1.46907e-09	5.63796e-07	5.67565e-05	0.00182206	0.0217763	0.10977	0.258457	0.309313	0.20196	0.0763804	0.0176094	0.00258602	0.000251292	1.67032e-05	7.81864e-07	2.64445e-08	6.61126e-10	1.24673e-11	1.80588e-13	2.04208e-15	1.82936e-17	1.3156e-19	7.68689e-22	3.68931e-24	1.46902e-26	4.89695e-29	1.37825e-31	3.30017e-34	6.77045e-37	1.19787e-39	1.839e-42	3e-45
P1	19-1-12-2-1-T-S11	NA	11	0.14	0.13	0.16	0	0	0	0	1e-45	2.77645e-33	2.52471e-24	1.36089e-17	1.70557e-12	1.19994e-08	8.65152e-06	0.000981881	0.0240811	0.162346	0.362715	0.311466	0.115836	0.0205721	0.0018917	9.63745e-05	2.88064e-06	5.30428e-08	6.27553e-10	4.94695e-12	2.68207e-14	1.02828e-16	2.85705e-19	5.87906e-22	9.13456e-25	1.09033e-27	1.01538e-30	7.48093e-34	4.41608e-37	2.11265e-40	8.3e-44	0	0	0	0	0	0	0	0
P1	19-1-13-2-1-T-S12	NA	11	0.17	0.15	0.19	0	0	0	0	0	7.46509e-39	9.65938e-30	1.02026e-22	3.17548e-17	6.66541e-13	1.66071e-09	7.35043e-07	7.78324e-05	0.00247178	0.0280649	0.130946	0.280901	0.303678	0.178519	0.0608178	0.0126716	0.00169058	0.000150256	9.20584e-06	4.00607e-07	1.27103e-08	3.00889e-10	5.42455e-12	7.5848e-14	8.36013e-16	7.37114e-18	5.26767e-20	3.0879e-22	1.50082e-24	6.10823e-27	2.10036e-29	6.15239e-32	1.54677e-34	3.36065e-37	6.35075e-40	1.05e-42	1e-45	0
P1	19-1-8-2-1-M-S27	NA	11	0.2	0.18	0.23	0	0	0	0	0	0	1.9096e-38	7.20493e-31	8.92419e-25	8.10593e-20	9.34591e-16	2.02297e-12	1.0975e-09	1.85841e-07	1.16489e-05	0.000309408	0.00388356	0.0251795	0.0907968	0.193705	0.257608	0.223316	0.131127	0.0539157	0.0159798	0.00350214	0.000580406	7.42002e-05	7.44812e-06	5.96402e-07	3.86415e-08	2.05193e-09	9.03434e-11	3.33293e-12	1.04015e-13	2.77019e-15	6.34635e-17	1.25986e-18	2.18193e-20	3.31703e-22	4.45202e-24	5.30342e-26	5.63474e-28
P1	19-1-9-2-1-M-S28	NA	11	0.05	0.04	0.06	0	3.11313e-12	3.88531e-05	0.0269858	0.336539	0.460568	0.154915	0.0196881	0.00122209	4.37207e-05	1.00933e-06	1.62982e-08	1.95361e-10	1.81862e-12	1.36169e-14	8.43183e-17	4.41592e-19	1.99199e-21	7.85814e-24	2.74551e-26	8.58707e-29	2.42636e-31	6.2424e-34	1.4723e-36	3.20231e-39	6.456e-42	1.3e-44	0	0	0	0	0	0	0	0	0	0	0	0	0	0	0	0
P1	19-1-10-2-1-M-S1	NA	11	0.05	0.04	0.06	0	2.83359e-12	3.62997e-05	0.0258542	0.330316	0.462665	0.159114	0.0206552	0.00130827	4.77096e-05	1.12156e-06	1.84228e-08	2.24397e-10	2.1204e-12	1.60984e-14	1.0097e-16	5.35003e-19	2.43907e-21	9.71298e-24	3.42185e-26	1.07795e-28	3.06408e-31	7.92106e-34	1.87501e-36	4.08788e-39	8.251e-42	1.5e-44	0	0	0	0	0	0	0	0	0	0	0	0	0	0	0	0
P1	19-1-5-2-1-T-S42	NA	12	0.18	0.01	0.42	1.05561e-40	0.0527552	0.050042	0.0474651	0.0450179	0.0426941	0.0404875	0.0383924	0.0364032	0.0345148	0.0327222	0.0310205	0.0294053	0.0278723	0.0264175	0.0250368	0.0237267	0.0224836	0.0213041	0.0201852	0.0191236	0.0181167	0.0171615	0.0162556	0.0153965	0.0145817	0.013809	0.0130764	0.0123817	0.0117232	0.0110988	0.010507	0.00994603	0.00941431	0.00891039	0.00843283	0.00798028	0.00755148	0.0071452	0.00676029	0.00639563	0.00605021	0.00572302
P1	19-1-6-2-1-T-S25	NA	12	0.21	0.01	0.48	1.04655e-40	0.044582	0.0426929	0.0408802	0.039141	0.0374723	0.0358716	0.0343361	0.0328634	0.0314509	0.0300963	0.0287975	0.0275521	0.0263581	0.0252136	0.0241164	0.0230648	0.022057	0.0210912	0.0201657	0.019279	0.0184296	0.0176158	0.0168363	0.0160898	0.0153748	0.0146902	0.0140347	0.013407	0.0128062	0.0122311	0.0116806	0.0111538	0.0106496	0.0101672	0.00970568	0.00926413	0.00884176	0.00843776	0.00805139	0.0076819	0.00732859	0.0069908
P1	19-1-7-2-1-T-S26	NA	12	0.29	0.02	0.57	1e-40	0.00388512	0.00731112	0.0103173	0.01294	0.0152129	0.0171673	0.018832	0.0202337	0.021397	0.0223447	0.0230977	0.0236753	0.0240954	0.0243743	0.0245271	0.0245675	0.0245083	0.0243611	0.0241364	0.023844	0.0234927	0.0230907	0.0226452	0.022163	0.02165	0.0211119	0.0205535	0.0199794	0.0193935	0.0187995	0.0182005	0.0175996	0.0169991	0.0164015	0.0158087	0.0152224	0.0146441	0.0140753	0.0135169	0.0129701	0.0124356	0.011914
P1	19-1-11-2-1-T-S10	NA	12	0.93	0.84	1	1e-40	1e-40	1e-40	1.02886e-40	3.12373e-38	3.99058e-35	1.3291e-32	1.74645e-30	1.16162e-28	4.59286e-27	1.20472e-25	2.26704e-24	3.24274e-23	3.68385e-22	3.43913e-21	2.71081e-20	1.84383e-19	1.10169e-18	5.8685e-18	2.82163e-17	1.23745e-16	4.9944e-16	1.86944e-15	6.53282e-15	2.14375e-14	6.63973e-14	1.94975e-13	5.44991e-13	1.45522e-12	3.72371e-12	9.15734e-12	2.16984e-11	4.96547e-11	1.09973e-10	2.36179e-10	4.92706e-10	1.00005e-09	1.97782e-09	3.81655e-09	7.19475e-09	1.32655e-08	2.39476e-08	4.23701e-08
P1	19-1-12-2-1-T-S11	NA	12	0.04	0.01	0.08	1.36971e-40	0.270449	0.197694	0.144406	0.105405	0.0768813	0.0560352	0.0408114	0.0297017	0.0216001	0.0156967	0.0113981	0.00827044	0.00599648	0.00434443	0.00314512	0.00227514	0.00164453	0.00118779	0.00085723	0.00061818	0.000445442	0.000320718	0.000230733	0.000165863	0.000119135	8.55027e-05	6.13151e-05	4.39341e-05	3.14543e-05	2.25009e-05	1.60828e-05	1.14858e-05	8.19597e-06	5.84351e-06	4.16275e-06	2.96291e-06	2.10711e-06	1.49722e-06	1.06294e-06	7.5397e-07	5.34348e-07	3.78367e-07
P1	19-1-13-2-1-T-S12	NA	12	0.04	0.01	0.08	1.35194e-40	0.260762	0.19309	0.142895	0.105686	0.0781194	0.0577086	0.0426051	0.0314355	0.0231802	0.0170824	0.012581	0.00926014	0.00681164	0.00500746	0.00367887	0.0027011	0.00198196	0.00145337	0.00106509	0.000780044	0.000570921	0.000417597	0.000305252	0.000222989	0.000162789	0.000118764	8.65893e-05	6.30897e-05	4.59375e-05	3.34264e-05	2.43067e-05	1.76633e-05	1.28271e-05	9.3088e-06	6.75098e-06	4.89267e-06	3.54349e-06	2.5646e-06	1.85486e-06	1.34061e-06	9.68268e-07	6.98855e-07
P1	19-1-8-2-1-M-S27	NA	12	0.11	0.01	0.24	1.1028e-40	0.0933776	0.0848022	0.0770012	0.0699056	0.063453	0.0575859	0.0522522	0.0474041	0.0429984	0.0389952	0.0353584	0.0320552	0.0290553	0.0263315	0.0238587	0.0216142	0.0195774	0.0177292	0.0160527	0.0145319	0.0131529	0.0119025	0.010769	0.00974159	0.00881058	0.00796707	0.00720295	0.00651089	0.00588421	0.00531684	0.00480326	0.00433846	0.00391788	0.00353739	0.00319323	0.002882	0.0026006	0.00234621	0.00211629	0.00190853	0.00172082	0.00155126
P1	19-1-9-2-1-M-S28	NA	12	0.15	0.01	0.29	1e-40	0.0145889	0.0257305	0.0340265	0.0399868	0.0440423	0.046556	0.0478331	0.0481291	0.0476571	0.0465942	0.0450869	0.0432558	0.0411993	0.0389974	0.0367145	0.0344018	0.0320997	0.0298395	0.0276449	0.0255333	0.0235172	0.0216049	0.0198013	0.0181086	0.016527	0.0150549	0.0136896	0.0124273	0.0112636	0.0101936	0.00921224	0.00831416	0.00749401	0.00674648	0.00606638	0.0054487	0.0048886	0.00438151	0.00392306	0.00350915	0.00313596	0.0027999
P1	19-1-10-2-1-M-S1	NA	12	0.11	0.01	0.25	1.09359e-40	0.0857656	0.0785785	0.0719795	0.0659216	0.0603617	0.0552596	0.0505787	0.0462849	0.0423471	0.0387364	0.0354263	0.0323925	0.0296124	0.0270653	0.0247321	0.0225953	0.0206388	0.0188478	0.0172085	0.0157085	0.0143361	0.0130809	0.011933	0.0108834	0.009924	0.00904719	0.00824604	0.00751417	0.00684574	0.00623538	0.00567816	0.00516957	0.00470547	0.00428207	0.00389587	0.00354369	0.0032226	0.00292992	0.00266321	0.00242021	0.00219886	0.00199729
P1	19-1-5-2-1-T-S42	NA	13	0.18	0.03	0.32	0	0.00187417	0.00637847	0.0122082	0.018458	0.0245225	0.0300186	0.0347256	0.0385392	0.0414361	0.0434478	0.0446406	0.0451009	0.044925	0.0442118	0.0430573	0.0415515	0.0397766	0.0378058	0.0357028	0.0335227	0.0313111	0.0291063	0.0269387	0.0248326	0.0228064	0.0208736	0.0190436	0.0173224	0.0157128	0.0142155	0.0128293	0.0115514	0.010378	0.00930446	0.00832551	0.00743561	0.00662898	0.0058998	0.00524227	0.00465076	0.00411982	0.00364426
P1	19-1-6-2-1-T-S25	NA	13	0.13	0.01	0.25	0	0.0202167	0.0347836	0.0448709	0.0514361	0.0552594	0.0569742	0.0570924	0.0560255	0.0541024	0.0515836	0.0486747	0.0455356	0.0422893	0.0390293	0.0358252	0.0327273	0.0297706	0.0269784	0.0243645	0.0219356	0.0196928	0.0176333	0.0157513	0.0140387	0.0124864	0.0110842	0.00982144	0.00868764	0.00767225	0.00676513	0.00595654	0.0052373	0.00459878	0.00403297	0.00353246	0.00309043	0.00270065	0.00235746	0.00205571	0.00179075	0.0015584	0.00135488
P1	19-1-7-2-1-T-S26	NA	13	0.04	0.01	0.09	0	0.245946	0.185895	0.140399	0.105956	0.0799003	0.0602053	0.0453295	0.0341025	0.0256358	0.0192558	0.014452	0.0108379	0.00812105	0.00608029	0.00454863	0.0034	0.00253933	0.00189494	0.00141289	0.00105258	0.000783491	0.000582696	0.00043299	0.000321469	0.000238464	0.000176737	0.000130873	9.68256e-05	7.15721e-05	5.28578e-05	3.90016e-05	2.87517e-05	2.11763e-05	1.55825e-05	1.14558e-05	8.41416e-06	6.17433e-06	4.5265e-06	3.31531e-06	2.4259e-06	1.77341e-06	1.29516e-06
P1	19-1-11-2-1-T-S10	NA	13	0.46	0.3	0.61	0	1.14843e-25	4.06368e-20	6.07512e-17	9.68158e-15	4.52322e-13	9.72198e-12	1.22253e-10	1.03817e-09	6.531e-09	3.24213e-08	1.32861e-07	4.64652e-07	1.42232e-06	3.88634e-06	9.6275e-06	2.18962e-05	4.61919e-05	9.11583e-05	0.000169493	0.000298711	0.000501564	0.00080593	0.00124403	0.00185087	0.00266199	0.00371063	0.00502452	0.00662267	0.00851254	0.0106877	0.0131265	0.0157919	0.0186326	0.0215843	0.0245737	0.0275214	0.0303463	0.0329697	0.035319	0.0373314	0.0389564	0.0401577
P1	19-1-12-2-1-T-S11	NA	13	0.08	0.03	0.13	0	0.0022566	0.0192802	0.0520385	0.0875454	0.113588	0.124972	0.122645	0.110653	0.0935842	0.0751877	0.057931	0.0431057	0.0311404	0.0219317	0.0151076	0.0102057	0.00677553	0.00442869	0.00285418	0.00181599	0.00114191	0.000710304	0.000437411	0.000266854	0.000161384	9.68007e-05	5.76151e-05	3.40421e-05	1.99747e-05	1.16433e-05	6.74422e-06	3.88298e-06	2.22272e-06	1.26528e-06	7.16402e-07	4.0353e-07	2.26161e-07	1.26138e-07	7.00204e-08	3.86908e-08	2.12837e-08	1.1657e-08
P1	19-1-13-2-1-T-S12	NA	13	0.11	0.04	0.18	0	0.000102508	0.00195232	0.00881538	0.0220679	0.0399697	0.0589718	0.0755049	0.08712	0.0928215	0.0928513	0.088244	0.080379	0.0706394	0.0602062	0.0499694	0.04052	0.032189	0.0251068	0.0192633	0.0145618	0.0108601	0.00799985	0.00582647	0.00419933	0.00299738	0.00212024	0.0014872	0.00103497	0.000714935	0.000490427	0.000334208	0.000226332	0.000152371	0.000102001	6.7916e-05	4.49891e-05	2.96554e-05	1.94559e-05	1.27067e-05	8.26259e-06	5.35026e-06	3.45042e-06
P1	19-1-8-2-1-M-S27	NA	13	0.1	0.02	0.18	0	0.0103257	0.0305767	0.0509062	0.0669313	0.0773063	0.082248	0.0826701	0.0796973	0.0744114	0.067737	0.0604033	0.0529501	0.0457506	0.0390435	0.0329635	0.0275692	0.022866	0.0188243	0.0153935	0.0125117	0.0101133	0.00813333	0.00651054	0.00518909	0.00411931	0.00325788	0.00256759	0.00201692	0.00157946	0.00123328	0.000960307	0.000745791	0.000577746	0.000446498	0.00034428	0.000264882	0.000203367	0.000155824	0.000119162	9.09559e-05	6.93001e-05	5.27076e-05
P1	19-1-9-2-1-M-S28	NA	13	0.08	0.01	0.15	0	0.0500541	0.0779033	0.0908925	0.0942201	0.0915218	0.0853039	0.077263	0.068519	0.0597864	0.0514978	0.0438934	0.0370846	0.0310992	0.0259127	0.0214705	0.017702	0.0145307	0.0118803	0.00967854	0.00785901	0.00636238	0.00513648	0.00413611	0.00332258	0.00266305	0.00212993	0.00170014	0.0013545	0.0010772	0.000855198	0.000677839	0.00053642	0.000423867	0.000334444	0.000263517	0.000207351	0.000162943	0.000127882	0.000100242	7.84812e-05	6.13722e-05	4.79381e-05
P1	19-1-10-2-1-M-S1	NA	13	0.04	0.01	0.07	0	0.281757	0.202704	0.145737	0.104712	0.0751868	0.0539513	0.0386881	0.0277247	0.0198549	0.0142096	0.0101626	0.00726338	0.00518777	0.00370278	0.00264108	0.00188252	0.00134091	0.000954471	0.000678933	0.000482602	0.000342807	0.000243336	0.000172608	0.000122351	8.66658e-05	6.13451e-05	4.33912e-05	3.06699e-05	2.16627e-05	1.52896e-05	1.07837e-05	7.60012e-06	5.35251e-06	3.76681e-06	2.64893e-06	1.86142e-06	1.30706e-06	9.17112e-07	6.43017e-07	4.505e-07	3.15383e-07	2.20624e-07
P1	19-1-5-2-1-T-S42	NA	14	0.83	0.74	0.91	0	0	0	0	0	0	0	0	0	0	0	0	0	0	0	0	0	0	0	0	0	0	0	0	0	0	0	0	2.4e-44	4.516e-42	6.47216e-40	7.2512e-38	6.45029e-36	4.61971e-34	2.69805e-32	1.29988e-30	5.22169e-29	1.76596e-27	5.07363e-26	1.24858e-24	2.65201e-23	4.89654e-22	7.91009e-21
P1	19-1-6-2-1-T-S25	NA	14	0.01	0.01	0.02	0	0.818274	0.170176	0.0110882	0.000446593	1.37571e-05	3.56356e-07	8.16469e-09	1.70528e-10	3.31046e-12	6.05315e-14	1.05237e-15	1.75174e-17	2.8066e-19	4.34584e-21	6.52467e-23	9.52242e-25	1.35382e-26	1.87829e-28	2.54668e-30	3.37857e-32	4.39014e-34	5.59245e-36	6.98912e-38	8.57481e-40	1.0333e-41	1.22e-43	1e-45	0	0	0	0	0	0	0	0	0	0	0	0	0	0	0
P1	19-1-7-2-1-T-S26	NA	14	0.01	0.01	0.01	0	0.982647	0.0170555	0.000293085	4.98607e-06	8.3973e-08	1.39995e-09	2.31025e-11	3.77356e-13	6.10056e-15	9.7609e-17	1.54558e-18	2.42181e-20	3.75518e-22	5.76136e-24	8.7459e-26	1.31353e-27	1.95171e-29	2.86883e-31	4.17129e-33	5.99934e-35	8.53452e-37	1.20076e-38	1.67077e-40	2.3e-42	3.1e-44	0	0	0	0	0	0	0	0	0	0	0	0	0	0	0	0	0
P1	19-1-11-2-1-T-S10	NA	14	0.01	0.01	0.01	0	0.998291	0.00170706	2.87803e-06	4.78375e-09	7.83865e-12	1.26615e-14	2.01589e-17	3.16342e-20	4.89252e-23	7.45703e-26	1.11999e-28	1.65752e-31	2.41693e-34	3.47215e-37	4.91405e-40	6.85e-43	1e-45	0	0	0	0	0	0	0	0	0	0	0	0	0	0	0	0	0	0	0	0	0	0	0	0	0
P1	19-1-12-2-1-T-S11	NA	14	0.01	0.01	0.01	0	0.996455	0.00353874	6.94844e-06	1.05952e-08	1.39547e-11	1.66452e-14	1.84399e-17	1.92596e-20	1.91496e-23	1.82446e-26	1.67339e-29	1.48258e-32	1.27213e-35	1.05919e-38	8.57e-42	7e-45	0	0	0	0	0	0	0	0	0	0	0	0	0	0	0	0	0	0	0	0	0	0	0	0	0	0
P1	19-1-13-2-1-T-S12	NA	14	0.01	0.01	0.01	0	0.986534	0.0133648	0.000100669	5.92194e-07	3.02617e-09	1.40852e-11	6.12409e-14	2.52501e-16	9.96875e-19	3.79348e-21	1.39797e-23	5.0063e-26	1.74675e-28	5.9499e-31	1.98174e-33	6.46246e-36	2.06538e-38	6.4747e-41	1.99e-43	0	0	0	0	0	0	0	0	0	0	0	0	0	0	0	0	0	0	0	0	0	0	0
P1	19-1-8-2-1-M-S27	NA	14	0.01	0.01	0.01	0	0.976703	0.0228923	0.000399072	6.13225e-06	8.75997e-08	1.19121e-09	1.56155e-11	1.98825e-13	2.47077e-15	3.0066e-17	3.59097e-19	4.21685e-21	4.87493e-23	5.55372e-25	6.23997e-27	6.91878e-29	7.57447e-31	8.19063e-33	8.75153e-35	9.24204e-37	9.64891e-39	9.9608e-41	1.017e-42	1e-44	0	0	0	0	0	0	0	0	0	0	0	0	0	0	0	0	0	0
P1	19-1-9-2-1-M-S28	NA	14	0.01	0.01	0.01	0	0.995589	0.00439212	1.91357e-05	8.23319e-08	3.49799e-10	1.46747e-12	6.07842e-15	2.48577e-17	1.00359e-19	3.99979e-22	1.57357e-24	6.11065e-27	2.34203e-29	8.859e-32	3.30703e-34	1.21818e-36	4.42792e-39	1.588e-41	5.6e-44	0	0	0	0	0	0	0	0	0	0	0	0	0	0	0	0	0	0	0	0	0	0	0
P1	19-1-10-2-1-M-S1	NA	14	0.01	0.01	0.01	0	0.992146	0.00779223	6.04888e-05	4.64075e-07	3.51869e-09	2.63647e-11	1.95203e-13	1.42809e-15	1.03227e-17	7.37192e-20	5.20101e-22	3.62483e-24	2.49547e-26	1.69691e-28	1.13967e-30	7.55928e-33	4.95156e-35	3.20282e-37	2.0456e-39	1.29e-41	8e-44	0	0	0	0	0	0	0	0	0	0	0	0	0	0	0	0	0	0	0	0	0
P1	19-1-5-2-1-T-S42	NA	15	0.01	0.01	0.01	0	1	4.37862e-15	1.01316e-31	0	0	0	0	0	0	0	0	0	0	0	0	0	0	0	0	0	0	0	0	0	0	0	0	0	0	0	0	0	0	0	0	0	0	0	0	0	0	0
P1	19-1-6-2-1-T-S25	NA	15	0.01	0.01	0.01	0	1	5.55685e-20	8.4e-44	0	0	0	0	0	0	0	0	0	0	0	0	0	0	0	0	0	0	0	0	0	0	0	0	0	0	0	0	0	0	0	0	0	0	0	0	0	0	0
P1	19-1-7-2-1-T-S26	NA	15	0.41	0.4	0.42	0	0	0	0	0	0	0	0	0	0	0	0	0	0	0	0	0	0	0	0	0	0	0	0	0	0	0	0	0	0	0	6.91e-43	3.50076e-34	1.24851e-26	3.62741e-20	9.85324e-15	2.82718e-10	9.62238e-07	0.000430848	0.0279485	0.287345	0.506899	0.166303
P1	19-1-11-2-1-T-S10	NA	15	0.11	0.11	0.11	0	0	0	0	0	0	0	7.64087e-38	2.26229e-19	6.10202e-08	0.0440927	0.952229	0.00363796	9.5237e-09	4.88638e-17	1.12804e-27	2.29324e-40	0	0	0	0	0	0	0	0	0	0	0	0	0	0	0	0	0	0	0	0	0	0	0	0	0	0
P1	19-1-12-2-1-T-S11	NA	15	0.01	0.01	0.01	0	1	7.89765e-39	0	0	0	0	0	0	0	0	0	0	0	0	0	0	0	0	0	0	0	0	0	0	0	0	0	0	0	0	0	0	0	0	0	0	0	0	0	0	0	0
P1	19-1-13-2-1-T-S12	NA	15	0.06	0.06	0.06	0	0	0	2.97215e-25	1.57833e-11	3.78775e-05	0.97994	0.0200227	6.45035e-09	4.66647e-18	6.62798e-29	2.435e-42	0	0	0	0	0	0	0	0	0	0	0	0	0	0	0	0	0	0	0	0	0	0	0	0	0	0	0	0	0	0	0
P1	19-1-8-2-1-M-S27	NA	15	0.01	0.01	0.01	0	1	1.5602e-25	0	0	0	0	0	0	0	0	0	0	0	0	0	0	0	0	0	0	0	0	0	0	0	0	0	0	0	0	0	0	0	0	0	0	0	0	0	0	0	0
P1	19-1-9-2-1-M-S28	NA	15	0.01	0.01	0.01	0	1	6.15457e-31	0	0	0	0	0	0	0	0	0	0	0	0	0	0	0	0	0	0	0	0	0	0	0	0	0	0	0	0	0	0	0	0	0	0	0	0	0	0	0	0
P1	19-1-10-2-1-M-S1	NA	15	0.06	0.05	0.06	0	0	0	2.09702e-21	3.80516e-07	0.106343	0.893554	4.9131e-05	3.99979e-13	3.87037e-24	2.63078e-36	0	0	0	0	0	0	0	0	0	0	0	0	0	0	0	0	0	0	0	0	0	0	0	0	0	0	0	0	0	0	0	0
P1	19-1-5-2-1-T-S42	NA	16	0.01	0.01	0.01	0	0.99774	0.00225559	5.05469e-06	1.12282e-08	2.47229e-11	5.39571e-14	1.16719e-16	2.50251e-19	5.3178e-22	1.11998e-24	2.33767e-27	4.83563e-30	9.91294e-33	2.0138e-35	4.05408e-38	8.0875e-41	1.6e-43	0	0	0	0	0	0	0	0	0	0	0	0	0	0	0	0	0	0	0	0	0	0	0	0	0
P1	19-1-6-2-1-T-S25	NA	16	0.01	0.01	0.01	0	0.999886	0.000113589	1.26515e-08	1.3814e-12	1.47856e-16	1.55119e-20	1.595e-24	1.60722e-28	1.587e-32	1.5354e-36	1.45537e-40	1.4e-44	0	0	0	0	0	0	0	0	0	0	0	0	0	0	0	0	0	0	0	0	0	0	0	0	0	0	0	0	0	0
P1	19-1-7-2-1-T-S26	NA	16	0.01	0.01	0.01	0	0.999764	0.000237034	5.51106e-08	1.25639e-11	2.80827e-15	6.15388e-19	1.32188e-22	2.78316e-26	5.74307e-30	1.16135e-33	2.30118e-37	4.4675e-41	8e-45	0	0	0	0	0	0	0	0	0	0	0	0	0	0	0	0	0	0	0	0	0	0	0	0	0	0	0	0	0
P1	19-1-11-2-1-T-S10	NA	16	0.01	0.01	0.01	0	0.999985	1.46389e-05	1.56574e-10	1.45e-15	1.22609e-20	9.69247e-26	7.25324e-31	5.17663e-36	3.5404e-41	0	0	0	0	0	0	0	0	0	0	0	0	0	0	0	0	0	0	0	0	0	0	0	0	0	0	0	0	0	0	0	0	0
P1	19-1-12-2-1-T-S11	NA	16	0.52	0.49	0.55	0	0	0	0	0	0	0	0	0	0	0	0	0	0	0	0	0	0	0	0	0	0	0	0	0	0	0	0	0	1e-45	3.7431e-41	6.67587e-37	5.69096e-33	2.42128e-29	5.34922e-26	6.36044e-23	4.20703e-20	1.59538e-17	3.56648e-15	4.82158e-13	4.03655e-11	2.13882e-09	7.32001e-08
P1	19-1-13-2-1-T-S12	NA	16	0.01	0.01	0.01	0	0.959159	0.0407701	7.16047e-05	3.3674e-08	7.61592e-12	1.0752e-15	1.0889e-19	8.59502e-24	5.5783e-28	3.08737e-32	1.49562e-36	6.4639e-41	3e-45	0	0	0	0	0	0	0	0	0	0	0	0	0	0	0	0	0	0	0	0	0	0	0	0	0	0	0	0	0
P1	19-1-8-2-1-M-S27	NA	16	0.01	0.01	0.01	0	0.99942	0.000579369	1.85941e-07	4.64048e-11	1.00168e-14	1.96091e-18	3.57031e-22	6.13771e-26	1.00593e-29	1.58218e-33	2.39935e-37	3.5203e-41	6e-45	0	0	0	0	0	0	0	0	0	0	0	0	0	0	0	0	0	0	0	0	0	0	0	0	0	0	0	0	0
P1	19-1-9-2-1-M-S28	NA	16	0.01	0.01	0.01	0	0.999956	4.47872e-05	1.46975e-09	4.18783e-14	1.09263e-18	2.67264e-23	6.2065e-28	1.3785e-32	2.94239e-37	6.055e-42	0	0	0	0	0	0	0	0	0	0	0	0	0	0	0	0	0	0	0	0	0	0	0	0	0	0	0	0	0	0	0	0
P1	19-1-10-2-1-M-S1	NA	16	0.01	0.01	0.01	0	0.999828	0.000171434	1.61592e-08	1.17603e-12	7.35014e-17	4.13618e-21	2.14918e-25	1.0467e-29	4.82427e-34	2.11807e-38	8.9e-43	0	0	0	0	0	0	0	0	0	0	0	0	0	0	0	0	0	0	0	0	0	0	0	0	0	0	0	0	0	0	0
P1	19-1-5-2-1-T-S42	NA	17	0.23	0.08	0.38	1e-40	1.55767e-05	0.000201743	0.000826478	0.00211312	0.00417222	0.00699459	0.0104733	0.0144363	0.0186782	0.0229878	0.0271685	0.0310515	0.034503	0.037427	0.0397641	0.0414879	0.0426005	0.0431269	0.0431096	0.0426031	0.0416698	0.0403756	0.0387867	0.0369674	0.034978	0.0328737	0.0307035	0.0285103	0.0263302	0.0241935	0.0221242	0.0201411	0.0182582	0.0164851	0.0148278	0.0132891	0.0118694	0.0105669	0.00937808	0.00829834	0.00732208	0.00644311
P1	19-1-6-2-1-T-S25	NA	17	0.04	0.01	0.08	1.38371e-40	0.277792	0.200974	0.145301	0.10498	0.0757969	0.0546892	0.0394328	0.0284129	0.0204587	0.0147211	0.0105852	0.00760608	0.00546158	0.00391896	0.00281008	0.00201354	0.00144176	0.00103161	0.000737616	0.000527026	0.000376288	0.000268468	0.000191404	0.000136361	9.70759e-05	6.90578e-05	4.909e-05	3.48698e-05	2.47504e-05	1.75545e-05	1.24414e-05	8.81089e-06	6.23506e-06	4.4089e-06	3.1152e-06	2.19942e-06	1.55165e-06	1.09381e-06	7.70464e-07	5.42277e-07	3.81372e-07	2.67999e-07
P1	19-1-7-2-1-T-S26	NA	17	0.05	0.01	0.1	1.26057e-40	0.207123	0.164553	0.130664	0.1037	0.082257	0.0652138	0.0516744	0.0409242	0.0323931	0.0256267	0.0202627	0.0160128	0.0126474	0.00998381	0.00787688	0.00621114	0.00489494	0.00385551	0.0030351	0.00238792	0.00187768	0.00147563	0.001159	0.000909791	0.000713756	0.000559637	0.000438541	0.000343448	0.000268817	0.000210279	0.00016439	0.00012844	0.000100291	7.82646e-05	6.10386e-05	4.75751e-05	3.70587e-05	2.88493e-05	2.24446e-05	1.74509e-05	1.35599e-05	1.05298e-05
P1	19-1-11-2-1-T-S10	NA	17	0.28	0.13	0.42	1e-40	5.86829e-09	5.71792e-07	7.43284e-06	4.23414e-05	0.000153438	0.000417601	0.00093262	0.00180186	0.00311615	0.00493747	0.00728771	0.0101438	0.0134394	0.0170713	0.0209099	0.0248111	0.0286279	0.0322212	0.0354685	0.0382698	0.0405511	0.0422659	0.0433942	0.0439402	0.0439287	0.0434016	0.042413	0.0410256	0.0393067	0.0373246	0.035146	0.032834	0.030446	0.0280333	0.0256398	0.0233024	0.0210506	0.0189074	0.0168895	0.015008	0.0132693	0.0116758
P1	19-1-12-2-1-T-S11	NA	17	0.07	0.01	0.13	1e-40	0.0699195	0.103166	0.114086	0.112065	0.103126	0.0910399	0.0780815	0.0655538	0.054137	0.0441246	0.0355783	0.0284294	0.0225426	0.0177559	0.0139039	0.0108311	0.00839809	0.00648422	0.00498727	0.00382238	0.00292001	0.0022239	0.00168894	0.00127925	0.000966494	0.000728467	0.000547817	0.000411076	0.000307828	0.000230055	0.000171602	0.000127765	9.49562e-05	7.04504e-05	5.21809e-05	3.85858e-05	2.84872e-05	2.09987e-05	1.54551e-05	1.1358e-05	8.33474e-06	6.10741e-06
P1	19-1-13-2-1-T-S12	NA	17	0.09	0.01	0.18	1e-40	0.0379531	0.0612797	0.0741763	0.079777	0.0804038	0.077761	0.0730848	0.067259	0.0609042	0.0544454	0.0481639	0.0422365	0.0367652	0.0317994	0.0273519	0.0234114	0.0199515	0.0169365	0.0143263	0.0120794	0.0101548	0.0085136	0.00711968	0.00594	0.0049449	0.00410803	0.00340615	0.00281901	0.00232901	0.001921	0.00158195	0.00130078	0.00106802	0.000875693	0.000717035	0.000586359	0.000478897	0.000390654	0.000318295	0.000259041	0.000210582	0.000171003
P1	19-1-8-2-1-M-S27	NA	17	0.04	0.01	0.09	1.28971e-40	0.224988	0.174641	0.1355	0.105084	0.0814576	0.0631146	0.0488797	0.0378379	0.0292769	0.0226423	0.0175031	0.013524	0.0104446	0.00806259	0.00622087	0.00479758	0.00369817	0.00284934	0.00219428	0.001689	0.00129945	0.000999261	0.000768044	0.000590039	0.000453068	0.000347721	0.000266738	0.000204514	0.000156728	0.000120047	9.19046e-05	7.03244e-05	5.37842e-05	4.11134e-05	3.14117e-05	2.3987e-05	1.8308e-05	1.39662e-05	1.06486e-05	8.1149e-06	6.18081e-06	4.70524e-06
P1	19-1-9-2-1-M-S28	NA	17	0.04	0.01	0.08	1.37528e-40	0.273373	0.199	0.144762	0.105235	0.0764491	0.0554988	0.040262	0.0291882	0.0211454	0.0153081	0.0110745	0.00800602	0.00578367	0.00417525	0.00301197	0.00217123	0.00156405	0.00112585	0.000809828	0.000582088	0.000418087	0.000300071	0.000215209	0.000154232	0.00011045	7.90367e-05	5.65152e-05	4.03807e-05	2.88304e-05	2.05683e-05	1.46626e-05	1.04445e-05	7.43417e-06	5.28734e-06	3.75753e-06	2.66826e-06	1.89326e-06	1.3423e-06	9.50913e-07	6.73111e-07	4.76084e-07	3.36457e-07
P1	19-1-10-2-1-M-S1	NA	17	0.03	0.01	0.07	1.4112e-40	0.291939	0.207099	0.146801	0.103979	0.0735903	0.0520423	0.0367749	0.0259659	0.0183193	0.0129143	0.00909669	0.00640246	0.00450256	0.00316388	0.00222139	0.00155839	0.00109237	0.000765071	0.000535395	0.000374355	0.000261535	0.000182562	0.000127327	8.87287e-05	6.17781e-05	4.29767e-05	2.98716e-05	2.07446e-05	1.43938e-05	9.97845e-06	6.91147e-06	4.78293e-06	3.30698e-06	2.28445e-06	1.57668e-06	1.08721e-06	7.49012e-07	5.15549e-07	3.54532e-07	2.43579e-07	1.67196e-07	1.14658e-07
P1	19-1-5-2-1-T-S42	NA	18	0.01	0.01	0.01	0	0.998662	0.00133566	1.32584e-06	1.15766e-09	9.37728e-13	7.21544e-16	5.34092e-19	3.8319e-22	2.67758e-25	1.82834e-28	1.22275e-31	8.02351e-35	5.17236e-38	3.2789e-41	2.1e-44	0	0	0	0	0	0	0	0	0	0	0	0	0	0	0	0	0	0	0	0	0	0	0	0	0	0	0
P1	19-1-6-2-1-T-S25	NA	18	0.37	0.34	0.4	0	0	0	0	0	0	0	0	0	0	0	0	0	0	0	0	4e-45	1.20553e-39	9.17174e-35	2.22514e-30	1.93138e-26	6.61659e-23	9.73481e-20	6.61837e-17	2.21621e-14	3.86594e-12	3.6906e-10	2.01451e-08	6.53746e-07	1.30607e-05	0.000165742	0.0013743	0.00763807	0.0291217	0.0777865	0.148398	0.205783	0.210801	0.161901	0.0945139	0.0424696	0.014862	0.00409448
P1	19-1-7-2-1-T-S26	NA	18	0.02	0.01	0.02	0	0.28884	0.689574	0.0214735	0.000111523	2.14657e-07	2.18517e-10	1.42213e-13	6.6257e-17	2.37693e-20	6.90074e-24	1.67979e-27	3.51915e-31	6.47201e-35	1.06098e-38	1.57e-42	0	0	0	0	0	0	0	0	0	0	0	0	0	0	0	0	0	0	0	0	0	0	0	0	0	0	0
P1	19-1-11-2-1-T-S10	NA	18	0.01	0.01	0.01	0	0.98981	0.0101893	1.81372e-06	6.02258e-11	7.86051e-16	5.61984e-21	2.62701e-26	8.92296e-32	2.35745e-37	5.07e-43	0	0	0	0	0	0	0	0	0	0	0	0	0	0	0	0	0	0	0	0	0	0	0	0	0	0	0	0	0	0	0	0
P1	19-1-12-2-1-T-S11	NA	18	0.01	0.01	0.01	0	0.999996	4.40175e-06	1.38625e-12	1.44076e-19	7.97782e-27	2.91257e-34	7.854e-42	0	0	0	0	0	0	0	0	0	0	0	0	0	0	0	0	0	0	0	0	0	0	0	0	0	0	0	0	0	0	0	0	0	0	0
P1	19-1-13-2-1-T-S12	NA	18	0.01	0.01	0.01	0	0.999912	8.90184e-05	1.37174e-09	1.01389e-14	4.94708e-20	1.83681e-25	5.59846e-31	1.46546e-36	3.391e-42	0	0	0	0	0	0	0	0	0	0	0	0	0	0	0	0	0	0	0	0	0	0	0	0	0	0	0	0	0	0	0	0	0
P1	19-1-8-2-1-M-S27	NA	18	0.01	0.01	0.01	0	0.905616	0.0941565	0.000227813	1.16763e-07	2.53291e-11	3.16502e-15	2.68519e-19	1.70607e-23	8.64822e-28	3.65171e-32	1.32452e-36	4.2216e-41	1e-45	0	0	0	0	0	0	0	0	0	0	0	0	0	0	0	0	0	0	0	0	0	0	0	0	0	0	0	0	0
P1	19-1-9-2-1-M-S28	NA	18	0.01	0.01	0.02	0	0.746376	0.252787	0.000835769	4.08754e-07	6.93141e-11	5.95522e-15	3.17356e-19	1.18358e-23	3.33904e-28	7.51409e-33	1.40084e-37	2.225e-42	0	0	0	0	0	0	0	0	0	0	0	0	0	0	0	0	0	0	0	0	0	0	0	0	0	0	0	0	0	0
P1	19-1-10-2-1-M-S1	NA	18	0.02	0.01	0.02	0	0.420865	0.573413	0.00571635	7.48829e-06	3.18656e-09	6.59113e-13	8.2158e-17	7.01555e-21	4.45778e-25	2.22996e-29	9.14195e-34	3.16395e-38	9.46e-43	0	0	0	0	0	0	0	0	0	0	0	0	0	0	0	0	0	0	0	0	0	0	0	0	0	0	0	0	0
P1	19-1-5-2-1-T-S42	NA	19	0.1	0.08	0.12	0	5.99082e-32	1.19098e-18	7.48016e-12	1.01947e-07	4.80533e-05	0.00268877	0.0344778	0.150044	0.285484	0.282311	0.16414	0.0614582	0.0158804	0.00298803	0.000427224	4.80387e-05	4.36885e-06	3.28927e-07	2.09038e-08	1.14004e-09	5.41093e-11	2.26217e-12	8.41876e-14	2.8144e-15	8.51965e-17	2.3519e-18	5.95809e-20	1.39283e-21	3.01958e-23	6.09818e-25	1.1519e-26	2.04254e-28	3.4111e-30	5.38138e-32	8.04193e-34	1.14125e-35	1.54156e-37	1.9861e-39	2.4454e-41	2.89e-43	3e-45	0
P1	19-1-6-2-1-T-S25	NA	19	0.03	0.02	0.03	0	0.000303978	0.321632	0.594722	0.0807147	0.00259391	3.32559e-05	2.24657e-07	9.44108e-10	2.74696e-12	5.95301e-15	1.01228e-17	1.40354e-20	1.63369e-23	1.63287e-26	1.42679e-29	1.10577e-32	7.69042e-36	4.84686e-39	2.791e-42	1e-45	0	0	0	0	0	0	0	0	0	0	0	0	0	0	0	0	0	0	0	0	0	0
P1	19-1-7-2-1-T-S26	NA	19	0.05	0.04	0.06	0	7.72127e-17	1.40839e-07	0.00141842	0.0990542	0.448793	0.357138	0.0849016	0.00827815	0.000406127	1.15254e-05	2.08978e-07	2.6052e-09	2.36073e-11	1.62363e-13	8.76996e-16	3.82418e-18	1.37678e-20	4.16902e-23	1.07839e-25	2.41417e-28	4.7298e-31	8.18729e-34	1.26247e-36	1.74656e-39	2.182e-42	3e-45	0	0	0	0	0	0	0	0	0	0	0	0	0	0	0	0
P1	19-1-11-2-1-T-S10	NA	19	0.05	0.04	0.06	0	6.94898e-22	1.91569e-09	0.000389443	0.0937676	0.5561	0.313895	0.0346802	0.00115325	1.52346e-05	9.66243e-08	3.36787e-10	7.12763e-13	9.87939e-16	9.51131e-19	6.66373e-22	3.52742e-25	1.45475e-28	4.79423e-32	1.28973e-35	2.88352e-39	5.44e-43	0	0	0	0	0	0	0	0	0	0	0	0	0	0	0	0	0	0	0	0	0
P1	19-1-12-2-1-T-S11	NA	19	0.04	0.03	0.04	0	7.33895e-14	0.000210469	0.246651	0.684396	0.0679315	0.00080829	2.19733e-06	2.00547e-09	7.87568e-13	1.57642e-16	1.81466e-20	1.31325e-24	6.39233e-29	2.20562e-33	5.62316e-38	1.096e-42	0	0	0	0	0	0	0	0	0	0	0	0	0	0	0	0	0	0	0	0	0	0	0	0	0	0
P1	19-1-13-2-1-T-S12	NA	19	0.03	0.03	0.04	0	1.40855e-07	0.0303814	0.643593	0.307527	0.0182114	0.000285457	1.77515e-06	5.57617e-09	1.03391e-11	1.25848e-14	1.08474e-17	7.0022e-21	3.53175e-24	1.43854e-27	4.8568e-31	1.38809e-34	3.41653e-38	7.346e-42	1e-45	0	0	0	0	0	0	0	0	0	0	0	0	0	0	0	0	0	0	0	0	0	0	0
P1	19-1-8-2-1-M-S27	NA	19	0.13	0.11	0.14	0	0	0	6.15203e-33	3.52543e-23	1.99138e-16	1.40256e-11	4.76824e-08	1.75538e-05	0.00117832	0.0205858	0.120635	0.285992	0.316214	0.182125	0.0596455	0.0119199	0.00154007	0.000134945	8.3464e-06	3.76964e-07	1.27964e-08	3.34705e-10	6.89262e-12	1.13863e-13	1.53396e-15	1.70996e-17	1.5976e-19	1.26541e-21	8.58464e-24	5.03414e-26	2.57305e-28	1.15479e-30	4.58193e-33	1.61715e-35	5.10583e-38	1.44946e-40	3.71e-43	1e-45	0	0	0	0
P1	19-1-9-2-1-M-S28	NA	19	0.03	0.02	0.03	0	0.000224725	0.458401	0.514756	0.0263698	0.000245991	7.74068e-07	1.14152e-09	9.59914e-13	5.22372e-16	2.00548e-19	5.77644e-23	1.30628e-26	2.40043e-30	3.68167e-34	4.81375e-38	5.458e-42	0	0	0	0	0	0	0	0	0	0	0	0	0	0	0	0	0	0	0	0	0	0	0	0	0	0
P1	19-1-10-2-1-M-S1	NA	19	0.01	0.01	0.02	0	0.823739	0.174223	0.0020302	7.12687e-06	1.28342e-08	1.50276e-11	1.29821e-14	8.92241e-18	5.12146e-21	2.53781e-24	1.11153e-27	4.37865e-31	1.5719e-34	5.1951e-38	1.5936e-41	4e-45	0	0	0	0	0	0	0	0	0	0	0	0	0	0	0	0	0	0	0	0	0	0	0	0	0	0
P1	19-1-5-2-1-T-S42	NA	20	0.02	0.01	0.03	0	0.267714	0.428124	0.215931	0.0677724	0.0163783	0.00335091	0.000610525	0.000102097	1.59787e-05	2.37173e-06	3.37054e-07	4.61836e-08	6.13383e-09	7.9291e-10	1.0009e-10	1.23699e-11	1.5e-12	1.78786e-13	2.09772e-14	2.42592e-15	2.76813e-16	3.11946e-17	3.47458e-18	3.82787e-19	4.1735e-20	4.50586e-21	4.8193e-22	5.10865e-23	5.3691e-24	5.59664e-25	5.78781e-26	5.93971e-27	6.0506e-28	6.11942e-29	6.14597e-30	6.13077e-31	6.07519e-32	5.98121e-33	5.8515e-34	5.68917e-35	5.49773e-36	5.28108e-37
P1	19-1-6-2-1-T-S25	NA	20	0.02	0.01	0.02	0	0.531494	0.393048	0.0684236	0.00655685	0.000451354	2.51279e-05	1.20523e-06	5.17175e-08	2.03434e-09	7.45823e-11	2.57873e-12	8.48246e-14	2.67215e-15	8.10294e-17	2.37485e-18	6.74944e-20	1.86501e-21	5.02163e-23	1.3199e-24	3.39201e-26	8.53401e-28	2.10435e-29	5.09085e-31	1.20924e-32	2.82238e-34	6.47707e-36	1.46231e-37	3.24949e-39	7.1106e-41	1.533e-42	3.2e-44	0	0	0	0	0	0	0	0	0	0	0
P1	19-1-7-2-1-T-S26	NA	20	0.02	0.01	0.03	0	0.427195	0.446615	0.109791	0.01484	0.00143925	0.000112757	7.60176e-06	4.57948e-07	2.52587e-08	1.29686e-09	6.27178e-11	2.88194e-12	1.2666e-13	5.35151e-15	2.18252e-16	8.61958e-18	3.30533e-19	1.23335e-20	4.48643e-22	1.59336e-23	5.53211e-25	1.87979e-26	6.2574e-28	2.04213e-29	6.53888e-31	2.05548e-32	6.34685e-34	1.92591e-35	5.74548e-37	1.68581e-38	4.86643e-40	1.3825e-41	3.87e-43	1.1e-44	0	0	0	0	0	0	0	0
P1	19-1-11-2-1-T-S10	NA	20	0.02	0.02	0.03	0	0.0548498	0.616684	0.289379	0.0367296	0.00226489	8.80713e-05	2.48192e-06	5.50755e-08	1.0153e-09	1.6127e-11	2.2654e-13	2.86887e-15	3.32335e-17	3.56168e-19	3.56319e-21	3.35165e-23	2.98168e-25	2.52096e-27	2.03395e-29	1.57127e-31	1.16572e-33	8.32586e-36	5.73726e-38	3.82152e-40	2.465e-42	1.5e-44	0	0	0	0	0	0	0	0	0	0	0	0	0	0	0	0
P1	19-1-12-2-1-T-S11	NA	20	0.01	0.01	0.01	0	0.997246	0.00274924	5.58951e-06	9.93183e-09	1.62655e-11	2.51388e-14	3.713e-17	5.28006e-20	7.26377e-23	9.69857e-26	1.25965e-28	1.59416e-31	1.96819e-34	2.37285e-37	2.79549e-40	3.22e-43	0	0	0	0	0	0	0	0	0	0	0	0	0	0	0	0	0	0	0	0	0	0	0	0	0	0
P1	19-1-13-2-1-T-S12	NA	20	0.01	0.01	0.01	0	0.906978	0.0901612	0.00280584	5.39327e-05	7.9225e-07	9.77853e-09	1.0667e-10	1.0599e-12	9.78111e-15	8.49495e-17	7.00951e-19	5.53335e-21	4.20104e-23	3.08007e-25	2.1878e-27	1.50946e-29	1.01374e-31	6.63837e-34	4.24491e-36	2.65386e-38	1.6238e-40	9.74e-43	6e-45	0	0	0	0	0	0	0	0	0	0	0	0	0	0	0	0	0	0	0
P1	19-1-8-2-1-M-S27	NA	20	0.02	0.01	0.03	0	0.0848821	0.517104	0.313247	0.0734557	0.0102087	0.0010165	8.02391e-05	5.33371e-06	3.10421e-07	1.62439e-08	7.78904e-10	3.47058e-11	1.4523e-12	5.75474e-14	2.17349e-15	7.86533e-17	2.73895e-18	9.21083e-20	3.0002e-21	9.48918e-23	2.92057e-24	8.76317e-26	2.56745e-27	7.35506e-29	2.06273e-30	5.66931e-32	1.52846e-33	4.04557e-35	1.05203e-36	2.68962e-38	6.76426e-40	1.6744e-41	4.08e-43	1e-44	0	0	0	0	0	0	0	0
P1	19-1-9-2-1-M-S28	NA	20	0.26	0.23	0.3	0	0	0	0	0	0	2.43106e-39	4.01057e-33	5.29487e-28	1.01343e-23	4.21913e-20	5.10288e-17	2.22001e-14	4.08594e-12	3.60906e-10	1.69069e-08	4.55294e-07	7.52836e-06	8.07192e-05	0.000587463	0.00301647	0.0112942	0.031723	0.0685069	0.11621	0.157786	0.174346	0.159095	0.121474	0.0785211	0.0434231	0.0207396	0.00862872	0.00315157	0.00101769	0.000292424	7.52096e-05	1.74079e-05	3.64415e-06	6.93114e-07	1.20284e-07	1.91208e-08	2.79424e-09
P1	19-1-10-2-1-M-S1	NA	20	0.02	0.01	0.03	0	0.359512	0.501139	0.123249	0.0148214	0.00119949	7.53168e-05	3.95842e-06	1.82199e-07	7.56198e-09	2.88696e-10	1.02832e-11	3.45332e-13	1.1021e-14	3.36314e-16	9.86131e-18	2.78927e-19	7.63485e-21	2.02775e-22	5.23696e-24	1.31773e-25	3.23531e-27	7.76144e-29	1.82145e-30	4.18578e-32	9.42747e-34	2.08266e-35	4.51581e-37	9.61628e-39	2.01214e-40	4.14e-42	8.4e-44	1e-45	0	0	0	0	0	0	0	0	0	0
P1	19-1-5-2-1-T-S42	NA	21	0.08	0.01	0.19	1.13295e-40	0.117513	0.103844	0.0917483	0.0810471	0.0715813	0.0632097	0.0558071	0.0492625	0.0434776	0.038365	0.0338474	0.0298563	0.0263311	0.0232177	0.0204688	0.0180419	0.0158999	0.0140095	0.0123416	0.0108703	0.00957252	0.00842813	0.00741914	0.00652971	0.00574581	0.00505507	0.0044465	0.00391046	0.00343837	0.0030227	0.00265676	0.00233467	0.00205123	0.00180185	0.00158248	0.00138955	0.00121989	0.00107074	0.000939639	0.000824425	0.000723195	0.000634268
P1	19-1-6-2-1-T-S25	NA	21	0.06	0.01	0.12	1.21313e-40	0.176024	0.145311	0.119909	0.0989083	0.0815532	0.0672163	0.0553775	0.0456054	0.0375425	0.0308925	0.02541	0.0208919	0.0171701	0.0141054	0.0115829	0.00950757	0.00780079	0.0063977	0.00524476	0.00429776	0.00352025	0.00288216	0.00235871	0.0019295	0.00157771	0.00128949	0.00105346	0.000860254	0.000702173	0.000572887	0.000467196	0.000380834	0.000310295	0.000252708	0.000205715	0.000167384	0.000136133	0.000110666	8.99214e-05	7.30316e-05	5.92865e-05	4.81058e-05
P1	19-1-7-2-1-T-S26	NA	21	0.06	0.01	0.14	1.18319e-40	0.155239	0.131491	0.111322	0.0942004	0.0796732	0.0673531	0.0569098	0.0480618	0.040569	0.034227	0.0288618	0.0243251	0.020491	0.0172523	0.0145179	0.0122105	0.0102644	0.00862394	0.00724176	0.00607785	0.00509825	0.00427421	0.0035814	0.00299924	0.00251032	0.00209993	0.00175565	0.00146698	0.00122508	0.00102248	0.000852902	0.000711034	0.000592419	0.000493301	0.000410525	0.000341436	0.000283804	0.000235758	0.000195728	0.000162396	0.000134657	0.000111587
P1	19-1-11-2-1-T-S10	NA	21	0.13	0.05	0.2	1e-40	5.56286e-05	0.00112492	0.00538995	0.014309	0.027467	0.0429225	0.05817	0.0709979	0.0799645	0.0845027	0.0847838	0.0814745	0.0754886	0.0677847	0.0592307	0.0505309	0.0422018	0.0345808	0.0278534	0.0220874	0.017267	0.0133228	0.0101558	0.007655	0.00570984	0.00421734	0.00308636	0.00223911	0.00161112	0.00115024	0.000815109	0.000573537	0.000400828	0.000278307	0.00019203	0.000131703	8.9803e-05	6.08891e-05	4.10598e-05	2.75419e-05	1.83794e-05	1.22037e-05
P1	19-1-12-2-1-T-S11	NA	21	0.03	0.01	0.06	1.48433e-40	0.327431	0.220988	0.148896	0.100152	0.0672501	0.0450788	0.0301643	0.0201488	0.0134348	0.00894206	0.00594096	0.00393988	0.00260801	0.00172317	0.0011364	0.000748024	0.000491439	0.000322245	0.000210891	0.000137746	8.97919e-05	5.84154e-05	3.79264e-05	2.45737e-05	1.58894e-05	1.02528e-05	6.60186e-06	4.242e-06	2.71987e-06	1.74015e-06	1.11091e-06	7.07652e-07	4.49772e-07	2.85228e-07	1.8047e-07	1.13927e-07	7.17536e-08	4.50865e-08	2.82634e-08	1.76754e-08	1.10272e-08	6.86292e-09
P1	19-1-13-2-1-T-S12	NA	21	0.03	0.01	0.06	1.5098e-40	0.338541	0.224517	0.148698	0.0983518	0.0649639	0.042852	0.0282278	0.0185688	0.012198	0.00800183	0.00524179	0.00342891	0.00223982	0.001461	0.00095161	0.000618925	0.000401959	0.000260667	0.00016879	0.000109134	7.04563e-05	4.54174e-05	2.92324e-05	1.87862e-05	1.20544e-05	7.72277e-06	4.93993e-06	3.15489e-06	2.01168e-06	1.28067e-06	8.13983e-07	5.16523e-07	3.2723e-07	2.06967e-07	1.30686e-07	8.23824e-08	5.1845e-08	3.25719e-08	2.04285e-08	1.27904e-08	7.9943e-09	4.9879e-09
P1	19-1-8-2-1-M-S27	NA	21	0.05	0.01	0.11	1.25071e-40	0.200957	0.160971	0.128862	0.103093	0.0824266	0.0658614	0.0525921	0.0419696	0.0334713	0.0266766	0.0212475	0.0169124	0.0134529	0.0106941	0.00849544	0.00674433	0.00535058	0.00424201	0.00336085	0.00266091	0.00210531	0.00166457	0.00131519	0.00103842	0.000819315	0.000645989	0.000508969	0.000400727	0.000315278	0.000247871	0.000194735	0.000152878	0.00011993	9.40126e-05	7.36418e-05	5.76418e-05	4.50842e-05	3.52356e-05	2.75174e-05	2.14735e-05	1.67441e-05	1.30462e-05
P1	19-1-9-2-1-M-S28	NA	21	0.1	0.02	0.18	1e-40	0.00999408	0.0298108	0.0499635	0.0660919	0.0767545	0.082057	0.0828266	0.0801347	0.0750405	0.0684667	0.0611546	0.0536614	0.0463799	0.0395664	0.0333702	0.0278611	0.0230521	0.0189181	0.0154107	0.0124686	0.0100252	0.00801392	0.00637158	0.00504018	0.00396801	0.00310986	0.00242689	0.0018862	0.00146028	0.00112633	0.000865635	0.000662985	0.000506083	0.000385066	0.000292068	0.000220855	0.000166509	0.000125171	9.38288e-05	7.01388e-05	5.22868e-05	3.8874e-05
P1	19-1-10-2-1-M-S1	NA	21	0.04	0.01	0.09	1.3009e-40	0.232125	0.178878	0.137699	0.105885	0.081334	0.0624071	0.0478319	0.0366201	0.028005	0.0213925	0.0163227	0.0124401	0.00947008	0.00720073	0.00546874	0.00414842	0.00314309	0.00237852	0.00179774	0.00135711	0.0010232	0.000770486	0.000579455	0.000435233	0.000326486	0.000244594	0.000183003	0.00013674	0.000102036	7.60375e-05	5.65865e-05	4.20536e-05	3.12099e-05	2.313e-05	1.71178e-05	1.26503e-05	9.33532e-06	6.87907e-06	5.06167e-06	3.71892e-06	2.7283e-06	1.99854e-06
P14	19-14-8-2-14-T-S5	NA	1	1	1	1	0	0	0	0	0	0	0	0	0	0	0	0	0	0	0	0	0	0	0	0	0	0	0	0	0	0	0	0	0	0	0	0	0	0	0	0	0	0	0	0	0	0	0
P14	19-14-9-2-14-T-S6	NA	1	1	1	1	0	0	0	0	0	0	0	0	0	0	0	0	0	0	0	0	0	0	0	0	0	0	0	0	0	0	0	0	0	0	0	0	0	0	0	0	0	0	0	0	0	0	0
P14	19-14-10-2-14-T-S7	NA	1	1	1	1	0	0	0	0	0	0	0	0	0	0	0	0	0	0	0	0	0	0	0	0	0	0	0	0	0	0	0	0	0	0	0	0	0	0	0	0	0	0	0	0	0	0	0
P14	19-14-11-2-14-M-S8	NA	1	1	1	1	0	0	0	0	0	0	0	0	0	0	0	0	0	0	0	0	0	0	0	0	0	0	0	0	0	0	0	0	0	0	0	0	0	0	0	0	0	0	0	0	0	0	0
P14	19-14-12-2-14-M-S9	NA	1	1	1	1	0	0	0	0	0	0	0	0	0	0	0	0	0	0	0	0	0	0	0	0	0	0	0	0	0	0	0	0	0	0	0	0	0	0	0	0	0	0	0	0	0	0	0
P14	19-14-13-2-14-M-S10	NA	1	1	1	1	0	0	0	0	0	0	0	0	0	0	0	0	0	0	0	0	0	0	0	0	0	0	0	0	0	0	0	0	0	0	0	0	0	0	0	0	0	0	0	0	0	0	0
P14	19-14-8-2-14-T-S5	NA	2	0.95	0.91	0.99	0	0	0	0	0	0	0	0	0	0	0	0	0	0	0	0	0	0	0	0	0	0	0	0	0	0	0	0	0	0	0	0	0	0	0	0	0	0	0	0	0	0	0
P14	19-14-9-2-14-T-S6	NA	2	0.24	0.21	0.27	0	0	0	0	0	0	1.36144e-39	8.55344e-33	3.04112e-27	1.20431e-22	8.43343e-19	1.4522e-15	7.84449e-13	1.59905e-10	1.42023e-08	6.1592e-07	1.42966e-05	0.000191482	0.0015747	0.00837707	0.0301274	0.0760577	0.139217	0.190019	0.19819	0.161389	0.104566	0.0548187	0.0236037	0.00845986	0.00255441	0.000656864	0.000145268	2.78766e-05	4.67948e-06	6.92234e-07	9.08547e-08	1.06459e-08	1.12003e-09	1.06361e-10	9.16104e-12	7.18918e-13	5.16174e-14
P14	19-14-10-2-14-T-S7	NA	2	0.99	0.98	1	0	0	0	0	0	0	0	0	0	0	0	0	0	0	0	0	0	0	0	0	0	0	0	0	0	0	0	0	0	0	0	0	0	0	0	0	0	0	0	0	0	0	0
P14	19-14-11-2-14-M-S8	NA	2	0.99	0.97	1	0	0	0	0	0	0	0	0	0	0	0	0	0	0	0	0	0	0	0	0	0	0	0	0	0	0	0	0	0	0	0	0	0	0	0	0	0	0	0	0	0	0	0
P14	19-14-12-2-14-M-S9	NA	2	0.97	0.95	1	0	0	0	0	0	0	0	0	0	0	0	0	0	0	0	0	0	0	0	0	0	0	0	0	0	0	0	0	0	0	0	0	0	0	0	0	0	0	0	0	0	0	0
P14	19-14-13-2-14-M-S10	NA	2	0.99	0.98	1	0	0	0	0	0	0	0	0	0	0	0	0	0	0	0	0	0	0	0	0	0	0	0	0	0	0	0	0	0	0	0	0	0	0	0	0	0	0	0	0	0	0	0
P14	19-14-8-2-14-T-S5	NA	3	0.61	0.55	0.67	0	0	0	0	0	0	0	0	0	0	0	0	0	0	0	0	0	0	0	0	0	0	1.4e-44	1.9622e-41	1.65094e-38	8.9552e-36	3.23989e-33	8.05665e-31	1.41445e-28	1.79575e-26	1.68451e-24	1.19041e-22	6.44987e-21	2.72238e-19	9.08237e-18	2.42687e-16	5.25722e-15	9.336e-14	1.37311e-12	1.68841e-11	1.75094e-10	1.54376e-09	1.1659e-08
P14	19-14-9-2-14-T-S6	NA	3	0.19	0.15	0.23	0	6.473e-40	1.9948e-27	1.46338e-20	5.34407e-16	1.06661e-12	3.38262e-10	3.01202e-08	1.05779e-06	1.82418e-05	0.000179416	0.00111979	0.00479871	0.0149904	0.0357611	0.0675976	0.1043	0.134596	0.148226	0.141671	0.119207	0.0893884	0.0603624	0.0370427	0.0208221	0.0107958	0.00519464	0.00233231	0.000981851	0.00038924	0.000145878	5.18667e-05	1.75505e-05	5.66816e-06	1.75179e-06	5.19338e-07	1.48012e-07	4.06346e-08	1.07658e-08	2.75734e-09	6.83769e-10	1.64412e-10	3.83845e-11
P14	19-14-10-2-14-T-S7	NA	3	0.86	0.78	0.95	0	0	0	0	0	0	0	0	0	0	0	0	0	0	0	0	0	0	0	0	0	0	0	0	0	0	0	0	0	0	1.5e-44	2.534e-42	3.23128e-40	3.27249e-38	2.66802e-36	1.77295e-34	9.71253e-33	4.43233e-31	1.70116e-29	5.54011e-28	1.54347e-26	3.70653e-25	7.7264e-24
P14	19-14-11-2-14-M-S8	NA	3	0.77	0.72	0.82	0	0	0	0	0	0	0	0	0	0	0	0	0	0	0	0	0	0	0	0	0	0	0	0	0	0	0	0	0	0	0	0	0	0	0	0	0	0	1e-45	8.8e-43	3.77423e-40	1.21071e-37	2.94471e-35
P14	19-14-12-2-14-M-S9	NA	3	0.89	0.83	0.94	0	0	0	0	0	0	0	0	0	0	0	0	0	0	0	0	0	0	0	0	0	0	0	0	0	0	0	0	0	0	0	0	0	0	0	0	0	0	0	0	0	0	0
P14	19-14-13-2-14-M-S10	NA	3	0.8	0.72	0.87	0	0	0	0	0	0	0	0	0	0	0	0	0	0	0	0	0	0	0	0	0	0	0	0	0	0	0	0	0	1.28e-43	2.4517e-41	3.63135e-39	4.22006e-37	3.90382e-35	2.91263e-33	1.77387e-31	8.91556e-30	3.73549e-28	1.31685e-26	3.93932e-25	1.00791e-23	2.22181e-22	4.24814e-21
P14	19-14-8-2-14-T-S5	NA	4	0.19	0.01	0.44	1.05222e-40	0.0497259	0.0473363	0.045058	0.042886	0.0408155	0.0388419	0.0369608	0.035168	0.0334594	0.0318314	0.03028	0.0288021	0.027394	0.0260526	0.0247749	0.0235579	0.0223989	0.0212952	0.0202441	0.0192434	0.0182906	0.0173835	0.0165201	0.0156982	0.0149159	0.0141714	0.013463	0.0127889	0.0121474	0.0115372	0.0109567	0.0104045	0.0098793	0.00937977	0.00890474	0.00845302	0.00802351	0.00761516	0.00722695	0.00685792	0.00650717	0.0061738
P14	19-14-9-2-14-T-S6	NA	4	0.36	0.01	0.77	1.0223e-40	0.0218977	0.0215033	0.0211156	0.0207345	0.0203599	0.0199917	0.0196298	0.019274	0.0189244	0.0185808	0.0182431	0.0179111	0.0175849	0.0172643	0.0169493	0.0166396	0.0163353	0.0160363	0.0157425	0.0154537	0.0151699	0.0148911	0.0146171	0.0143479	0.0140834	0.0138235	0.0135681	0.0133172	0.0130706	0.0128284	0.0125904	0.0123566	0.0121269	0.0119013	0.0116796	0.0114618	0.0112478	0.0110377	0.0108312	0.0106284	0.0104292	0.0102335
P14	19-14-10-2-14-T-S7	NA	4	0.76	0.52	1	1e-40	1.83014e-10	5.62285e-09	4.09937e-08	1.65842e-07	4.8586e-07	1.16055e-06	2.40781e-06	4.50597e-06	7.79359e-06	1.26675e-05	1.95795e-05	2.90317e-05	4.1571e-05	5.77831e-05	7.82861e-05	0.000103723	0.000134756	0.000172057	0.000216304	0.000268172	0.000328326	0.000397419	0.000476081	0.000564915	0.000664494	0.000775358	0.000898005	0.00103289	0.00118042	0.00134095	0.00151481	0.00170223	0.00190344	0.00211857	0.00234772	0.00259093	0.00284818	0.00311941	0.00340448	0.00370322	0.00401542	0.00434078
P14	19-14-11-2-14-M-S8	NA	4	0.86	0.7	1	1e-40	1.91224e-19	1.85771e-16	1.01619e-14	1.71157e-13	1.51173e-12	8.8759e-12	3.93145e-11	1.41674e-10	4.36094e-10	1.1854e-09	2.91372e-09	6.59075e-09	1.39028e-08	2.76337e-08	5.21805e-08	9.4227e-08	1.63602e-07	2.74342e-07	4.45978e-07	7.0507e-07	1.08698e-06	1.63793e-06	2.4173e-06	3.50017e-06	4.98016e-06	6.97243e-06	9.61695e-06	1.30819e-05	1.75671e-05	2.3308e-05	3.05788e-05	3.96967e-05	5.10251e-05	6.49777e-05	8.20209e-05	0.000102678	0.00012753	0.000157223	0.000192463	0.000234024	0.000282746	0.000339533
P14	19-14-12-2-14-M-S9	NA	4	0.95	0.89	1	1e-40	1.07435e-40	1.50722e-35	7.26545e-32	2.95199e-29	3.09264e-27	1.37471e-25	3.38165e-24	5.39466e-23	6.18208e-22	5.45728e-21	3.90051e-20	2.34177e-19	1.21444e-18	5.55966e-18	2.28577e-17	8.55772e-17	2.95088e-16	9.46012e-16	2.84193e-15	8.0537e-15	2.16526e-14	5.5499e-14	1.36195e-13	3.21174e-13	7.30192e-13	1.60507e-12	3.41986e-12	7.07893e-12	1.42642e-11	2.8031e-11	5.38088e-11	1.01049e-10	1.85893e-10	3.3541e-10	5.94234e-10	1.03479e-09	1.77282e-09	2.99071e-09	4.97194e-09	8.15154e-09	1.3189e-08	2.10724e-08
P14	19-14-13-2-14-M-S10	NA	4	0.95	0.87	1	1e-40	1.00001e-40	1.60268e-38	2.48184e-34	2.2891e-31	4.48513e-29	3.29836e-27	1.2334e-25	2.81123e-24	4.38981e-23	5.08652e-22	4.62959e-21	3.45199e-20	2.17702e-19	1.19042e-18	5.75604e-18	2.50046e-17	9.88602e-17	3.5958e-16	1.21408e-15	3.83428e-15	1.14006e-14	3.20929e-14	8.59467e-14	2.19899e-13	5.39512e-13	1.27345e-12	2.90021e-12	6.38944e-12	1.36485e-11	2.83268e-11	5.72289e-11	1.12738e-10	2.16888e-10	4.08049e-10	7.51724e-10	1.35763e-09	2.40627e-09	4.18967e-09	7.17266e-09	1.2084e-08	2.00498e-08	3.27862e-08
P14	19-14-8-2-14-T-S5	NA	5	0.01	0.01	0.01	0	0.996371	0.00361902	9.76197e-06	2.31758e-08	5.10731e-11	1.06979e-13	2.15688e-16	4.21749e-19	8.03658e-22	1.49732e-24	2.73402e-27	4.90089e-30	8.6358e-33	1.49734e-35	2.55656e-38	4.3013e-41	7.1e-44	0	0	0	0	0	0	0	0	0	0	0	0	0	0	0	0	0	0	0	0	0	0	0	0	0
P14	19-14-9-2-14-T-S6	NA	5	0.06	0.04	0.08	0	3.48612e-10	3.43904e-05	0.0060283	0.0788687	0.248479	0.317643	0.217637	0.0943654	0.0288216	0.00667145	0.00123306	0.000189119	2.47847e-05	2.8392e-06	2.89477e-07	2.66523e-08	2.24245e-09	1.74122e-10	1.25805e-11	8.51719e-13	5.43536e-14	3.28632e-15	1.89092e-16	1.03943e-17	5.47699e-19	2.77477e-20	1.35514e-21	6.39528e-23	2.92249e-24	1.29565e-25	5.58226e-27	2.34097e-28	9.5685e-30	3.81697e-31	1.4877e-32	5.67156e-34	2.11686e-35	7.74284e-37	2.77754e-38	9.77916e-40	3.3819e-41	1.149e-42
P14	19-14-10-2-14-T-S7	NA	5	0.54	0.49	0.6	0	0	0	0	0	0	0	0	0	0	0	0	0	0	0	0	0	0	0	1.8e-44	5.7791e-41	1.0026e-37	1.00178e-34	6.05206e-32	2.30663e-29	5.75652e-27	9.7208e-25	1.14357e-22	9.61864e-21	5.9201e-19	2.72244e-17	9.53192e-16	2.58446e-14	5.51108e-13	9.37278e-12	1.28781e-10	1.44637e-09	1.34225e-08	1.03948e-07	6.77944e-07	3.75534e-06	1.78056e-05	7.27912e-05
P14	19-14-11-2-14-M-S8	NA	5	0.83	0.79	0.86	0	0	0	0	0	0	0	0	0	0	0	0	0	0	0	0	0	0	0	0	0	0	0	0	0	0	0	0	0	0	0	0	0	0	0	0	0	0	0	0	0	0	0
P14	19-14-12-2-14-M-S9	NA	5	0.91	0.87	0.95	0	0	0	0	0	0	0	0	0	0	0	0	0	0	0	0	0	0	0	0	0	0	0	0	0	0	0	0	0	0	0	0	0	0	0	0	0	0	0	0	0	0	0
P14	19-14-13-2-14-M-S10	NA	5	0.88	0.83	0.94	0	0	0	0	0	0	0	0	0	0	0	0	0	0	0	0	0	0	0	0	0	0	0	0	0	0	0	0	0	0	0	0	0	0	0	0	0	0	0	0	0	0	0
P14	19-14-8-2-14-T-S5	NA	6	0.81	0.65	1	1e-40	6.30731e-36	2.11454e-29	1.26412e-25	5.66042e-23	6.12523e-21	2.69902e-19	6.39698e-18	9.62898e-17	1.02462e-15	8.29264e-15	5.37822e-14	2.90492e-13	1.34552e-12	5.46741e-12	1.98444e-11	6.52795e-11	1.96951e-10	5.50374e-10	1.43635e-09	3.5253e-09	8.18561e-09	1.80739e-08	3.81177e-08	7.70828e-08	1.49975e-07	2.81588e-07	5.11564e-07	9.01365e-07	1.54361e-06	2.57419e-06	4.18746e-06	6.65493e-06	1.03474e-05	1.57604e-05	2.35432e-05	3.45293e-05	4.97692e-05	7.05635e-05	9.8493e-05	0.000135448	0.00018365	0.000245668
P14	19-14-9-2-14-T-S6	NA	6	0.99	0.97	1	1e-40	1e-40	1e-40	1e-40	1e-40	1e-40	1e-40	1e-40	1e-40	1e-40	1e-40	1e-40	1e-40	1e-40	1e-40	1e-40	1e-40	1e-40	1e-40	1e-40	1e-40	1e-40	1.00002e-40	1.00086e-40	1.01902e-40	1.3667e-40	7.24362e-40	9.58339e-39	1.2967e-37	1.60437e-36	1.81211e-35	1.87856e-34	1.79709e-33	1.59426e-32	1.31746e-31	1.01834e-30	7.39013e-30	5.05259e-29	3.26477e-28	1.9996e-27	1.164e-26	6.45613e-26	3.41983e-25
P14	19-14-10-2-14-T-S7	NA	6	0.92	0.82	1	1e-40	1.00483e-40	6.99153e-36	1.01547e-31	8.73055e-29	1.5946e-26	1.09321e-24	3.81114e-23	8.09878e-22	1.17914e-20	1.27398e-19	1.08126e-18	7.51839e-18	4.42196e-17	2.25514e-16	1.01706e-15	4.12114e-15	1.51992e-14	5.15731e-14	1.62455e-13	4.78693e-13	1.32806e-12	3.48852e-12	8.71835e-12	2.08176e-11	4.76699e-11	1.05025e-10	2.23272e-10	4.59193e-10	9.15752e-10	1.77454e-09	3.34757e-09	6.15809e-09	1.10638e-08	1.94407e-08	3.34521e-08	5.64346e-08	9.34429e-08	1.52004e-07	2.43146e-07	3.82777e-07	5.93517e-07	9.07069e-07
P14	19-14-11-2-14-M-S8	NA	6	0.15	0.05	0.25	1e-40	8.90143e-05	0.0010554	0.00395427	0.00923738	0.0166477	0.0254496	0.0347135	0.0435432	0.0512157	0.0572427	0.0613743	0.0635683	0.0639421	0.0627216	0.0601933	0.0566661	0.0524417	0.0477947	0.0429613	0.0381343	0.0334625	0.029054	0.0249806	0.0212837	0.0179805	0.0150695	0.0125354	0.0103539	0.00849487	0.00692531	0.00561151	0.00452059	0.00362151	0.00288574	0.00228761	0.00180445	0.00141649	0.00110676	0.000860834	0.000666604	0.000513982	0.000394641
P14	19-14-12-2-14-M-S9	NA	6	0.05	0.01	0.1	1.27626e-40	0.217258	0.170682	0.133956	0.105026	0.0822596	0.0643615	0.0503053	0.0392775	0.0306347	0.0238682	0.0185762	0.0144418	0.0112153	0.00869995	0.00674123	0.00521762	0.00403377	0.00311496	0.00240265	0.00185107	0.00142443	0.00109483	0.000840481	0.000644443	0.000493527	0.000377487	0.000288371	0.000220017	0.000167653	0.000127588	9.69719e-05	7.36067e-05	5.57976e-05	4.22413e-05	3.19357e-05	2.41116e-05	1.81795e-05	1.3688e-05	1.02917e-05	7.72728e-06	5.79357e-06	4.33753e-06
P14	19-14-13-2-14-M-S10	NA	6	0.05	0.01	0.12	1.22602e-40	0.184991	0.151286	0.123627	0.100947	0.0823634	0.0671483	0.0547008	0.0445252	0.0362134	0.0294295	0.0238969	0.0193884	0.0157176	0.0127311	0.0103034	0.00833154	0.00673132	0.00543377	0.00438253	0.00353157	0.00284333	0.00228718	0.00183816	0.00147596	0.00118404	0.00094899	0.000759894	0.000607908	0.000485863	0.00038795	0.000309471	0.00024663	0.000196357	0.000156178	0.000124097	9.85071e-05	7.81151e-05	6.18814e-05	4.8971e-05	3.87138e-05	3.05731e-05	2.41187e-05
P14	19-14-8-2-14-T-S5	NA	7	0.01	0.01	0.01	0	1	1.38876e-06	1.87329e-13	9.55362e-21	2.82024e-28	5.82491e-36	9.2e-44	0	0	0	0	0	0	0	0	0	0	0	0	0	0	0	0	0	0	0	0	0	0	0	0	0	0	0	0	0	0	0	0	0	0	0
P14	19-14-9-2-14-T-S6	NA	7	0.01	0.01	0.01	0	0.998833	0.00116306	1.33818e-07	5.92231e-12	1.54347e-16	2.86366e-21	4.18566e-26	5.11877e-31	5.44609e-36	5.177e-41	0	0	0	0	0	0	0	0	0	0	0	0	0	0	0	0	0	0	0	0	0	0	0	0	0	0	0	0	0	0	0	0
P14	19-14-10-2-14-T-S7	NA	7	0.01	0.01	0.01	0	0.999992	1.01234e-05	5.68326e-11	2.48513e-16	9.41509e-22	3.24032e-27	1.03909e-32	3.15169e-38	9.1e-44	0	0	0	0	0	0	0	0	0	0	0	0	0	0	0	0	0	0	0	0	0	0	0	0	0	0	0	0	0	0	0	0	0
P14	19-14-11-2-14-M-S8	NA	7	0.86	0.84	0.88	0	0	0	0	0	0	0	0	0	0	0	0	0	0	0	0	0	0	0	0	0	0	0	0	0	0	0	0	0	0	0	0	0	0	0	0	0	0	0	0	0	0	0
P14	19-14-12-2-14-M-S9	NA	7	0.95	0.93	0.97	0	0	0	0	0	0	0	0	0	0	0	0	0	0	0	0	0	0	0	0	0	0	0	0	0	0	0	0	0	0	0	0	0	0	0	0	0	0	0	0	0	0	0
P14	19-14-13-2-14-M-S10	NA	7	0.99	0.97	1	0	0	0	0	0	0	0	0	0	0	0	0	0	0	0	0	0	0	0	0	0	0	0	0	0	0	0	0	0	0	0	0	0	0	0	0	0	0	0	0	0	0	0
P14	19-14-8-2-14-T-S5	NA	8	0.92	0.85	1	0	0	0	0	0	0	0	0	0	0	0	0	0	0	0	0	0	0	0	0	0	0	0	0	0	0	1e-45	1.11e-43	9.931e-42	7.21168e-40	4.28153e-38	2.10527e-36	8.67522e-35	3.02803e-33	9.04028e-32	2.32912e-30	5.22073e-29	1.02574e-27	1.77866e-26	2.73937e-25	3.76917e-24	4.65833e-23	5.19736e-22
P14	19-14-9-2-14-T-S6	NA	8	0.28	0.2	0.35	0	2.43459e-35	6.32021e-26	1.2346e-20	4.9404e-17	2.34704e-14	2.89537e-12	1.40806e-10	3.46336e-09	5.05986e-08	4.90019e-07	3.40185e-06	1.79369e-05	7.5053e-05	0.000257868	0.000747447	0.00186803	0.00409786	0.00800776	0.014113	0.0226688	0.0334825	0.0458276	0.0585123	0.0700974	0.079196	0.0847629	0.0862856	0.0838392	0.0780025	0.0696889	0.0599418	0.0497528	0.0399341	0.0310559	0.0234412	0.0172008	0.0122883	0.0085585	0.00581848	0.0038657	0.00251258	0.00159924
P14	19-14-10-2-14-T-S7	NA	8	0.95	0.89	1	0	0	0	0	0	0	0	0	0	0	0	0	0	0	0	0	0	0	0	0	0	1.3e-44	1.038e-42	6.8474e-41	3.61633e-39	1.55677e-37	5.55028e-36	1.66222e-34	4.23459e-33	9.28068e-32	1.76762e-30	2.95266e-29	4.36141e-28	5.73968e-27	6.77584e-26	7.2203e-25	6.98464e-24	6.16597e-23	4.99132e-22	3.72147e-21	2.56616e-20	1.64275e-19	9.79733e-19
P14	19-14-11-2-14-M-S8	NA	8	0.07	0.05	0.1	0	6.76348e-10	1.42196e-05	0.00166631	0.0231669	0.0996321	0.203093	0.246375	0.203742	0.125361	0.0609238	0.0244025	0.00831262	0.00246621	0.000649131	0.00015381	3.31959e-05	6.58857e-06	1.21209e-06	2.08053e-07	3.35056e-08	5.08637e-09	7.30794e-10	9.97185e-11	1.29613e-11	1.60894e-12	1.91178e-13	2.1787e-14	2.38549e-15	2.51331e-16	2.55144e-17	2.4987e-18	2.36313e-19	2.16033e-20	1.91055e-21	1.63577e-22	1.35672e-23	1.09069e-24	8.50295e-26	6.43103e-27	4.72059e-28	3.364e-29	2.32787e-30
P14	19-14-12-2-14-M-S9	NA	8	0.02	0.01	0.03	0	0.229129	0.470793	0.226842	0.0599294	0.0113278	0.00172457	0.000225252	2.62088e-05	2.78316e-06	2.74222e-07	2.5365e-08	2.22164e-09	1.85461e-10	1.48302e-11	1.14045e-12	8.4608e-14	6.07096e-15	4.22199e-16	2.85061e-17	1.87127e-18	1.19573e-19	7.44486e-21	4.52037e-22	2.67847e-23	1.54972e-24	8.75976e-26	4.83935e-27	2.61387e-28	1.38073e-29	7.13447e-31	3.60688e-32	1.78433e-33	8.63836e-35	4.09305e-36	1.89814e-37	8.6157e-39	3.82762e-40	1.6643e-41	7.08e-43	3e-44	1e-45	0
P14	19-14-13-2-14-M-S10	NA	8	0.01	0.01	0.02	0	0.707768	0.207235	0.0603928	0.0175163	0.00505612	0.00145242	0.000415187	0.000118102	3.34284e-05	9.4145e-06	2.63804e-06	7.35447e-07	2.03979e-07	5.6281e-08	1.54476e-08	4.21759e-09	1.14537e-09	3.0938e-10	8.31135e-11	2.22059e-11	5.90004e-12	1.55888e-12	4.09558e-13	1.06989e-13	2.77885e-14	7.17564e-15	1.84207e-15	4.70085e-16	1.19245e-16	3.00662e-17	7.53461e-18	1.87656e-18	4.64461e-19	1.14235e-19	2.7918e-20	6.77908e-21	1.63543e-21	3.91959e-22	9.33166e-23	2.20678e-23	5.18334e-24	1.20915e-24
P14	19-14-8-2-14-T-S5	NA	9	0.01	0.01	0.01	0	0.999474	0.000525693	1.14924e-07	1.73838e-11	2.13448e-15	2.28413e-19	2.2126e-23	1.98451e-27	1.67223e-31	1.33704e-35	1.02157e-39	7.6e-44	0	0	0	0	0	0	0	0	0	0	0	0	0	0	0	0	0	0	0	0	0	0	0	0	0	0	0	0	0	0
P14	19-14-9-2-14-T-S6	NA	9	0.01	0.01	0.02	0	0.856161	0.138443	0.00528251	0.000111219	1.68619e-06	2.0726e-08	2.20028e-10	2.09496e-12	1.8331e-14	1.49875e-16	1.15863e-18	8.54345e-21	6.04893e-23	4.13357e-25	2.73734e-27	1.76254e-29	1.10638e-31	6.786e-34	4.07436e-36	2.39846e-38	1.38615e-40	7.88e-43	4e-45	0	0	0	0	0	0	0	0	0	0	0	0	0	0	0	0	0	0	0
P14	19-14-10-2-14-T-S7	NA	9	0.01	0.01	0.01	0	0.994607	0.00537553	1.62247e-05	3.84132e-08	7.93552e-11	1.49988e-13	2.66014e-16	4.4944e-19	7.30417e-22	1.14949e-24	1.75997e-27	2.63087e-30	3.84981e-33	5.5259e-36	7.79297e-39	1.0812e-41	1.5e-44	0	0	0	0	0	0	0	0	0	0	0	0	0	0	0	0	0	0	0	0	0	0	0	0	0
P14	19-14-11-2-14-M-S8	NA	9	0.61	0.59	0.64	0	0	0	0	0	0	0	0	0	0	0	0	0	0	0	0	0	0	0	0	0	0	0	0	0	0	0	0	0	0	0	0	0	0	0	0	0	0	0	3e-44	5.74378e-40	5.74967e-36	3.07566e-32
P14	19-14-12-2-14-M-S9	NA	9	0.72	0.69	0.75	0	0	0	0	0	0	0	0	0	0	0	0	0	0	0	0	0	0	0	0	0	0	0	0	0	0	0	0	0	0	0	0	0	0	0	0	0	0	0	0	0	0	0
P14	19-14-13-2-14-M-S10	NA	9	0.76	0.72	0.8	0	0	0	0	0	0	0	0	0	0	0	0	0	0	0	0	0	0	0	0	0	0	0	0	0	0	0	0	0	0	0	0	0	0	0	0	0	0	0	0	0	0	0
P14	19-14-8-2-14-T-S5	NA	10	0.02	0.01	0.03	0	0.640381	0.230503	0.0828344	0.0297193	0.0106453	0.00380687	0.00135914	0.000484446	0.000172389	6.12425e-05	2.17207e-05	7.69079e-06	2.71857e-06	9.5936e-07	3.37979e-07	1.18868e-07	4.17351e-08	1.46285e-08	5.11866e-09	1.788e-09	6.23498e-10	2.17046e-10	7.54254e-11	2.61655e-11	9.06115e-12	3.13241e-12	1.08097e-12	3.72376e-13	1.28051e-13	4.39559e-14	1.50619e-14	5.15186e-15	1.75902e-15	5.99515e-16	2.03961e-16	6.9264e-17	2.3479e-17	7.94439e-18	2.68317e-18	9.04568e-19	3.04392e-19	1.02241e-19
P14	19-14-9-2-14-T-S6	NA	10	0.02	0.01	0.04	0	0.50824	0.250123	0.122997	0.0604356	0.0296721	0.0145565	0.00713544	0.00349492	0.00171044	0.000836432	0.000408698	0.000199538	9.73417e-05	4.74484e-05	2.31095e-05	1.12462e-05	5.46851e-06	2.65691e-06	1.28982e-06	6.25643e-07	3.03226e-07	1.46841e-07	7.10509e-08	3.43505e-08	1.65934e-08	8.00897e-09	3.86239e-09	1.86112e-09	8.96035e-10	4.31035e-10	2.07174e-10	9.94927e-11	4.77395e-11	2.28875e-11	1.09635e-11	5.24723e-12	2.50923e-12	1.19889e-12	5.72328e-13	2.72984e-13	1.30093e-13	6.19439e-14
P14	19-14-10-2-14-T-S7	NA	10	0.02	0.01	0.04	0	0.453963	0.248086	0.135483	0.0739381	0.0403227	0.021975	0.0119676	0.00651297	0.003542	0.00192492	0.00104538	0.000567317	0.000307661	0.000166729	9.02906e-05	4.88612e-05	2.64227e-05	1.42784e-05	7.71026e-06	4.16052e-06	2.24344e-06	1.20883e-06	6.50888e-07	3.50211e-07	1.88295e-07	1.01165e-07	5.43133e-08	2.91383e-08	1.56208e-08	8.36804e-09	4.47943e-09	2.39608e-09	1.28074e-09	6.84061e-10	3.65096e-10	1.94713e-10	1.03767e-10	5.52583e-11	2.94043e-11	1.56349e-11	8.30718e-12	4.41043e-12
P14	19-14-11-2-14-M-S8	NA	10	0.27	0.19	0.36	0	2.40632e-24	4.6934e-18	1.62899e-14	4.22613e-12	2.64407e-10	6.72207e-09	9.17276e-08	7.93247e-07	4.83904e-06	2.24038e-05	8.29385e-05	0.000255145	0.000671608	0.00154744	0.00317764	0.00590057	0.0100262	0.0157435	0.0230338	0.0316192	0.0409671	0.0503544	0.0589764	0.066074	0.0710496	0.0735474	0.073484	0.0710325	0.0665692	0.060598	0.053672	0.0463242	0.0390159	0.0321067	0.0258446	0.0203713	0.0157385	0.0119284	0.0088763	0.00648985	0.00466543	0.00329974
P14	19-14-12-2-14-M-S9	NA	10	0.02	0.01	0.04	0	0.402045	0.295106	0.161908	0.0786898	0.0357308	0.0155214	0.00653231	0.0026836	0.00108141	0.000428861	0.000167771	6.4854e-05	2.48054e-05	9.39687e-06	3.52849e-06	1.31414e-06	4.85692e-07	1.7821e-07	6.49386e-08	2.35072e-08	8.45535e-09	3.0226e-09	1.07405e-09	3.79429e-10	1.33274e-10	4.65502e-11	1.61694e-11	5.58593e-12	1.91936e-12	6.55997e-13	2.23022e-13	7.54247e-14	2.53752e-14	8.49279e-15	2.82775e-15	9.36676e-16	3.08673e-16	1.01198e-16	3.30073e-17	1.07106e-17	3.45764e-18	1.11046e-18
P14	19-14-13-2-14-M-S10	NA	10	0.79	0.64	0.95	0	0	0	0	4.12e-43	4.8952e-39	9.63447e-36	5.48293e-33	1.25783e-30	1.44122e-28	9.5474e-27	4.05901e-25	1.19619e-23	2.5908e-22	4.31597e-21	5.73316e-20	6.25172e-19	5.73089e-18	4.50412e-17	3.08552e-16	1.86824e-15	1.0118e-14	4.95182e-14	2.2095e-13	9.05824e-13	3.43532e-12	1.21244e-11	4.00339e-11	1.24259e-10	3.64079e-10	1.01084e-09	2.66854e-09	6.71916e-09	1.61818e-08	3.73694e-08	8.29469e-08	1.77339e-07	3.65916e-07	7.29978e-07	1.41031e-06	2.64275e-06	4.81009e-06	8.51486e-06
P14	19-14-8-2-14-T-S5	NA	11	0.01	0.01	0.01	0	0.999886	0.000114294	2.27235e-09	2.17768e-14	1.38446e-19	6.73135e-25	2.7002e-30	9.3496e-36	2.877e-41	0	0	0	0	0	0	0	0	0	0	0	0	0	0	0	0	0	0	0	0	0	0	0	0	0	0	0	0	0	0	0	0	0
P14	19-14-9-2-14-T-S6	NA	11	0.32	0.29	0.35	0	0	0	0	0	0	0	0	0	0	0	4e-45	2.98542e-39	4.27818e-34	1.46344e-29	1.45482e-25	4.92501e-22	6.46407e-19	3.66234e-16	9.79997e-14	1.33659e-11	9.91415e-10	4.22978e-08	1.08938e-06	1.76693e-05	0.000187292	0.00134052	0.00666951	0.0236693	0.0613196	0.118393	0.173583	0.196563	0.174558	0.123294	0.0701468	0.0325288	0.0124261	0.00394915	0.00105369	0.00023802	4.58784e-05	7.59995e-06
P14	19-14-10-2-14-T-S7	NA	11	0.33	0.3	0.36	0	0	0	0	0	0	0	0	0	0	0	0	0	2.546e-42	9.93093e-37	8.56713e-32	1.98358e-27	1.44409e-23	3.76857e-20	3.93435e-17	1.80368e-14	3.93009e-12	4.35762e-10	2.60856e-08	8.87646e-07	1.79654e-05	0.000225057	0.00180808	0.00961345	0.0347968	0.0879489	0.158784	0.209078	0.204571	0.151298	0.0859089	0.0379889	0.013255	0.00369333	0.000830988	0.000152549	2.30627e-05	2.89728e-06
P14	19-14-11-2-14-M-S8	NA	11	0.01	0.01	0.01	0	1	5.56699e-07	1.60396e-14	1.30698e-22	5.12581e-31	1.22566e-39	0	0	0	0	0	0	0	0	0	0	0	0	0	0	0	0	0	0	0	0	0	0	0	0	0	0	0	0	0	0	0	0	0	0	0	0
P14	19-14-12-2-14-M-S9	NA	11	0.01	0.01	0.01	0	1	8.80163e-09	3.02229e-17	6.73594e-26	1.14244e-34	1.58e-43	0	0	0	0	0	0	0	0	0	0	0	0	0	0	0	0	0	0	0	0	0	0	0	0	0	0	0	0	0	0	0	0	0	0	0	0
P14	19-14-13-2-14-M-S10	NA	11	0.01	0.01	0.01	0	0.999981	1.98858e-05	3.80612e-10	7.00963e-15	1.24175e-19	2.11544e-24	3.46454e-29	5.453e-34	8.24604e-39	1.19e-43	0	0	0	0	0	0	0	0	0	0	0	0	0	0	0	0	0	0	0	0	0	0	0	0	0	0	0	0	0	0	0	0
P14	19-14-8-2-14-T-S5	NA	12	0.6	0.53	0.66	0	0	0	0	0	0	0	0	0	0	0	0	0	0	0	0	0	0	0	2e-44	2.7932e-41	2.35396e-38	1.24174e-35	4.27255e-33	9.93923e-31	1.61325e-28	1.87855e-26	1.60844e-24	1.03513e-22	5.10638e-21	1.96525e-19	5.99546e-18	1.47086e-16	2.93986e-15	4.84463e-14	6.65395e-13	7.693e-12	7.55553e-11	6.3566e-10	4.61674e-09	2.91536e-08	1.61126e-07	7.84185e-07
P14	19-14-9-2-14-T-S6	NA	12	0.02	0.01	0.03	0	0.446961	0.377326	0.13405	0.0333642	0.00682537	0.00123224	0.000203929	3.16453e-05	4.67221e-06	6.62918e-07	9.10342e-08	1.21628e-08	1.58739e-09	2.02999e-10	2.54997e-11	3.15254e-12	3.84214e-13	4.62227e-14	5.49529e-15	6.46242e-16	7.52332e-17	8.67652e-18	9.91876e-19	1.12454e-19	1.265e-20	1.4125e-21	1.56608e-22	1.7247e-23	1.88715e-24	2.0521e-25	2.21818e-26	2.38389e-27	2.5477e-28	2.70801e-29	2.86333e-30	3.01204e-31	3.15268e-32	3.28386e-33	3.40415e-34	3.51241e-35	3.60751e-36	3.68859e-37
P14	19-14-10-2-14-T-S7	NA	12	0.02	0.01	0.03	0	0.271711	0.428785	0.213553	0.0662293	0.0158259	0.00320373	0.000577948	9.5759e-05	1.4859e-05	2.18824e-06	3.08755e-07	4.20323e-08	5.55024e-09	7.13838e-10	8.97137e-11	1.1047e-11	1.33562e-12	1.58839e-13	1.86085e-14	2.15026e-15	2.45344e-16	2.76666e-17	3.08593e-18	3.40697e-19	3.72535e-20	4.03663e-21	4.33637e-22	4.62039e-23	4.8847e-24	5.12571e-25	5.34021e-26	5.52549e-27	5.67937e-28	5.8002e-29	5.88703e-30	5.93929e-31	5.95714e-32	5.94114e-33	5.89241e-34	5.81263e-35	5.70375e-36	5.56807e-37
P14	19-14-11-2-14-M-S8	NA	12	0.01	0.01	0.01	0	0.984296	0.0155211	0.000180646	1.83897e-06	1.7268e-08	1.53138e-10	1.29878e-12	1.06128e-14	8.39537e-17	6.44983e-19	4.82322e-21	3.51651e-23	2.50267e-25	1.74021e-27	1.18307e-29	7.86788e-32	5.1207e-34	3.26257e-36	2.03542e-38	1.24365e-40	7.44e-43	4e-45	0	0	0	0	0	0	0	0	0	0	0	0	0	0	0	0	0	0	0	0
P14	19-14-12-2-14-M-S9	NA	12	0.01	0.01	0.01	0	0.987526	0.0123579	0.000114066	9.20262e-07	6.84371e-09	4.80331e-11	3.22184e-13	2.08069e-15	1.29993e-17	7.88175e-20	4.64834e-22	2.67088e-24	1.49694e-26	8.1914e-29	4.37922e-31	2.28857e-33	1.1696e-35	5.84707e-38	2.86013e-40	1.369e-42	7e-45	0	0	0	0	0	0	0	0	0	0	0	0	0	0	0	0	0	0	0	0	0
P14	19-14-13-2-14-M-S10	NA	12	0.02	0.01	0.02	0	0.581388	0.345979	0.064496	0.00743072	0.000654657	4.84895e-05	3.17605e-06	1.89591e-07	1.05166e-08	5.49289e-10	2.72707e-11	1.29588e-12	5.92507e-14	2.61723e-15	1.12048e-16	4.66128e-18	1.88815e-19	7.46038e-21	2.87929e-22	1.08674e-23	4.01542e-25	1.45367e-26	5.16001e-28	1.79701e-29	6.1435e-31	2.06263e-32	6.80394e-34	2.20591e-35	7.03113e-37	2.20386e-38	6.79478e-40	2.061e-41	6.15e-43	1.8e-44	0	0	0	0	0	0	0	0
P14	19-14-8-2-14-T-S5	NA	13	0.01	0.01	0.01	0	0.965932	0.0334127	0.000645391	9.77791e-06	1.29244e-07	1.56285e-09	1.77311e-11	1.91609e-13	1.99151e-15	2.00406e-17	1.96177e-19	1.87461e-21	1.75324e-23	1.60815e-25	1.44901e-27	1.28419e-29	1.12064e-31	9.63749e-34	8.17392e-36	6.84119e-38	5.65317e-40	4.614e-42	3.8e-44	0	0	0	0	0	0	0	0	0	0	0	0	0	0	0	0	0	0	0
P14	19-14-9-2-14-T-S6	NA	13	0.01	0.01	0.02	0	0.724963	0.23857	0.0329997	0.00319417	0.000253823	1.77795e-05	1.14026e-06	6.84891e-08	3.90942e-09	2.14193e-10	1.13447e-11	5.83911e-13	2.93222e-14	1.44108e-15	6.94844e-17	3.29344e-18	1.53698e-19	7.07181e-21	3.21159e-22	1.44095e-23	6.3923e-25	2.80575e-26	1.21923e-27	5.24797e-29	2.23852e-30	9.46611e-32	3.96984e-33	1.6516e-34	6.81853e-36	2.79404e-37	1.13666e-38	4.59166e-40	1.8421e-41	7.34e-43	3e-44	1e-45	0	0	0	0	0	0
P14	19-14-10-2-14-T-S7	NA	13	0.01	0.01	0.02	0	0.597337	0.33593	0.0595624	0.00656946	0.000557719	4.00704e-05	2.5629e-06	1.504e-07	8.25732e-09	4.29805e-10	2.14124e-11	1.02816e-12	4.78374e-14	2.16559e-15	9.56977e-17	4.13897e-18	1.75586e-19	7.3191e-21	3.00229e-22	1.21344e-23	4.83747e-25	1.90396e-26	7.4043e-28	2.8471e-29	1.0831e-30	4.07872e-32	1.52116e-33	5.62075e-35	2.05854e-36	7.47487e-38	2.69203e-39	9.6181e-41	3.41e-42	1.2e-43	4e-45	0	0	0	0	0	0	0
P14	19-14-11-2-14-M-S8	NA	13	0.28	0.25	0.31	0	0	0	0	0	0	0	0	0	0	3.43747e-40	2.71212e-34	3.34509e-29	8.65163e-25	5.89627e-21	1.26898e-17	9.9787e-15	3.23037e-12	4.75227e-10	3.45097e-08	1.32666e-06	2.86608e-05	0.000366283	0.00289505	0.0147114	0.0497231	0.115185	0.187799	0.220661	0.190839	0.123808	0.0612915	0.0235132	0.0070887	0.00170095	0.000328639	5.1672e-05	6.67607e-06	7.15121e-07	6.40343e-08	4.82938e-09	3.08934e-10	1.68706e-11
P14	19-14-12-2-14-M-S9	NA	13	0.21	0.18	0.23	0	0	0	0	0	0	3.29766e-39	1.28985e-31	1.71313e-25	1.709e-20	2.20162e-16	5.39135e-13	3.33812e-10	6.49052e-08	4.68977e-06	0.000143906	0.00208827	0.0156479	0.0651211	0.159982	0.244282	0.242268	0.162072	0.0755706	0.0252713	0.00621458	0.00114889	0.000162825	1.80011e-05	1.57672e-06	1.10956e-07	6.35248e-09	2.99257e-10	1.17199e-11	3.85156e-13	1.07121e-14	2.54105e-16	5.17802e-18	9.12306e-20	1.39817e-21	1.87424e-23	2.20882e-25	2.29941e-27
P14	19-14-13-2-14-M-S10	NA	13	0.01	0.01	0.01	0	0.985368	0.0144204	0.000208658	2.98502e-06	4.22168e-08	5.90227e-10	8.15685e-12	1.1142e-13	1.50423e-15	2.00699e-17	2.64622e-19	3.44763e-21	4.43824e-23	5.64493e-25	7.09302e-27	8.8044e-29	1.07953e-30	1.30738e-32	1.56375e-34	1.84717e-36	2.15463e-38	2.48163e-40	2.822e-42	3.2e-44	0	0	0	0	0	0	0	0	0	0	0	0	0	0	0	0	0	0
P14	19-14-8-2-14-T-S5	NA	14	0.01	0.01	0.01	0	0.950608	0.0469655	0.00230813	0.000112832	5.48645e-06	2.65355e-07	1.27653e-08	6.10795e-10	2.90678e-11	1.37585e-12	6.47692e-14	3.0324e-15	1.41197e-16	6.53844e-18	3.01107e-19	1.37898e-20	6.28035e-22	2.84431e-23	1.28096e-24	5.73662e-26	2.55455e-27	1.13115e-28	4.98023e-30	2.1802e-31	9.48964e-33	4.10688e-34	1.76711e-35	7.55955e-37	3.21517e-38	1.35951e-39	5.7148e-41	2.388e-42	1e-43	4e-45	0	0	0	0	0	0	0	0
P14	19-14-9-2-14-T-S6	NA	14	0.02	0.01	0.03	0	0.474689	0.33544	0.133064	0.0416212	0.0114189	0.00288129	0.000685786	0.000156311	3.44517e-05	7.39174e-06	1.55114e-06	3.19482e-07	6.47565e-08	1.29437e-08	2.55553e-09	4.99025e-10	9.64831e-11	1.84864e-11	3.51278e-12	6.62397e-13	1.2402e-13	2.30656e-14	4.26299e-15	7.83237e-16	1.43096e-16	2.60039e-17	4.70139e-18	8.45827e-19	1.51457e-19	2.6997e-20	4.79109e-21	8.46633e-22	1.48991e-22	2.61141e-23	4.55909e-24	7.92892e-25	1.37381e-25	2.37157e-26	4.07918e-27	6.99156e-28	1.19415e-28	2.03265e-29
P14	19-14-10-2-14-T-S7	NA	14	0.01	0.01	0.01	0	0.905038	0.085969	0.00814355	0.000769275	7.24671e-05	6.80753e-06	6.37713e-07	5.95721e-08	5.54934e-09	5.15486e-10	4.77497e-11	4.41055e-12	4.06243e-13	3.73116e-14	3.41713e-15	3.12064e-16	2.84171e-17	2.5803e-18	2.33621e-19	2.10913e-20	1.89862e-21	1.70418e-22	1.52521e-23	1.36107e-24	1.21106e-25	1.07443e-26	9.50423e-28	8.38265e-29	7.3716e-30	6.46348e-31	5.65036e-32	4.92496e-33	4.27994e-34	3.70826e-35	3.2034e-36	2.75894e-37	2.36904e-38	2.02815e-39	1.73104e-40	1.473e-41	1.25e-42	1.05e-43
P14	19-14-11-2-14-M-S8	NA	14	0.01	0.01	0.01	0	0.984704	0.0151666	0.000128717	8.4538e-07	4.77874e-09	2.43752e-11	1.15046e-13	5.10004e-16	2.14394e-18	8.60192e-21	3.30913e-23	1.22465e-25	4.37082e-28	1.50729e-30	5.02965e-33	1.62584e-35	5.09575e-38	1.54967e-40	4.57e-43	1e-45	0	0	0	0	0	0	0	0	0	0	0	0	0	0	0	0	0	0	0	0	0	0
P14	19-14-12-2-14-M-S9	NA	14	0.37	0.34	0.41	0	0	0	0	0	0	0	0	0	0	0	0	0	1.333e-42	6.86053e-38	1.13483e-33	6.96302e-30	1.78255e-26	2.09886e-23	1.23322e-20	3.87425e-18	6.90208e-16	7.33497e-14	4.85831e-12	2.08363e-10	5.98361e-09	1.18506e-07	1.66155e-06	1.68808e-05	0.000126887	0.000718946	0.0031227	0.0105565	0.0281602	0.0600228	0.103397	0.145459	0.168713	0.162758	0.131649	0.0899483	0.0522688	0.0259971
P14	19-14-13-2-14-M-S10	NA	14	0.01	0.01	0.01	0	0.947272	0.0499766	0.00260882	0.000134733	6.88363e-06	3.47893e-07	1.73908e-08	8.59817e-10	4.20403e-11	2.03266e-12	9.71767e-14	4.59329e-15	2.14641e-16	9.9149e-18	4.52702e-19	2.0429e-20	9.11067e-22	4.01495e-23	1.74825e-24	7.521e-26	3.19631e-27	1.34179e-28	5.56348e-30	2.27818e-31	9.21214e-33	3.67807e-34	1.44986e-35	5.64201e-37	2.16721e-38	8.21618e-40	3.0739e-41	1.135e-42	4e-44	1e-45	0	0	0	0	0	0	0	0
P29	19-29-8-1-29-T-S18	NA	1	1	1	1	0	0	0	0	0	0	0	0	0	0	0	0	0	0	0	0	0	0	0	0	0	0	0	0	0	0	0	0	0	0	0	0	0	0	0	0	0	0	0	0	0	0	0
P29	19-29-9-2-29-T-S13	NA	1	1	1	1	0	0	0	0	0	0	0	0	0	0	0	0	0	0	0	0	0	0	0	0	0	0	0	0	0	0	0	0	0	0	0	0	0	0	0	0	0	0	0	0	0	0	0
P29	19-29-10-2-29-T-S14	NA	1	1	0.99	1	0	0	0	0	0	0	0	0	0	0	0	0	0	0	0	0	0	0	0	0	0	0	0	0	0	0	0	0	0	0	0	0	0	0	0	0	0	0	0	0	0	0	0
P29	19-29-11-2-29-M-S15	NA	1	1	1	1	0	0	0	0	0	0	0	0	0	0	0	0	0	0	0	0	0	0	0	0	0	0	0	0	0	0	0	0	0	0	0	0	0	0	0	0	0	0	0	0	0	0	0
P29	19-29-8-1-29-T-S18	NA	2	0.38	0.3	0.45	0	0	0	3.708e-42	9.87288e-36	7.04711e-31	5.08872e-27	7.5492e-24	3.51179e-21	6.72888e-19	6.39745e-17	3.44668e-15	1.16065e-13	2.63172e-12	4.25742e-11	5.14441e-10	4.8179e-09	3.60445e-08	2.20875e-07	1.1321e-06	4.94024e-06	1.86339e-05	6.15454e-05	0.000180018	0.000470896	0.00111112	0.00238299	0.00467652	0.00844814	0.0141241	0.0219585	0.0318833	0.0434046	0.0555978	0.0672237	0.076949	0.0836105	0.0864492	0.0852469	0.0803366	0.0724923	0.062745	0.0521773
P29	19-29-9-2-29-T-S13	NA	2	0.99	0.96	1	0	0	0	0	0	0	0	0	0	0	0	0	0	0	0	0	0	6e-45	1.61e-43	4.009e-42	8.4571e-41	1.53101e-39	2.41294e-38	3.35177e-37	4.14788e-36	4.61635e-35	4.65904e-34	4.29569e-33	3.64208e-32	2.85634e-31	2.08303e-30	1.41933e-29	9.07488e-29	5.4659e-28	3.1124e-27	1.68094e-26	8.63623e-26	4.23249e-25	1.98362e-24	8.91082e-24	3.84506e-23	1.59689e-22	6.39482e-22
P29	19-29-10-2-29-T-S14	NA	2	0.91	0.81	1	0	0	1.22e-43	1.95903e-38	9.14407e-35	6.1537e-32	1.21627e-29	1.03193e-27	4.71394e-26	1.3418e-24	2.62963e-23	3.80985e-22	4.3008e-21	3.93682e-20	3.01415e-19	1.97829e-18	1.13532e-17	5.79029e-17	2.65986e-16	1.11297e-15	4.28255e-15	1.52772e-14	5.08792e-14	1.59155e-13	4.70088e-13	1.31712e-12	3.51508e-12	8.96769e-12	2.19413e-11	5.16342e-11	1.17173e-10	2.57009e-10	5.46034e-10	1.12583e-09	2.25665e-09	4.40443e-09	8.38261e-09	1.55781e-08	2.8303e-08	5.03294e-08	8.7688e-08	1.49833e-07	2.51312e-07
P29	19-29-11-2-29-M-S15	NA	2	1	0.98	1	0	0	0	0	0	0	0	0	0	0	0	0	0	0	0	0	0	0	0	0	0	0	0	0	0	0	0	0	0	0	0	0	0	0	0	0	0	0	0	0	0	0	0
P29	19-29-8-1-29-T-S18	NA	3	0.44	0.4	0.48	0	0	0	0	0	0	0	0	0	0	0	0	0	0	0	0	1.28e-43	1.95914e-39	1.27952e-35	3.87946e-32	5.89766e-29	4.80081e-26	2.21416e-23	6.07592e-21	1.03532e-18	1.13725e-16	8.32322e-15	4.17921e-13	1.47766e-11	3.76584e-10	7.06363e-09	9.9373e-08	1.06653e-06	8.86879e-06	5.79477e-05	0.000301343	0.00126191	0.00430148	0.0120533	0.028019	0.0544882	0.0893356	0.124379
P29	19-29-9-2-29-T-S13	NA	3	0.02	0.01	0.04	0	0.484897	0.249962	0.128762	0.0662815	0.0340945	0.0175252	0.00900176	0.00462042	0.00236984	0.00121463	0.000622084	0.000318375	0.000162822	8.32082e-05	4.24914e-05	2.16829e-05	1.10564e-05	5.63365e-06	2.86841e-06	1.4594e-06	7.41959e-07	3.76933e-07	1.91347e-07	9.70632e-08	4.91996e-08	2.49195e-08	1.26123e-08	6.37849e-09	3.22339e-09	1.6277e-09	8.2131e-10	4.14105e-10	2.08632e-10	1.05031e-10	5.28343e-11	2.65573e-11	1.33388e-11	6.69441e-12	3.35716e-12	1.68226e-12	8.4232e-13	4.21421e-13
P29	19-29-10-2-29-T-S14	NA	3	0.99	0.97	1	0	0	0	0	0	0	0	0	0	0	0	0	0	0	0	0	0	0	0	0	0	0	0	0	0	0	0	0	0	0	0	0	0	0	0	0	6e-45	1.71e-43	4.392e-42	1.01447e-40	2.11836e-39	4.01891e-38	6.95893e-37
P29	19-29-11-2-29-M-S15	NA	3	0.99	0.98	1	0	0	0	0	0	0	0	0	0	0	0	0	0	0	0	0	0	0	0	0	0	0	0	0	0	0	0	0	0	0	0	0	0	0	0	0	0	0	0	0	0	0	0
P29	19-29-8-1-29-T-S18	NA	4	0.49	0.42	0.57	0	0	0	0	0	0	0	6e-45	1.15851e-40	6.84848e-37	1.3674e-33	1.13348e-30	4.54276e-28	9.8822e-26	1.27667e-23	1.05183e-21	5.85333e-20	2.30602e-18	6.68699e-17	1.47453e-15	2.54164e-14	3.50613e-13	3.94986e-12	3.69824e-11	2.92217e-10	1.97487e-09	1.15513e-08	5.90928e-08	2.66875e-07	1.07294e-06	3.86897e-06	1.25979e-05	3.72685e-05	0.000100723	0.000249946	0.000572133	0.00121312	0.00239192	0.00440112	0.00758179	0.0122654	0.0186855	0.026876
P29	19-29-9-2-29-T-S13	NA	4	0.98	0.95	1	0	0	0	0	0	3e-45	1.1e-44	3.4e-44	8.4e-44	1.88e-43	3.81e-43	7.12e-43	1.243e-42	2.115e-42	6.688e-42	1.49526e-40	4.70444e-39	1.22037e-37	2.60125e-36	4.64826e-35	7.09005e-34	9.37472e-33	1.0889e-31	1.12392e-30	1.04125e-29	8.73522e-29	6.68752e-28	4.70463e-27	3.06002e-26	1.85028e-25	1.04524e-24	5.5409e-24	2.76753e-23	1.30715e-22	5.85782e-22	2.49822e-21	1.01678e-20	3.95931e-20	1.47857e-19	5.3067e-19	1.83417e-18	6.11632e-18	1.97116e-17
P29	19-29-10-2-29-T-S14	NA	4	0.72	0.52	0.94	0	3.58583e-34	1.14406e-27	6.50826e-24	2.77287e-21	2.85479e-19	1.1967e-17	2.69804e-16	3.86284e-15	3.90934e-14	3.00892e-13	1.85564e-12	9.52994e-12	4.19666e-11	1.62112e-10	5.59312e-10	1.74877e-09	5.01437e-09	1.33161e-08	3.3022e-08	7.70051e-08	1.6987e-07	3.56303e-07	7.13764e-07	1.3709e-06	2.53306e-06	4.51627e-06	7.79042e-06	1.30322e-05	2.11871e-05	3.35386e-05	5.17826e-05	7.81028e-05	0.000115239	0.000166549	0.000236048	0.000328429	0.000449048	0.000603872	0.000799394	0.00104249	0.00134028	0.00169986
P29	19-29-11-2-29-M-S15	NA	4	0.11	0.06	0.15	0	1.38529e-09	3.2218e-06	0.000177342	0.00210322	0.010738	0.0321228	0.0663694	0.104476	0.13349	0.144554	0.136817	0.115787	0.0891437	0.0632784	0.0418572	0.026023	0.0153128	0.0085779	0.00459663	0.00236598	0.00117385	0.000563051	0.000261785	0.000118246	5.19915e-05	2.22917e-05	9.33433e-06	3.82254e-06	1.53278e-06	6.02484e-07	2.32366e-07	8.80135e-08	3.2766e-08	1.19981e-08	4.32417e-09	1.53482e-09	5.36802e-10	1.85093e-10	6.29493e-11	2.11249e-11	6.99803e-12	2.28922e-12
P29	19-29-8-1-29-T-S18	NA	5	0.22	0.19	0.25	0	0	0	0	0	3.35e-42	2.07135e-34	3.32617e-28	3.6748e-23	5.23564e-19	1.47718e-15	1.12068e-12	2.86549e-10	2.93128e-08	1.37069e-06	3.25622e-05	0.000427917	0.00333508	0.01633	0.0527184	0.116886	0.184295	0.212919	0.184981	0.123615	0.0648113	0.0271306	0.00920901	0.0025698	0.000596842	0.000116653	1.93787e-05	2.76088e-06	3.40098e-07	3.64928e-08	3.43387e-09	2.85109e-10	2.10062e-11	1.38049e-12	8.1311e-14	4.31113e-15	2.06599e-16	8.98238e-18
P29	19-29-9-2-29-T-S13	NA	5	0.08	0.03	0.12	0	0.000306537	0.00785151	0.0357597	0.0802646	0.122204	0.145502	0.146167	0.129627	0.104498	0.0781175	0.0549279	0.0367121	0.0235106	0.0145159	0.00868347	0.00505269	0.00286912	0.00159416	0.000868665	0.000465083	0.000245063	0.000127261	6.52093e-05	3.30049e-05	1.65161e-05	8.17795e-06	4.00965e-06	1.94793e-06	9.38207e-07	4.48232e-07	2.12516e-07	1.00033e-07	4.67658e-08	2.17218e-08	1.00273e-08	4.60171e-09	2.1e-09	9.53206e-10	4.30449e-10	1.93426e-10	8.6507e-11	3.85127e-11
P29	19-29-10-2-29-T-S14	NA	5	0.97	0.93	1	0	0	0	0	0	0	0	0	0	0	0	0	0	0	0	0	0	0	0	0	0	0	0	0	0	1e-45	4.5e-44	2.166e-42	8.7084e-41	2.97224e-39	8.70873e-38	2.21234e-36	4.91666e-35	9.63691e-34	1.67834e-32	2.61467e-31	3.66654e-30	4.6542e-29	5.37601e-28	5.67809e-27	5.50787e-26	4.92739e-25	4.08076e-24
P29	19-29-11-2-29-M-S15	NA	5	0.85	0.78	0.92	0	0	0	0	0	0	0	0	0	0	0	0	0	0	0	0	0	0	0	0	0	0	0	0	0	0	0	0	0	0	0	0	0	0	0	0	7e-45	1.492e-42	2.30278e-40	2.8517e-38	2.86448e-36	2.35696e-34	1.60312e-32
P29	19-29-8-1-29-T-S18	NA	6	0.01	0.01	0.02	0	0.849291	0.137389	0.0123888	0.000874671	5.37798e-05	3.01946e-06	1.58761e-07	7.93584e-09	3.80793e-10	1.76562e-11	7.94785e-13	3.48536e-14	1.49287e-15	6.25812e-17	2.57159e-18	1.03717e-19	4.10981e-21	1.60135e-22	6.1397e-24	2.31765e-25	8.61786e-27	3.15779e-28	1.1406e-29	4.06253e-31	1.42713e-32	4.94576e-34	1.69116e-35	5.70651e-37	1.90047e-38	6.24748e-40	2.0274e-41	6.49e-43	2.1e-44	0	0	0	0	0	0	0	0	0
P29	19-29-9-2-29-T-S13	NA	6	0.91	0.81	1	0	0	0	0	0	0	1.366e-42	1.47114e-39	5.88559e-37	1.10522e-34	1.14275e-32	7.29036e-31	3.12144e-29	9.56096e-28	2.2016e-26	3.96415e-25	5.76114e-24	6.93563e-23	7.06658e-22	6.20441e-21	4.76616e-20	3.24532e-19	1.98073e-18	1.09417e-17	5.51694e-17	2.55797e-16	1.09777e-15	4.38596e-15	1.63985e-14	5.76425e-14	1.91281e-13	6.0149e-13	1.79838e-12	5.12819e-12	1.39859e-11	3.65744e-11	9.19255e-11	2.22536e-10	5.19908e-10	1.17438e-09	2.56905e-09	5.45132e-09	1.12362e-08
P29	19-29-10-2-29-T-S14	NA	6	0.73	0.57	0.89	0	0	0	1e-45	3.04302e-40	3.22773e-36	5.67613e-33	2.88749e-30	5.92391e-28	6.07278e-26	3.60092e-24	1.3709e-22	3.61947e-21	7.02664e-20	1.04969e-18	1.25099e-17	1.22446e-16	1.008e-15	7.11809e-15	4.38337e-14	2.38705e-13	1.16331e-12	5.12578e-12	2.06022e-11	7.61235e-11	2.60332e-10	8.28975e-10	2.471e-09	6.92756e-09	1.83441e-08	4.60552e-08	1.10006e-07	2.50761e-07	5.47053e-07	1.14508e-06	2.30517e-06	4.47256e-06	8.38009e-06	1.51903e-05	2.66832e-05	4.54911e-05	7.53796e-05	0.000121561
P29	19-29-11-2-29-M-S15	NA	6	0.03	0.01	0.05	0	0.0499464	0.258189	0.315265	0.212637	0.103379	0.0407894	0.0139138	0.004261	0.00120036	0.000316272	7.8867e-05	1.87761e-05	4.29609e-06	9.49576e-07	2.03585e-07	4.24754e-08	8.64716e-09	1.72152e-09	3.3578e-10	6.42656e-11	1.20854e-11	2.2356e-12	4.07194e-13	7.30904e-14	1.29386e-14	2.26031e-15	3.89896e-16	6.64443e-17	1.11914e-17	1.86383e-18	3.07032e-19	5.00437e-20	8.07293e-21	1.28926e-21	2.03886e-22	3.19338e-23	4.95478e-24	7.61703e-25	1.16036e-25	1.7519e-26	2.62179e-27	3.88955e-28
P29	19-29-8-1-29-T-S18	NA	7	0.03	0.02	0.04	0	0.0033802	0.225588	0.471451	0.236982	0.0542758	0.00752804	0.000735943	5.55163e-05	3.42582e-06	1.79962e-07	8.27943e-09	3.40663e-10	1.27366e-11	4.38069e-13	1.3997e-14	4.18738e-16	1.18045e-17	3.1525e-19	8.01103e-21	1.94432e-22	4.52134e-24	1.01012e-25	2.17321e-27	4.51166e-29	9.05419e-31	1.75924e-32	3.31395e-34	6.05963e-36	1.07669e-37	1.86078e-39	3.1306e-41	5.13e-43	8e-45	0	0	0	0	0	0	0	0	0
P29	19-29-9-2-29-T-S13	NA	7	0.06	0.01	0.11	0	0.0365464	0.089465	0.123129	0.133827	0.127774	0.112373	0.0933661	0.0744016	0.0574211	0.043206	0.0318466	0.0230752	0.0164797	0.0116245	0.00811194	0.0056076	0.00384418	0.00261571	0.00176791	0.00118766	0.000793445	0.000527403	0.00034893	0.000229856	0.000150811	9.85798e-05	6.42127e-05	4.16898e-05	2.69831e-05	1.74135e-05	1.12068e-05	7.1934e-06	4.60575e-06	2.94194e-06	1.87489e-06	1.19226e-06	7.56581e-07	4.79147e-07	3.02857e-07	1.91071e-07	1.20328e-07	7.56454e-08
P29	19-29-10-2-29-T-S14	NA	7	0.77	0.6	0.94	0	0	0	1.185e-42	7.39382e-38	3.48515e-34	3.20726e-31	9.55767e-29	1.24758e-26	8.66775e-25	3.66127e-23	1.03384e-21	2.09315e-20	3.20465e-19	3.86677e-18	3.79967e-17	3.12213e-16	2.19203e-15	1.33878e-14	7.2204e-14	3.48259e-13	1.51859e-12	6.04255e-12	2.21183e-11	7.50048e-11	2.37093e-10	7.02434e-10	1.95997e-09	5.17273e-09	1.29626e-08	3.09506e-08	7.06315e-08	1.54494e-07	3.24731e-07	6.57415e-07	1.28466e-06	2.4278e-06	4.44522e-06	7.89839e-06	1.364e-05	2.29258e-05	3.7552e-05	6.00147e-05
P29	19-29-11-2-29-M-S15	NA	7	0.68	0.6	0.76	0	0	0	0	0	0	0	0	0	0	0	0	0	0	0	0	0	0	8e-45	5.311e-42	2.06786e-39	5.42078e-37	9.9211e-35	1.30822e-32	1.27748e-30	9.46298e-29	5.43165e-27	2.46172e-25	8.95868e-24	2.65739e-22	6.51207e-21	1.33453e-19	2.31226e-18	3.42122e-17	4.36213e-16	4.83266e-15	4.68746e-14	4.00836e-13	3.04125e-12	2.05947e-11	1.25152e-10	6.85941e-10	3.40665e-09
P29	19-29-8-1-29-T-S18	NA	8	0.29	0.24	0.33	0	0	0	0	8.1e-43	7.09345e-36	1.99856e-30	5.23992e-26	2.41068e-22	2.92983e-19	1.24377e-16	2.25083e-14	2.01154e-12	9.92673e-11	2.95029e-09	5.65697e-08	7.39686e-07	6.90158e-06	4.77082e-05	0.00025214	0.00104627	0.00348701	0.00951804	0.0216405	0.0415919	0.0684525	0.097579	0.121701	0.134001	0.131306	0.115334	0.0914002	0.065736	0.0431357	0.0259507	0.0143766	0.00736395	0.00350038	0.00154934	0.000640563	0.000248089	9.02496e-05	3.09131e-05
P29	19-29-9-2-29-T-S13	NA	8	0.03	0.01	0.07	0	0.294633	0.208015	0.146805	0.103567	0.0730356	0.0514852	0.0362796	0.025555	0.0179937	0.0126648	0.00891059	0.00626682	0.00440573	0.00309612	0.00217495	0.00152725	0.00107201	0.000752172	0.000527551	0.000369862	0.000259204	0.000181582	0.000127153	8.90044e-05	6.2276e-05	4.35567e-05	3.04519e-05	2.12814e-05	1.48665e-05	1.03811e-05	7.24602e-06	5.05569e-06	3.52601e-06	2.45815e-06	1.71299e-06	1.19323e-06	8.30839e-07	5.78265e-07	4.02308e-07	2.79776e-07	1.94483e-07	1.35136e-07
P29	19-29-10-2-29-T-S14	NA	8	0.9	0.79	1	0	0	0	1.4e-44	4.56759e-40	1.30407e-36	8.21764e-34	1.82516e-31	1.88934e-29	1.09153e-27	3.98051e-26	1.00029e-24	1.84813e-23	2.63723e-22	3.01979e-21	2.86016e-20	2.29618e-19	1.59407e-18	9.7294e-18	5.29389e-17	2.59812e-16	1.16171e-15	4.77345e-15	1.81595e-14	6.43789e-14	2.1391e-13	6.69516e-13	1.98277e-12	5.57821e-12	1.49616e-11	3.83802e-11	9.44368e-11	2.23466e-10	5.09737e-10	1.12327e-09	2.39595e-09	4.95577e-09	9.9564e-09	1.94587e-08	3.7047e-08	6.87991e-08	1.24775e-07	2.2124e-07
P29	19-29-11-2-29-M-S15	NA	8	0.01	0.01	0.02	0	0.745139	0.190157	0.0483406	0.0122414	0.00308784	0.000775848	0.000194173	4.84033e-05	1.2018e-05	2.97197e-06	7.31991e-07	1.79557e-07	4.3866e-08	1.06726e-08	2.58593e-09	6.23962e-10	1.49929e-10	3.58743e-11	8.54766e-12	2.02797e-12	4.79089e-13	1.12694e-13	2.63938e-14	6.15474e-15	1.42894e-15	3.30292e-16	7.60078e-17	1.7413e-17	3.97137e-18	9.0165e-19	2.0378e-19	4.58453e-20	1.02666e-20	2.28847e-21	5.07734e-22	1.12121e-22	2.46425e-23	5.39038e-24	1.17347e-24	2.54235e-25	5.48138e-26	1.17605e-26
P29	19-29-8-1-29-T-S18	NA	9	0.09	0.07	0.12	0	3.2065e-15	4.05152e-09	5.10061e-06	0.00037748	0.00589368	0.0342991	0.100793	0.179275	0.216922	0.19339	0.134466	0.0760466	0.0361145	0.0147631	0.00529776	0.00169548	0.000490222	0.000129432	3.14866e-05	7.11109e-06	1.50063e-06	2.97543e-07	5.56988e-08	9.885e-09	1.66931e-09	2.69106e-10	4.15316e-11	6.15179e-12	8.76553e-13	1.20389e-13	1.59669e-14	2.04831e-15	2.5454e-16	3.06823e-17	3.59193e-18	4.08841e-19	4.52916e-20	4.88795e-21	5.14334e-22	5.2811e-23	5.29508e-24	5.18781e-25
P29	19-29-9-2-29-T-S13	NA	9	0.98	0.94	1	0	0	0	0	0	0	0	0	0	0	0	0	0	0	1e-45	9.7e-44	4.812e-42	1.85973e-40	5.73588e-39	1.44662e-37	3.04558e-36	5.44732e-35	8.40379e-34	1.13304e-32	1.35042e-31	1.43715e-30	1.37783e-29	1.19938e-28	9.54619e-28	6.99095e-27	4.73719e-26	2.98524e-25	1.75755e-24	9.70772e-24	5.04956e-23	2.48209e-22	1.15661e-21	5.12415e-21	2.16417e-20	8.73496e-20	3.37693e-19	1.25313e-18	4.47226e-18
P29	19-29-10-2-29-T-S14	NA	9	0.03	0.01	0.05	0	0.383672	0.236717	0.145953	0.0899319	0.0553767	0.0340764	0.0209553	0.0128778	0.0079087	0.00485375	0.00297685	0.00182452	0.00111749	0.000683987	0.000418367	0.000255724	0.000156204	9.53482e-05	5.81618e-05	3.54539e-05	2.15969e-05	1.31467e-05	7.99732e-06	4.86149e-06	2.95318e-06	1.79271e-06	1.08748e-06	6.59221e-07	3.99332e-07	2.4173e-07	1.46223e-07	8.83884e-08	5.33906e-08	3.22272e-08	1.94388e-08	1.17167e-08	7.0571e-09	4.24747e-09	2.5546e-09	1.53531e-09	9.22053e-10	5.53343e-10
P29	19-29-11-2-29-M-S15	NA	9	0.01	0.01	0.02	0	0.760007	0.182582	0.0437213	0.0104355	0.00248263	0.000588686	0.00013913	3.27728e-05	7.69413e-06	1.80032e-06	4.19832e-07	9.75735e-08	2.26001e-08	5.21679e-09	1.20007e-09	2.75111e-10	6.28496e-11	1.43081e-11	3.24594e-12	7.33783e-13	1.65294e-13	3.71025e-14	8.2984e-15	1.84937e-15	4.10662e-16	9.08591e-17	2.00293e-17	4.39918e-18	9.62662e-19	2.09877e-19	4.5587e-20	9.86483e-21	2.12667e-21	4.56738e-22	9.772e-23	2.08276e-23	4.42201e-24	9.3525e-25	1.97035e-25	4.1349e-26	8.64324e-27	1.7996e-27
P29	19-29-8-1-29-T-S18	NA	10	0.01	0.01	0.01	0	0.999947	5.4067e-05	2.1244e-09	7.18772e-14	2.20816e-18	6.30637e-23	1.69526e-27	4.32122e-32	1.04931e-36	2.4349e-41	0	0	0	0	0	0	0	0	0	0	0	0	0	0	0	0	0	0	0	0	0	0	0	0	0	0	0	0	0	0	0	0
P29	19-29-9-2-29-T-S13	NA	10	0.01	0.01	0.02	0	0.774301	0.174843	0.0394164	0.00887164	0.00199353	0.000447227	0.000100167	2.23982e-05	5.00011e-06	1.11437e-06	2.47949e-07	5.50782e-08	1.22145e-08	2.70427e-09	5.97712e-10	1.3189e-10	2.90546e-11	6.38961e-12	1.40283e-12	3.0747e-13	6.72779e-14	1.46961e-14	3.20473e-15	6.97649e-16	1.51618e-16	3.28939e-17	7.1243e-18	1.54034e-18	3.32464e-19	7.16337e-20	1.54081e-20	3.30841e-21	7.09153e-22	1.51738e-22	3.24111e-23	6.91093e-24	1.47098e-24	3.12553e-25	6.62931e-26	1.40363e-26	2.96663e-27	6.25885e-28
P29	19-29-10-2-29-T-S14	NA	10	0.02	0.01	0.03	0	0.464795	0.337333	0.137294	0.0440144	0.0123635	0.00319068	0.000775891	0.00018049	4.05571e-05	8.86175e-06	1.89175e-06	3.95933e-07	8.14596e-08	1.65087e-08	3.30098e-09	6.52089e-10	1.27397e-10	2.46368e-11	4.71959e-12	8.96156e-13	1.6876e-13	3.1531e-14	5.84725e-15	1.07667e-15	1.969e-16	3.57732e-17	6.45838e-18	1.15878e-18	2.06683e-19	3.66502e-20	6.46233e-21	1.13318e-21	1.97628e-22	3.42837e-23	5.91645e-24	1.01575e-24	1.73506e-25	2.9489e-26	4.98718e-27	8.39331e-28	1.40573e-28	2.34305e-29
P29	19-29-11-2-29-M-S15	NA	10	0.96	0.93	1	0	0	0	0	0	0	0	0	0	0	0	0	0	0	0	0	0	0	0	0	0	0	0	0	0	0	0	0	0	0	0	0	0	0	0	0	0	0	0	0	0	0	0
P29	19-29-8-1-29-T-S18	NA	11	0.01	0.01	0.02	0	0.522547	0.473292	0.0041559	5.36067e-06	2.38062e-09	5.31851e-13	7.31705e-17	6.9938e-21	5.01959e-25	2.85255e-29	1.33291e-33	5.26533e-38	1.796e-42	0	0	0	0	0	0	0	0	0	0	0	0	0	0	0	0	0	0	0	0	0	0	0	0	0	0	0	0	0
P29	19-29-9-2-29-T-S13	NA	11	0.1	0.07	0.14	0	5.2694e-11	6.58436e-07	8.23116e-05	0.00156016	0.0105102	0.0367796	0.0818542	0.130739	0.162001	0.164252	0.141532	0.106591	0.0716745	0.0437466	0.0245563	0.0128119	0.00626682	0.00289449	0.00126998	0.000532002	0.000213707	8.26249e-05	3.08467e-05	1.11508e-05	3.91305e-06	1.33582e-06	4.44495e-07	1.44408e-07	4.58785e-08	1.42732e-08	4.35359e-09	1.30343e-09	3.83443e-10	1.10936e-10	3.1592e-11	8.86226e-12	2.45069e-12	6.68492e-13	1.7998e-13	4.78539e-14	1.25721e-14	3.26496e-15
P29	19-29-10-2-29-T-S14	NA	11	0.82	0.73	0.91	0	0	0	0	0	0	0	0	0	0	0	0	0	0	0	0	0	0	0	0	0	0	0	0	1.4e-44	2.605e-42	3.70635e-40	4.05646e-38	3.47909e-36	2.37799e-34	1.31511e-32	5.96563e-31	2.24728e-29	7.10898e-28	1.90786e-26	4.38435e-25	8.70148e-24	1.50318e-22	2.27648e-21	3.04261e-20	3.61086e-19	3.82652e-18	3.64032e-17
P29	19-29-11-2-29-M-S15	NA	11	0.01	0.01	0.02	0	0.655771	0.331716	0.012357	0.00015639	1.08573e-06	5.11797e-09	1.83544e-11	5.35926e-14	1.33102e-16	2.89683e-19	5.64349e-22	9.99622e-25	1.62911e-27	2.46522e-30	3.4891e-33	4.64562e-36	5.84674e-39	6.983e-42	8e-45	0	0	0	0	0	0	0	0	0	0	0	0	0	0	0	0	0	0	0	0	0	0	0
P29	19-29-8-1-29-T-S18	NA	12	0.03	0.02	0.04	0	0.021123	0.399005	0.42003	0.134741	0.0224308	0.00245637	0.000200802	1.3214e-05	7.34893e-07	3.57071e-08	1.55204e-09	6.14116e-11	2.24155e-12	7.62532e-14	2.43733e-15	7.36819e-17	2.11797e-18	5.81439e-20	1.53009e-21	3.87175e-23	9.44554e-25	2.22667e-26	5.08211e-28	1.12494e-29	2.41855e-31	5.05678e-33	1.02942e-34	2.04244e-36	3.95301e-38	7.46922e-40	1.3787e-41	2.5e-43	4e-45	0	0	0	0	0	0	0	0	0
P29	19-29-9-2-29-T-S13	NA	12	0.08	0.02	0.14	0	0.00599474	0.0293628	0.0606466	0.0879333	0.105005	0.110886	0.107556	0.0980226	0.0851711	0.0712634	0.0578284	0.0457507	0.0354295	0.0269398	0.0201628	0.0148832	0.0108526	0.00782791	0.0055914	0.00395887	0.00278068	0.00193892	0.00134297	0.000924475	0.000632774	0.000430826	0.000291886	0.000196844	0.000132178	8.83949e-05	5.88889e-05	3.90903e-05	2.58592e-05	1.70509e-05	1.12082e-05	7.34594e-06	4.80102e-06	3.1293e-06	2.03444e-06	1.31936e-06	8.53594e-07	5.50989e-07
P29	19-29-10-2-29-T-S14	NA	12	0.02	0.01	0.04	0	0.511849	0.250083	0.122073	0.0595315	0.0290044	0.0141179	0.00686537	0.00333538	0.00161886	0.000784986	0.000380273	0.00018404	8.89834e-05	4.2982e-05	2.07416e-05	9.99944e-06	4.81599e-06	2.31724e-06	1.11386e-06	5.34888e-07	2.56606e-07	1.22981e-07	5.88821e-08	2.81642e-08	1.34578e-08	6.4242e-09	3.06357e-09	1.45949e-09	6.946e-10	3.30239e-10	1.5685e-10	7.44211e-11	3.52749e-11	1.67028e-11	7.90081e-12	3.73339e-12	1.76234e-12	8.31044e-13	3.91481e-13	1.84222e-13	8.66007e-14	4.06673e-14
P29	19-29-11-2-29-M-S15	NA	12	0.44	0.38	0.51	0	0	0	0	0	0	0	0	7.375e-42	1.20872e-37	5.69041e-34	9.75532e-31	7.25555e-28	2.6742e-25	5.41619e-23	6.5428e-21	5.03591e-19	2.60674e-17	9.48987e-16	2.52251e-14	5.05336e-13	7.83887e-12	9.63728e-11	9.58171e-10	7.84059e-09	5.36255e-08	3.10755e-07	1.54428e-06	6.65207e-06	2.50775e-05	8.34545e-05	0.000247076	0.00065536	0.00156734	0.00339937	0.00672185	0.0121768	0.0202986	0.0312644	0.044661	0.0593749	0.0737009	0.0856697
P29	19-29-8-1-29-T-S18	NA	13	0.2	0.17	0.22	0	0	0	0	4.7873e-41	1.6889e-32	5.81639e-26	8.16713e-21	1.09748e-16	2.44705e-13	1.31819e-10	2.24269e-08	1.46871e-06	4.30237e-05	0.000633546	0.00514435	0.0248166	0.0755946	0.152933	0.214353	0.215723	0.160712	0.090984	0.0400415	0.0139726	0.00393366	0.000907215	0.000173741	2.79644e-05	3.82386e-06	4.48516e-07	4.55218e-08	4.02934e-09	3.13267e-10	2.15313e-11	1.31601e-12	7.19154e-14	3.531e-15	1.56477e-16	6.28477e-18	2.29656e-19	7.66213e-21	2.34168e-22
P29	19-29-9-2-29-T-S13	NA	13	0.02	0.01	0.03	0	0.553633	0.247308	0.11037	0.0492114	0.0219217	0.00975613	0.0043379	0.00192697	0.000855187	0.000379175	0.000167961	7.43311e-05	3.2864e-05	1.45164e-05	6.406e-06	2.82423e-06	1.24393e-06	5.47368e-07	2.40627e-07	1.0568e-07	4.63685e-08	2.03252e-08	8.90066e-09	3.89398e-09	1.70192e-09	7.43122e-10	3.2416e-10	1.41264e-10	6.15006e-11	2.67484e-11	1.16222e-11	5.04485e-12	2.18765e-12	9.47715e-13	4.10153e-13	1.77327e-13	7.65903e-14	3.30472e-14	1.4245e-14	6.13407e-15	2.63873e-15	1.13398e-15
P29	19-29-10-2-29-T-S14	NA	13	0.12	0.07	0.18	0	2.96952e-08	1.26529e-05	0.000303175	0.00223388	0.00862027	0.0220838	0.042625	0.066847	0.0894297	0.105512	0.112421	0.110083	0.100392	0.0861514	0.0701417	0.0545387	0.0407188	0.0293217	0.0204415	0.0138401	0.0091253	0.00587273	0.00369656	0.0022797	0.00137962	0.000820392	0.000479944	0.000276525	0.00015706	8.80152e-05	4.87026e-05	2.66286e-05	1.43954e-05	7.6989e-06	4.07566e-06	2.13665e-06	1.10975e-06	5.71296e-07	2.91605e-07	1.47632e-07	7.41568e-08	3.6969e-08
P29	19-29-11-2-29-M-S15	NA	13	0.01	0.01	0.02	0	0.892174	0.101111	0.00638541	0.000315625	1.35821e-05	5.33529e-07	1.96204e-08	6.85733e-10	2.29986e-11	7.45102e-13	2.34281e-14	7.17396e-16	2.14494e-17	6.27456e-19	1.79863e-20	5.05876e-22	1.39746e-23	3.79474e-25	1.01364e-26	2.66487e-28	6.89909e-30	1.75951e-31	4.42216e-33	1.09555e-34	2.67611e-36	6.44674e-38	1.53186e-39	3.591e-41	8.31e-43	2e-44	0	0	0	0	0	0	0	0	0	0	0	0
P30	19-30-8-2-30-T-S24	NA	1	0.93	0.89	0.96	0	0	0	0	0	0	0	0	0	0	0	0	0	0	0	0	0	0	0	0	0	0	0	0	0	0	0	0	0	0	0	0	0	0	0	0	0	0	0	0	0	0	0
P30	19-30-9-2-30-M-S25	NA	1	1	1	1	0	0	0	0	0	0	0	0	0	0	0	0	0	0	0	0	0	0	0	0	0	0	0	0	0	0	0	0	0	0	0	0	0	0	0	0	0	0	0	0	0	0	0
P30	19-30-10-2-30-M-S26	NA	1	1	1	1	0	0	0	0	0	0	0	0	0	0	0	0	0	0	0	0	0	0	0	0	0	0	0	0	0	0	0	0	0	0	0	0	0	0	0	0	0	0	0	0	0	0	0
P30	19-30-11-1-30-M-S19	NA	1	1	1	1	0	0	0	0	0	0	0	0	0	0	0	0	0	0	0	0	0	0	0	0	0	0	0	0	0	0	0	0	0	0	0	0	0	0	0	0	0	0	0	0	0	0	0
P30	19-30-8-2-30-T-S24	NA	2	0.01	0.01	0.01	0	0.990554	0.00935778	8.79826e-05	8.23297e-07	7.66753e-09	7.10679e-11	6.55557e-13	6.01825e-15	5.4986e-17	4.99947e-19	4.52384e-21	4.07378e-23	3.65062e-25	3.25583e-27	2.88937e-29	2.55183e-31	2.2427e-33	1.96133e-35	1.70696e-37	1.47825e-39	1.2739e-41	1.1e-43	1e-45	0	0	0	0	0	0	0	0	0	0	0	0	0	0	0	0	0	0	0
P30	19-30-9-2-30-M-S25	NA	2	1	1	1	0	0	0	0	0	0	0	0	0	0	0	0	0	0	0	0	0	0	0	0	0	0	0	0	0	0	0	0	0	0	0	0	0	0	0	0	0	0	0	0	0	0	0
P30	19-30-10-2-30-M-S26	NA	2	0.69	0.67	0.72	0	0	0	0	0	0	0	0	0	0	0	0	0	0	0	0	0	0	0	0	0	0	0	0	0	0	0	0	0	0	0	0	0	0	0	0	0	0	0	0	0	0	0
P30	19-30-11-1-30-M-S19	NA	2	0.99	0.97	1	0	0	0	0	0	0	0	0	0	0	0	0	0	0	0	0	0	0	0	0	0	0	0	0	0	0	0	0	0	0	0	0	0	0	0	0	0	0	0	0	0	0	0
P30	19-30-8-2-30-T-S24	NA	3	0.97	0.92	1	0	0	0	0	0	0	0	0	0	1e-44	1.616e-42	1.63976e-40	1.09e-38	5.07714e-37	1.74687e-35	4.62917e-34	9.77214e-33	1.68919e-31	2.44619e-30	3.02504e-29	3.24658e-28	3.06604e-27	2.57835e-26	1.95071e-25	1.33977e-24	8.41924e-24	4.87467e-23	2.61651e-22	1.30915e-21	6.13594e-21	2.70592e-20	1.12725e-19	4.452e-19	1.67242e-18	5.99345e-18	2.05464e-17	6.75455e-17	2.13429e-16	6.49557e-16	1.90778e-15	5.41705e-15	1.48951e-14	3.97222e-14
P30	19-30-9-2-30-M-S25	NA	3	0.53	0.4	0.65	0	0	6.257e-41	1.61867e-34	4.75834e-30	1.20217e-26	6.42807e-24	1.17647e-21	9.81952e-20	4.49766e-18	1.2828e-16	2.49314e-15	3.52901e-14	3.82673e-13	3.30621e-12	2.34793e-11	1.40536e-10	7.23696e-10	3.26119e-09	1.30446e-08	4.68765e-08	1.52901e-07	4.5671e-07	1.25885e-06	3.22335e-06	7.71247e-06	1.7333e-05	3.67572e-05	7.38536e-05	0.000141107	0.000257213	0.000448635	0.000750773	0.00120835	0.00187458	0.00280877	0.00407223	0.00572247	0.00780631	0.0103524	0.0133643	0.0168147	0.0206426
P30	19-30-10-2-30-M-S26	NA	3	0.22	0.15	0.3	0	2.35278e-20	1.02563e-14	1.41366e-11	1.8423e-09	6.58416e-08	1.03695e-06	9.2685e-06	5.46813e-05	0.000234717	0.000783443	0.00213216	0.00489991	0.00976462	0.0172263	0.027347	0.0395855	0.0528149	0.0655312	0.0761832	0.0835095	0.0867799	0.0858859	0.0812808	0.0738135	0.0645204	0.0544309	0.0444243	0.0351516	0.0270175	0.0202052	0.0147253	0.0104724	0.00727715	0.00494651	0.00329239	0.00214788	0.00137459	0.000863658	0.000533135	0.000323556	0.000193173	0.000113522
P30	19-30-11-1-30-M-S19	NA	3	0.82	0.71	0.93	0	0	0	0	0	0	0	0	0	0	0	0	0	0	0	0	0	2.07e-43	4.2661e-41	6.13495e-39	6.41282e-37	5.02516e-35	3.03131e-33	1.44042e-31	5.50089e-30	1.71834e-28	4.4593e-27	9.74712e-26	1.81662e-24	2.91878e-23	4.08285e-22	5.01654e-21	5.45782e-20	5.29626e-19	4.61468e-18	3.63214e-17	2.59679e-16	1.69505e-15	1.0149e-14	5.59805e-14	2.85595e-13	1.35259e-12	5.96717e-12
P30	19-30-8-2-30-T-S24	NA	4	0.01	0.01	0.01	0	0.914772	0.0838599	0.00135913	1.07931e-05	5.78032e-08	2.40689e-10	8.40712e-13	2.5773e-15	7.1401e-18	1.82364e-20	4.35548e-23	9.83017e-26	2.11336e-28	4.35447e-31	8.64203e-34	1.65835e-36	3.08734e-39	5.591e-42	1e-44	0	0	0	0	0	0	0	0	0	0	0	0	0	0	0	0	0	0	0	0	0	0	0
P30	19-30-9-2-30-M-S25	NA	4	0.85	0.82	0.87	0	0	0	0	0	0	0	0	0	0	0	0	0	0	0	0	0	0	0	0	0	0	0	0	0	0	0	0	0	0	0	0	0	0	0	0	0	0	0	0	0	0	0
P30	19-30-10-2-30-M-S26	NA	4	0.67	0.65	0.69	0	0	0	0	0	0	0	0	0	0	0	0	0	0	0	0	0	0	0	0	0	0	0	0	0	0	0	0	0	0	0	0	0	0	0	0	0	0	0	0	0	0	0
P30	19-30-11-1-30-M-S19	NA	4	0.64	0.62	0.66	0	0	0	0	0	0	0	0	0	0	0	0	0	0	0	0	0	0	0	0	0	0	0	0	0	0	0	0	0	0	0	0	0	0	0	0	0	0	0	0	0	0	0
P30	19-30-8-2-30-T-S24	NA	5	0.03	0.01	0.07	0	0.309365	0.213824	0.147738	0.102041	0.0704544	0.0486283	0.0335519	0.0231417	0.0159558	0.0109974	0.00757722	0.00521885	0.00359324	0.00247312	0.00170156	0.0011703	0.000804621	0.000553007	0.00037994	0.000260941	0.000179149	0.000122951	8.43512e-05	5.78484e-05	3.96587e-05	2.71784e-05	1.86189e-05	1.27505e-05	8.72854e-06	5.97305e-06	4.08593e-06	2.79401e-06	1.90988e-06	1.30504e-06	8.91411e-07	6.0866e-07	4.15442e-07	2.83455e-07	1.93329e-07	1.3181e-07	8.98334e-08	6.12017e-08
P30	19-30-9-2-30-M-S25	NA	5	0.77	0.63	0.91	0	0	0	0	0	0	0	0	2.93e-43	3.61216e-40	1.93685e-37	5.28927e-35	8.27215e-33	8.09979e-31	5.32159e-29	2.47838e-27	8.55227e-26	2.26722e-24	4.75823e-23	8.10654e-22	1.14524e-20	1.36617e-19	1.39778e-18	1.24329e-17	9.72796e-17	6.76528e-16	4.22011e-15	2.38046e-14	1.22298e-13	5.75971e-13	2.50108e-12	1.00661e-11	3.77277e-11	1.32246e-10	4.35233e-10	1.34967e-09	3.95657e-09	1.09974e-08	2.9063e-08	7.321e-08	1.76197e-07	4.06037e-07	8.97741e-07
P30	19-30-10-2-30-M-S26	NA	5	0.52	0.4	0.63	0	0	0	9.85e-42	3.23244e-36	5.09883e-32	1.17858e-28	7.23444e-26	1.68174e-23	1.86139e-21	1.1469e-19	4.39782e-18	1.13952e-16	2.12387e-15	2.98917e-14	3.30156e-13	2.95202e-12	2.19166e-11	1.37982e-10	7.49735e-10	3.5687e-09	1.50712e-08	5.70918e-08	1.95841e-07	6.13378e-07	1.76684e-06	4.71076e-06	1.16915e-05	2.71476e-05	5.92424e-05	0.000121995	0.000237927	0.000440938	0.000778832	0.00131471	0.00212627	0.00330218	0.00493499	0.00711063	0.0098955	0.0133225	0.0173785	0.0219952
P30	19-30-11-1-30-M-S19	NA	5	0.74	0.63	0.85	0	0	0	0	0	0	0	0	0	0	0	0	4e-45	2.99e-42	1.23259e-39	3.08645e-37	5.00515e-35	5.53927e-33	4.36938e-31	2.54753e-29	1.13215e-27	3.93717e-26	1.09588e-24	2.4897e-23	4.69618e-22	7.46567e-21	1.01357e-19	1.18901e-18	1.21787e-17	1.09938e-16	8.82009e-16	6.33666e-15	4.10464e-14	2.41221e-13	1.2934e-12	6.36011e-12	2.8818e-11	1.20839e-10	4.7079e-10	1.71047e-09	5.81497e-09	1.8556e-08	5.57428e-08
P30	19-30-8-2-30-T-S24	NA	6	0.01	0.01	0.01	0	0.915634	0.0802643	0.00394246	0.000152415	5.15877e-06	1.60295e-07	4.6896e-09	1.31141e-10	3.53975e-12	9.28346e-14	2.37691e-15	5.96198e-17	1.46896e-18	3.56257e-20	8.5181e-22	2.01063e-23	4.69025e-25	1.08221e-26	2.47182e-28	5.592e-30	1.25373e-31	2.78691e-33	6.14452e-35	1.34421e-36	2.91862e-38	6.2912e-40	1.3466e-41	2.86e-43	6e-45	0	0	0	0	0	0	0	0	0	0	0	0	0
P30	19-30-9-2-30-M-S25	NA	6	0.66	0.63	0.69	0	0	0	0	0	0	0	0	0	0	0	0	0	0	0	0	0	0	0	0	0	0	0	0	0	0	0	0	0	0	0	0	0	0	0	0	0	0	0	0	3.6e-44	2.3046e-40	8.46384e-37
P30	19-30-10-2-30-M-S26	NA	6	0.46	0.44	0.48	0	0	0	0	0	0	0	0	0	0	0	0	0	0	0	0	0	0	0	0	0	0	0	0	0	0	0	0	4.9411e-41	5.44908e-36	2.18432e-31	3.38749e-27	2.15027e-23	5.8796e-20	7.25495e-17	4.21466e-14	1.19834e-11	1.72788e-09	1.30544e-07	5.32561e-06	0.000120616	0.00155596	0.011708
P30	19-30-11-1-30-M-S19	NA	6	0.83	0.8	0.86	0	0	0	0	0	0	0	0	0	0	0	0	0	0	0	0	0	0	0	0	0	0	0	0	0	0	0	0	0	0	0	0	0	0	0	0	0	0	0	0	0	0	0
P30	19-30-8-2-30-T-S24	NA	7	0.01	0.01	0.02	0	0.667039	0.262889	0.0581395	0.010135	0.00154908	0.000217679	2.88429e-05	3.65845e-06	4.48564e-07	5.35188e-08	6.24298e-09	7.1452e-10	8.04482e-11	8.92898e-12	9.78522e-13	1.06023e-13	1.137e-14	1.2079e-15	1.27215e-16	1.32911e-17	1.37822e-18	1.41915e-19	1.45162e-20	1.47551e-21	1.49082e-22	1.49771e-23	1.4964e-24	1.48722e-25	1.47059e-26	1.44701e-27	1.41704e-28	1.38127e-29	1.34035e-30	1.29491e-31	1.24565e-32	1.19324e-33	1.13833e-34	1.08155e-35	1.02352e-36	9.64822e-38	9.05996e-39	8.47517e-40
P30	19-30-9-2-30-M-S25	NA	7	1	0.99	1	0	0	0	0	0	0	0	0	0	0	0	0	0	0	0	0	0	0	0	0	0	0	0	0	0	0	0	0	0	0	0	0	0	0	0	0	0	0	0	0	0	0	0
P30	19-30-10-2-30-M-S26	NA	7	0.5	0.47	0.53	0	0	0	0	0	0	0	0	0	0	0	0	0	0	0	0	0	0	0	0	0	0	0	0	0	0	0	2.7e-43	5.58909e-39	5.47615e-35	2.6659e-31	6.7347e-28	9.18278e-25	7.00306e-22	3.08549e-19	8.08997e-17	1.29685e-14	1.30299e-12	8.39444e-11	3.5413e-09	9.97387e-08	1.90931e-06	2.52586e-05
P30	19-30-11-1-30-M-S19	NA	7	0.38	0.36	0.41	0	0	0	0	0	0	0	0	0	0	0	0	0	0	0	0	0	0	1e-44	2.18422e-39	1.49508e-34	3.44802e-30	2.95686e-26	1.027e-22	1.5565e-19	1.09893e-16	3.82888e-14	6.92866e-12	6.81527e-10	3.79524e-08	1.24109e-06	2.46309e-05	0.000305635	0.00243615	0.012784	0.0451682	0.109674	0.186496	0.225962	0.19821	0.12774	0.0613132	0.0221965
P30	19-30-8-2-30-T-S24	NA	8	0.26	0.01	0.58	1.03699e-40	0.035735	0.0345227	0.0333504	0.0322167	0.0311204	0.0300604	0.0290355	0.0280445	0.0270864	0.0261601	0.0252646	0.0243988	0.0235619	0.0227529	0.0219708	0.0212149	0.0204842	0.019778	0.0190955	0.0184358	0.0177983	0.0171822	0.0165868	0.0160114	0.0154555	0.0149183	0.0143992	0.0138977	0.0134132	0.0129451	0.0124928	0.0120559	0.0116339	0.0112262	0.0108323	0.0104519	0.0100845	0.00972965	0.00938693	0.00905591	0.00873625	0.00842756
P30	19-30-9-2-30-M-S25	NA	8	0.9	0.77	1	1e-40	3.6406e-25	2.82395e-21	5.20332e-19	2.0733e-17	3.56952e-16	3.61431e-15	2.53706e-14	1.36196e-13	5.95693e-13	2.2166e-12	7.23679e-12	2.12075e-11	5.67581e-11	1.40604e-10	3.25856e-10	7.12593e-10	1.4808e-09	2.94117e-09	5.61082e-09	1.0323e-08	1.83819e-08	3.17756e-08	5.3463e-08	8.77536e-08	1.40799e-07	2.21222e-07	3.40904e-07	5.15963e-07	7.67949e-07	1.12528e-06	1.62497e-06	2.31463e-06	3.25488e-06	4.52201e-06	6.21115e-06	8.4398e-06	1.13518e-05	1.51216e-05	1.99596e-05	2.61168e-05	3.38912e-05	4.36337e-05
P30	19-30-10-2-30-M-S26	NA	8	0.16	0.01	0.31	1e-40	0.0130846	0.0232578	0.0309963	0.0367087	0.0407445	0.0434019	0.0449348	0.0455586	0.0454553	0.0447787	0.0436575	0.0421995	0.0404943	0.0386159	0.0366252	0.0345718	0.0324957	0.0304288	0.0283964	0.0264176	0.0245074	0.0226763	0.0209318	0.0192786	0.0177192	0.0162545	0.0148838	0.0136054	0.0124167	0.0113145	0.0102952	0.00935475	0.00848895	0.00769351	0.00696414	0.00629654	0.00568654	0.00513005	0.00462315	0.0041621	0.00374333	0.00336346
P30	19-30-11-1-30-M-S19	NA	8	0.72	0.51	1	1e-40	1.47667e-18	2.66586e-15	2.03205e-13	4.23868e-12	4.34593e-11	2.84309e-10	1.36393e-09	5.21387e-09	1.67558e-08	4.69565e-08	1.17783e-07	2.69582e-07	5.71319e-07	1.13392e-06	2.12674e-06	3.79695e-06	6.49118e-06	1.06787e-05	1.69749e-05	2.61644e-05	3.92211e-05	5.73251e-05	8.1875e-05	0.000114493	0.000157025	0.000211527	0.000280253	0.000365624	0.000470197	0.000596621	0.000747587	0.000925779	0.00113381	0.00137416	0.00164913	0.00196075	0.00231076	0.00270052	0.00313098	0.00360265	0.00411552	0.0046691
P30	19-30-8-2-30-T-S24	NA	9	0.01	0.01	0.02	0	0.832474	0.145902	0.019131	0.00222425	0.00024184	2.51801e-05	2.54258e-06	2.50869e-07	2.43051e-08	2.31983e-09	2.18656e-10	2.03876e-11	1.88301e-12	1.72449e-13	1.56727e-14	1.41447e-15	1.26833e-16	1.13048e-17	1.00193e-18	8.83276e-20	7.74724e-21	6.76245e-22	5.87534e-23	5.08194e-24	4.37661e-25	3.75339e-26	3.20586e-27	2.72725e-28	2.31114e-29	1.95109e-30	1.64096e-31	1.3751e-32	1.14814e-33	9.55232e-35	7.91954e-36	6.54315e-37	5.38752e-38	4.42086e-39	3.61555e-40	2.9471e-41	2.395e-42	1.93e-43
P30	19-30-9-2-30-M-S25	NA	9	0.49	0.46	0.53	0	0	0	0	0	0	0	0	0	0	0	0	0	0	0	0	0	0	0	0	0	0	0	0	1.7e-44	2.74516e-40	2.11209e-36	8.22225e-33	1.69948e-29	1.94712e-26	1.28535e-23	5.06235e-21	1.22769e-18	1.8865e-16	1.88522e-14	1.2547e-12	5.68367e-11	1.78775e-09	3.97683e-08	6.36319e-07	7.43855e-06	6.44582e-05	0.000419607
P30	19-30-10-2-30-M-S26	NA	9	0.59	0.56	0.63	0	0	0	0	0	0	0	0	0	0	0	0	0	0	0	0	0	0	0	0	0	0	0	0	0	0	0	0	0	0	0	0	0	3.203e-42	1.4237e-38	3.68955e-35	5.73859e-32	5.50041e-29	3.32884e-26	1.30084e-23	3.35095e-21	5.80006e-19	6.86623e-17
P30	19-30-11-1-30-M-S19	NA	9	0.61	0.58	0.65	0	0	0	0	0	0	0	0	0	0	0	0	0	0	0	0	0	0	0	0	0	0	0	0	0	0	0	0	0	0	0	0	0	0	8e-45	5.3537e-41	1.84017e-37	3.77718e-34	4.75273e-31	3.75532e-28	1.90522e-25	6.3355e-23	1.40755e-20
P30	19-30-8-2-30-T-S24	NA	10	0.01	0.01	0.01	0	0.975625	0.0237842	0.000577656	1.39771e-05	3.36927e-07	8.09114e-09	1.93573e-10	4.61358e-12	1.09542e-13	2.59103e-15	6.10525e-17	1.43315e-18	3.35121e-20	7.80666e-22	1.81149e-23	4.18746e-25	9.64246e-27	2.21181e-28	5.05395e-30	1.1503e-31	2.60802e-33	5.89013e-35	1.32506e-36	2.96919e-38	6.62741e-40	1.4735e-41	3.27e-43	7e-45	0	0	0	0	0	0	0	0	0	0	0	0	0	0
P30	19-30-9-2-30-M-S25	NA	10	0.61	0.58	0.65	0	0	0	0	0	0	0	0	0	0	0	0	0	0	0	0	0	0	0	0	0	0	0	0	0	0	0	0	0	0	0	0	0	0	0	0	5.32e-42	2.82958e-38	8.65902e-35	1.56707e-31	1.72062e-28	1.17351e-25	5.08163e-23
P30	19-30-10-2-30-M-S26	NA	10	0.39	0.37	0.42	0	0	0	0	0	0	0	0	0	0	0	0	0	0	0	0	0	0	0	0	0	0	1.04e-43	4.62087e-38	5.883e-33	2.34882e-28	3.21027e-24	1.62322e-20	3.25359e-17	2.75041e-14	1.0364e-11	1.83027e-09	1.58491e-07	7.01134e-06	0.000164484	0.00211723	0.0154261	0.0654668	0.166129	0.258263	0.251514	0.156644	0.0635966
P30	19-30-11-1-30-M-S19	NA	10	0.48	0.46	0.5	0	0	0	0	0	0	0	0	0	0	0	0	0	0	0	0	0	0	0	0	0	0	0	0	0	0	0	0	0	0	0	5.9792e-41	6.63507e-36	2.71439e-31	4.33317e-27	2.8425e-23	8.0342e-20	1.02192e-16	6.08805e-14	1.76242e-11	2.56507e-09	1.93697e-07	7.81337e-06
P30	19-30-8-2-30-T-S24	NA	11	0.01	0.01	0.02	0	0.695549	0.211869	0.0644611	0.0195893	0.00594604	0.0018027	0.00054589	0.00016511	4.98799e-05	1.50508e-05	4.53605e-06	1.36545e-06	4.1054e-07	1.23285e-07	3.69784e-08	1.1078e-08	3.31473e-09	9.90631e-10	2.95698e-10	8.81572e-11	2.62504e-11	7.80702e-12	2.31904e-12	6.88008e-13	2.03867e-13	6.03355e-14	1.78342e-14	5.26509e-15	1.55244e-15	4.57186e-16	1.34468e-16	3.95014e-17	1.15894e-17	3.39604e-18	9.93891e-19	2.90506e-19	8.48056e-20	2.47258e-20	7.19985e-21	2.09387e-21	6.08167e-22	1.76419e-22
P30	19-30-9-2-30-M-S25	NA	11	0.01	0.01	0.01	0	0.988426	0.0114411	0.000131353	1.49571e-06	1.68918e-08	1.89195e-10	2.10154e-12	2.31496e-14	2.52878e-16	2.73922e-18	2.94224e-20	3.13364e-22	3.30918e-24	3.46487e-26	3.59684e-28	3.7019e-30	3.77713e-32	3.8206e-34	3.83107e-36	3.80799e-38	3.752e-40	3.664e-42	3.5e-44	0	0	0	0	0	0	0	0	0	0	0	0	0	0	0	0	0	0	0
P30	19-30-10-2-30-M-S26	NA	11	0.88	0.83	0.94	0	0	0	0	0	0	0	0	0	0	0	0	0	0	0	0	0	0	0	0	0	0	0	0	0	0	0	0	0	0	0	0	0	0	0	0	0	0	0	0	0	0	0
P30	19-30-11-1-30-M-S19	NA	11	0.37	0.33	0.41	0	0	0	0	0	0	0	0	0	0	0	0	2.2e-44	1.96179e-39	4.9753e-35	4.29872e-31	1.45164e-27	2.14379e-24	1.51958e-21	5.58881e-19	1.13921e-16	1.36146e-14	1.00125e-12	4.72526e-11	1.48431e-09	3.20457e-08	4.89153e-07	5.41305e-06	4.44073e-05	0.000275518	0.0013162	0.00492023	0.0146044	0.0348792	0.0678391	0.108641	0.144705	0.161792	0.153141	0.123678	0.0858385	0.0515426	0.0269418
P30	19-30-8-2-30-T-S24	NA	12	0.03	0.01	0.04	0	0.211257	0.350406	0.244812	0.119937	0.0483391	0.0172097	0.00562156	0.00172339	0.000503156	0.0001413	3.84412e-05	1.01846e-05	2.63822e-06	6.7027e-07	1.67426e-07	4.11995e-08	1.00038e-08	2.39999e-09	5.69542e-10	1.3382e-10	3.11561e-11	7.19287e-12	1.64761e-12	3.74653e-13	8.46105e-14	1.89855e-14	4.23417e-15	9.38879e-16	2.07045e-16	4.54211e-17	9.91449e-18	2.15382e-18	4.65738e-19	1.00267e-19	2.14938e-20	4.5885e-21	9.75652e-22	2.0665e-22	4.36047e-23	9.16728e-24	1.92042e-24	4.009e-25
P30	19-30-9-2-30-M-S25	NA	12	0.72	0.66	0.77	0	0	0	0	0	0	0	0	0	0	0	0	0	0	0	0	0	0	0	0	0	0	0	0	0	0	0	0	0	0	0	0	0	1.19e-43	6.9137e-41	2.87587e-38	8.71598e-36	1.95734e-33	3.30791e-31	4.26742e-29	4.25836e-27	3.32727e-25	2.0588e-23
P30	19-30-10-2-30-M-S26	NA	12	0.06	0.04	0.07	0	2.19523e-14	1.22459e-06	0.0028443	0.105173	0.399086	0.356384	0.116604	0.0182052	0.00160825	9.0303e-05	3.50143e-06	9.96702e-08	2.18187e-09	3.8081e-11	5.45268e-13	6.55439e-15	6.73962e-17	6.0212e-19	4.735e-21	3.31372e-23	2.08325e-25	1.18599e-27	6.15681e-30	2.93217e-32	1.28788e-34	5.24123e-37	1.98448e-39	7.016e-42	2.4e-44	0	0	0	0	0	0	0	0	0	0	0	0	0
P30	19-30-11-1-30-M-S19	NA	12	0.43	0.39	0.47	0	0	0	0	0	0	0	0	0	0	0	0	0	0	0	0	9.959e-42	1.45386e-37	8.81792e-34	2.44028e-30	3.33551e-27	2.40943e-24	9.74892e-22	2.32381e-19	3.40986e-17	3.20127e-15	1.98946e-13	8.43478e-12	2.50617e-10	5.34545e-09	8.3631e-08	9.786e-07	8.71648e-06	6.005e-05	0.000324654	0.00139582	0.00483066	0.0136077	0.0315218	0.0606144	0.0976045	0.132675	0.153383
P30	19-30-8-2-30-T-S24	NA	13	0.01	0.01	0.02	0	0.69452	0.212272	0.0648018	0.019759	0.00601764	0.00183049	0.00055615	0.00016877	5.11539e-05	1.5486e-05	4.68248e-06	1.41413e-06	4.26554e-07	1.2851e-07	3.86695e-08	1.16218e-08	3.48856e-09	1.0459e-09	3.13185e-10	9.36653e-11	2.79784e-11	8.34701e-12	2.48715e-12	7.40179e-13	2.20006e-13	6.5311e-14	1.93643e-14	5.73427e-15	1.69592e-15	5.00944e-16	1.47785e-16	4.35433e-17	1.28134e-17	3.76586e-18	1.10537e-18	3.24042e-19	9.48739e-20	2.77418e-20	8.10147e-21	2.36288e-21	6.88274e-22	2.00229e-22
P30	19-30-9-2-30-M-S25	NA	13	0.01	0.01	0.01	0	0.9849	0.0149296	0.000168118	1.66669e-06	1.53421e-08	1.3427e-10	1.13141e-12	9.24842e-15	7.36915e-17	5.74251e-19	4.3866e-21	3.29032e-23	2.42661e-25	1.76134e-27	1.25921e-29	8.87239e-32	6.16427e-34	4.22475e-36	2.85719e-38	1.9073e-40	1.257e-42	8e-45	0	0	0	0	0	0	0	0	0	0	0	0	0	0	0	0	0	0	0	0
P30	19-30-10-2-30-M-S26	NA	13	0.51	0.47	0.55	0	0	0	0	0	0	0	0	0	0	0	0	0	0	0	0	0	0	0	0	0	6.9e-44	3.77377e-40	1.08633e-36	1.73843e-33	1.62035e-30	9.16505e-28	3.26256e-25	7.55036e-23	1.16936e-20	1.244e-18	9.30599e-17	5.00041e-15	1.96743e-13	5.76848e-12	1.28062e-10	2.18444e-09	2.90159e-08	3.03853e-07	2.53721e-06	1.70714e-05	9.34571e-05	0.00042004
P30	19-30-11-1-30-M-S19	NA	13	0.67	0.62	0.71	0	0	0	0	0	0	0	0	0	0	0	0	0	0	0	0	0	0	0	0	0	0	0	0	0	0	0	0	0	0	0	0	0	9.1e-44	1.14296e-40	9.54527e-38	5.45763e-35	2.17944e-32	6.19129e-30	1.27246e-27	1.92184e-25	2.16415e-23	1.84149e-21
P30	19-30-8-2-30-T-S24	NA	14	0.01	0.01	0.02	0	0.885971	0.101056	0.0115001	0.0013057	0.000147905	1.67153e-05	1.88469e-06	2.1201e-07	2.37935e-08	2.6641e-09	2.97594e-10	3.31651e-11	3.68734e-12	4.09006e-13	4.526e-14	4.99662e-15	5.50309e-16	6.04648e-17	6.62777e-18	7.24762e-19	7.90653e-20	8.60465e-21	9.34193e-22	1.0118e-22	1.09321e-23	1.17832e-24	1.267e-25	1.35903e-26	1.45421e-27	1.55224e-28	1.65286e-29	1.75571e-30	1.86033e-31	1.96638e-32	2.07334e-33	2.18072e-34	2.28793e-35	2.39455e-36	2.49985e-37	2.60329e-38	2.70423e-39	2.80208e-40
P30	19-30-9-2-30-M-S25	NA	14	0.41	0.37	0.44	0	0	0	0	0	0	0	0	0	0	0	0	0	0	0	0	2.3552e-41	5.3535e-37	4.71387e-33	1.77898e-29	3.13481e-26	2.77478e-23	1.31376e-20	3.51338e-18	5.56516e-16	5.44343e-14	3.41094e-12	1.41459e-10	3.9971e-09	7.89772e-08	1.11689e-06	1.15456e-05	8.89098e-05	0.000518937	0.00233197	0.00818454	0.0227312	0.0505628	0.0910788	0.134217	0.163339	0.165594	0.140989
P30	19-30-10-2-30-M-S26	NA	14	0.38	0.35	0.41	0	0	0	0	0	0	0	0	0	0	0	0	0	0	0	0	7e-45	9.2863e-40	3.69615e-35	5.24704e-31	2.94572e-27	7.14267e-24	8.06933e-21	4.53567e-18	1.3432e-15	2.20369e-13	2.09367e-11	1.19799e-09	4.27541e-08	9.81857e-07	1.49228e-05	0.000153946	0.00110286	0.00560153	0.0205553	0.0554412	0.111652	0.170329	0.199458	0.181489	0.129773	0.0736828	0.0335421
P30	19-30-11-1-30-M-S19	NA	14	0.31	0.28	0.33	0	0	0	0	0	0	0	0	0	0	0	0	5.545e-42	3.28909e-36	3.80476e-31	1.07269e-26	8.8208e-23	2.45041e-19	2.59712e-16	1.16287e-13	2.39762e-11	2.45008e-09	1.32194e-07	3.97805e-06	7.00341e-05	0.000752203	0.00511453	0.0227482	0.0681454	0.141124	0.20683	0.219102	0.170995	0.100034	0.0445616	0.015335	0.00413058	0.000881405	0.000150656	2.0839e-05	2.35469e-06	2.19247e-07	1.69582e-08
P30	19-30-8-2-30-T-S24	NA	15	1	0.99	1	0	0	0	0	0	0	0	0	0	0	0	0	0	0	0	0	0	0	0	0	0	0	0	0	0	0	0	0	0	0	0	0	0	0	0	0	0	0	0	0	0	0	0
P30	19-30-9-2-30-M-S25	NA	15	0.01	0.01	0.01	0	1	7.34714e-10	3.81973e-21	2.52336e-33	0	0	0	0	0	0	0	0	0	0	0	0	0	0	0	0	0	0	0	0	0	0	0	0	0	0	0	0	0	0	0	0	0	0	0	0	0	0
P30	19-30-10-2-30-M-S26	NA	15	0.01	0.01	0.01	0	1	3.10176e-17	2.04836e-34	0	0	0	0	0	0	0	0	0	0	0	0	0	0	0	0	0	0	0	0	0	0	0	0	0	0	0	0	0	0	0	0	0	0	0	0	0	0	0
P30	19-30-11-1-30-M-S19	NA	15	0.01	0.01	0.01	0	1	4.38347e-13	7.39679e-28	1.2e-43	0	0	0	0	0	0	0	0	0	0	0	0	0	0	0	0	0	0	0	0	0	0	0	0	0	0	0	0	0	0	0	0	0	0	0	0	0	0
P30	19-30-8-2-30-T-S24	NA	16	0.01	0.01	0.01	0	0.906539	0.0912662	0.00216747	2.83941e-05	2.67755e-07	2.04646e-09	1.35038e-11	7.9893e-14	4.34234e-16	2.20464e-18	1.05801e-20	4.84117e-23	2.12629e-25	9.01089e-28	3.69916e-30	1.47613e-32	5.7404e-35	2.18049e-37	8.10491e-40	2.953e-42	1.1e-44	0	0	0	0	0	0	0	0	0	0	0	0	0	0	0	0	0	0	0	0	0
P30	19-30-9-2-30-M-S25	NA	16	0.65	0.62	0.67	0	0	0	0	0	0	0	0	0	0	0	0	0	0	0	0	0	0	0	0	0	0	0	0	0	0	0	0	0	0	0	0	0	0	0	0	0	0	0	0	0	0	0
P30	19-30-10-2-30-M-S26	NA	16	0.01	0.01	0.01	0	1	1.73247e-11	8.82928e-23	2.61053e-34	0	0	0	0	0	0	0	0	0	0	0	0	0	0	0	0	0	0	0	0	0	0	0	0	0	0	0	0	0	0	0	0	0	0	0	0	0	0
P30	19-30-11-1-30-M-S19	NA	16	0.01	0.01	0.01	0	1	3.66613e-09	2.25135e-19	2.49777e-30	1.0549e-41	0	0	0	0	0	0	0	0	0	0	0	0	0	0	0	0	0	0	0	0	0	0	0	0	0	0	0	0	0	0	0	0	0	0	0	0	0
P30	19-30-8-2-30-T-S24	NA	17	0.01	0.01	0.01	0	0.904476	0.0864207	0.0082369	0.000783139	7.42743e-05	7.02678e-06	6.63126e-07	6.24236e-08	5.86164e-09	5.49033e-10	5.1297e-11	4.78068e-12	4.4442e-13	4.12098e-14	3.81159e-15	3.51651e-16	3.23601e-17	2.97031e-18	2.71951e-19	2.48347e-20	2.26213e-21	2.05523e-22	1.86247e-23	1.6834e-24	1.51763e-25	1.36464e-26	1.22388e-27	1.09479e-28	9.76765e-30	8.69193e-31	7.71435e-32	6.82872e-33	6.02892e-34	5.30876e-35	4.6623e-36	4.08371e-37	3.56741e-38	3.10812e-39	2.70072e-40	2.3404e-41	2.023e-42	1.74e-43
P30	19-30-9-2-30-M-S25	NA	17	0.01	0.01	0.01	0	0.994835	0.00515456	1.11254e-05	1.6652e-08	2.02765e-11	2.15663e-14	2.08102e-17	1.86344e-20	1.57118e-23	1.25982e-26	9.67479e-30	7.15289e-33	5.11144e-36	3.54128e-39	2.384e-42	1e-45	0	0	0	0	0	0	0	0	0	0	0	0	0	0	0	0	0	0	0	0	0	0	0	0	0	0
P30	19-30-10-2-30-M-S26	NA	17	0.39	0.36	0.42	0	0	0	0	0	0	0	0	0	0	0	0	0	0	0	0	0	0	1.101e-42	8.91287e-38	2.46564e-33	2.58333e-29	1.11936e-25	2.1645e-22	1.99628e-19	9.30766e-17	2.30964e-14	3.19238e-12	2.55956e-10	1.23439e-08	3.69929e-07	7.09426e-06	8.94012e-05	0.000758368	0.00442614	0.0181325	0.0531021	0.113048	0.177666	0.20907	0.186644	0.127948	0.0681114
P30	19-30-11-1-30-M-S19	NA	17	0.23	0.21	0.26	0	0	0	0	0	0	0	0	1.68634e-39	1.40129e-32	8.42697e-27	6.03508e-22	7.43502e-18	2.08329e-14	1.64952e-11	4.38338e-09	4.49107e-07	1.98716e-05	0.000417116	0.00449363	0.026555	0.0911135	0.190595	0.253582	0.222654	0.133263	0.0559436	0.0168947	0.00375408	0.000626258	7.98668e-05	7.91446e-06	6.18491e-07	3.86273e-08	1.95168e-09	8.06657e-11	2.75516e-12	7.84937e-14	1.88134e-15	3.82359e-17	6.63763e-19	9.90869e-21	1.27992e-22
P30	19-30-8-2-30-T-S24	NA	18	0.01	0.01	0.02	0	0.859945	0.131245	0.00841576	0.00037745	1.38916e-05	4.50469e-07	1.33683e-08	3.71382e-10	9.80028e-12	2.48122e-13	6.06994e-15	1.44237e-16	3.34242e-18	7.57703e-20	1.68437e-21	3.67909e-23	7.9088e-25	1.67542e-26	3.5015e-28	7.22676e-30	1.474e-31	2.97341e-33	5.93542e-35	1.17305e-36	2.29645e-38	4.45487e-40	8.566e-42	1.64e-43	3e-45	0	0	0	0	0	0	0	0	0	0	0	0	0
P30	19-30-9-2-30-M-S25	NA	18	0.01	0.01	0.01	0	0.999996	3.20132e-06	3.14363e-12	1.86809e-18	8.31093e-25	3.04334e-31	9.64718e-38	2.7e-44	0	0	0	0	0	0	0	0	0	0	0	0	0	0	0	0	0	0	0	0	0	0	0	0	0	0	0	0	0	0	0	0	0	0
P30	19-30-10-2-30-M-S26	NA	18	0.03	0.02	0.03	0	1.44103e-08	0.130836	0.852697	0.0164539	1.27668e-05	1.27287e-09	3.03022e-14	2.49284e-19	8.99432e-25	1.67458e-30	1.80669e-36	1.23e-42	0	0	0	0	0	0	0	0	0	0	0	0	0	0	0	0	0	0	0	0	0	0	0	0	0	0	0	0	0	0
P30	19-30-11-1-30-M-S19	NA	18	0.36	0.34	0.38	0	0	0	0	0	0	0	0	0	0	0	0	0	0	0	0	0	0	0	0	0	6.30744e-40	6.59641e-34	1.49535e-28	8.33366e-24	1.27509e-19	5.90362e-16	9.01629e-13	4.90561e-10	1.01839e-07	8.58078e-06	0.000310214	0.00506002	0.038978	0.147804	0.286527	0.293985	0.1648	0.0519682	0.0094699	0.00102226	6.68892e-05	2.71001e-06
P30	19-30-8-2-30-T-S24	NA	19	0.04	0.01	0.09	0	0.249116	0.187223	0.140666	0.105656	0.0793355	0.0595545	0.0446922	0.033529	0.0251467	0.0188543	0.0141323	0.0105897	0.00793275	0.00594064	0.00444747	0.0033286	0.00249045	0.00186279	0.00139289	0.00104121	0.000778085	0.000581278	0.000434118	0.000324114	0.00024191	0.000180499	0.000134637	0.000100397	7.48407e-05	5.57727e-05	4.155e-05	3.09446e-05	2.30389e-05	1.71476e-05	1.27588e-05	9.49024e-06	7.05681e-06	5.24569e-06	3.89815e-06	2.89586e-06	2.15059e-06	1.59661e-06
P30	19-30-9-2-30-M-S25	NA	19	0.02	0.01	0.03	0	0.664587	0.223156	0.0747687	0.0249968	0.00833866	0.00277558	0.000921834	0.000305484	0.000101008	3.33237e-05	1.09692e-05	3.60263e-06	1.18054e-06	3.85972e-07	1.25904e-07	4.09759e-08	1.33052e-08	4.31028e-09	1.39311e-09	4.49217e-10	1.44514e-10	4.63813e-11	1.48509e-11	4.74389e-12	1.51176e-12	4.80615e-13	1.52429e-13	4.82277e-14	1.5222e-14	4.79284e-15	1.50542e-15	4.71691e-16	1.47432e-16	4.59676e-17	1.42967e-17	4.43547e-18	1.37264e-18	4.23723e-19	1.30471e-19	4.00723e-20	1.22764e-20	3.75136e-21
P30	19-30-10-2-30-M-S26	NA	19	0.29	0.22	0.37	0	1.59234e-37	9.00038e-28	2.86656e-22	1.65977e-18	1.06791e-15	1.71006e-13	1.04779e-11	3.17563e-10	5.61813e-09	6.49626e-08	5.32191e-07	3.27838e-06	1.58882e-05	6.2744e-05	0.00020761	0.000588646	0.00145668	0.00319432	0.0062868	0.0112252	0.0183514	0.0276873	0.0388157	0.0508675	0.0626404	0.072821	0.0802459	0.0841275	0.0841815	0.080636	0.0741346	0.0655731	0.055922	0.046073	0.0367363	0.0283949	0.0213077	0.0155447	0.011039	0.00763995	0.00515863	0.00340173
P30	19-30-11-1-30-M-S19	NA	19	0.01	0.01	0.02	0	0.736449	0.194304	0.0511082	0.0134018	0.00350342	0.000913008	0.000237192	6.1428e-05	1.58586e-05	4.0812e-06	1.04696e-06	2.67725e-07	6.8242e-08	1.73387e-08	4.39109e-09	1.10845e-09	2.78895e-10	6.99418e-11	1.74824e-11	4.35536e-12	1.08143e-12	2.67621e-13	6.60058e-14	1.62246e-14	3.97457e-15	9.70343e-16	2.36086e-16	5.72425e-17	1.38312e-17	3.33036e-18	7.99107e-19	1.91069e-19	4.55241e-20	1.08082e-20	2.5569e-21	6.02721e-22	1.41564e-22	3.31298e-23	7.72513e-24	1.79474e-24	4.15433e-25	9.58068e-26
P32	19-32-4-2-32-T-S32	NA	1	0.99	0.98	1	0	0	0	0	0	0	0	0	0	0	0	0	0	0	0	0	0	0	0	0	0	0	0	0	0	0	0	0	0	0	0	0	0	0	0	0	0	0	0	0	0	0	0
P32	19-32-5-2-32-T-S33	NA	1	0.97	0.94	1	0	0	0	0	0	0	0	0	0	0	0	0	0	0	0	0	0	0	0	0	0	0	0	0	0	0	0	0	0	0	0	0	0	0	0	0	0	0	0	0	0	0	0
P32	19-32-6-2-32-M-S34	NA	1	1	0.99	1	0	0	0	0	0	0	0	0	0	0	0	0	0	0	0	0	0	0	0	0	0	0	0	0	0	0	0	0	0	0	0	0	0	0	0	0	0	0	0	0	0	0	0
P32	19-32-7-2-32-M-S44	NA	1	0.99	0.97	1	0	0	0	0	0	0	0	0	0	0	0	0	0	0	0	0	0	0	0	0	0	0	0	0	0	0	0	0	0	0	0	0	0	0	0	0	0	0	0	0	0	0	0
P32	19-32-8-2-32-M-S36	NA	1	1	1	1	0	0	0	0	0	0	0	0	0	0	0	0	0	0	0	0	0	0	0	0	0	0	0	0	0	0	0	0	0	0	0	0	0	0	0	0	0	0	0	0	0	0	0
P32	19-32-4-2-32-T-S32	NA	2	0.67	0.61	0.73	0	0	0	0	0	0	0	0	0	0	0	0	0	0	0	0	0	0	0	0	0	0	0	0	0	0	6.4e-44	3.9588e-41	1.68316e-38	5.06162e-36	1.10154e-33	1.77104e-31	2.14329e-29	1.9857e-27	1.4303e-25	8.12349e-24	3.68503e-22	1.35105e-20	4.04715e-19	1.00053e-17	2.06029e-16	3.56428e-15	5.22166e-14
P32	19-32-5-2-32-T-S33	NA	2	0.93	0.88	1	0	0	0	0	0	0	0	0	0	0	0	0	0	0	0	0	0	0	0	0	0	0	0	0	0	0	0	0	0	0	0	0	0	0	0	0	0	0	0	7e-45	8.72e-43	8.5108e-41	6.9132e-39
P32	19-32-6-2-32-M-S34	NA	2	0.95	0.91	0.99	0	0	0	0	0	0	0	0	0	0	0	0	0	0	0	0	0	0	0	0	0	0	0	0	0	0	0	0	0	0	0	0	0	0	0	0	0	0	0	0	0	0	0
P32	19-32-7-2-32-M-S44	NA	2	0.94	0.9	1	0	0	0	0	0	0	0	0	0	0	0	0	0	0	0	0	0	0	0	0	0	0	0	0	0	0	0	0	0	0	0	0	0	0	0	0	0	0	0	0	0	0	0
P32	19-32-8-2-32-M-S36	NA	2	0.81	0.77	0.84	0	0	0	0	0	0	0	0	0	0	0	0	0	0	0	0	0	0	0	0	0	0	0	0	0	0	0	0	0	0	0	0	0	0	0	0	0	0	0	0	0	0	0
P32	19-32-4-2-32-T-S32	NA	3	0.66	0.53	0.77	0	0	0	4e-45	1.8e-44	6e-44	1.64e-43	2.9304e-41	7.06331e-38	6.18063e-35	2.40744e-32	4.8701e-30	5.73349e-28	4.28293e-26	2.17115e-24	7.87768e-23	2.13558e-21	4.48014e-20	7.48799e-19	1.02168e-17	1.16171e-16	1.12035e-15	9.30355e-15	6.7404e-14	4.30953e-13	2.45605e-12	1.2588e-11	5.8478e-11	2.47962e-10	9.65712e-10	3.47394e-09	1.16013e-08	3.61315e-08	1.05383e-07	2.88936e-07	7.4727e-07	1.82882e-06	4.2476e-06	9.38751e-06	1.97906e-05	3.98894e-05	7.70295e-05	0.000142792
P32	19-32-5-2-32-T-S33	NA	3	0.49	0.38	0.6	0	0	0	1.21836e-38	2.16384e-33	2.10223e-29	3.24822e-26	1.41046e-23	2.41766e-21	2.03683e-19	9.79543e-18	2.99203e-16	6.28063e-15	9.61912e-14	1.12606e-12	1.04544e-11	7.92971e-11	5.03493e-10	2.73061e-09	1.2864e-08	5.34005e-08	1.97722e-07	6.59864e-07	2.00303e-06	5.57432e-06	1.43214e-05	3.41767e-05	7.61704e-05	0.000159314	0.000314061	0.000585808	0.00103753	0.00175035	0.00282084	0.00435411	0.00645245	0.00920035	0.0126476	0.0167936	0.0215747	0.0268592	0.0324506	0.0380994
P32	19-32-6-2-32-M-S34	NA	3	0.76	0.66	0.86	0	0	1e-45	7e-45	2.2e-44	5.3e-44	1.08e-43	1.9e-43	3.14e-43	4.83e-43	7.08e-43	9.96e-43	1.356e-42	1.841e-42	1.8385e-41	3.50547e-39	5.09309e-37	5.18527e-35	3.84793e-33	2.15279e-31	9.34242e-30	3.22237e-28	9.02066e-27	2.08694e-25	4.05381e-24	6.70363e-23	9.55347e-22	1.1861e-20	1.29531e-19	1.25507e-18	1.08733e-17	8.48177e-17	5.99478e-16	3.86104e-15	2.27792e-14	1.23689e-13	6.20818e-13	2.89176e-12	1.2546e-11	5.08698e-11	1.93359e-10	6.90969e-10	2.32754e-09
P32	19-32-7-2-32-M-S44	NA	3	0.66	0.55	0.77	0	2.89222e-38	2.69163e-38	2.50419e-38	2.32909e-38	2.16556e-38	2.01288e-38	1.87052e-38	2.09743e-38	3.24027e-36	1.29962e-33	2.74436e-31	3.39603e-29	2.68143e-27	1.44327e-25	5.58063e-24	1.61706e-22	3.63484e-21	6.52215e-20	9.56866e-19	1.17131e-17	1.21721e-16	1.08992e-15	8.51829e-15	5.87655e-14	3.61395e-13	1.99852e-12	1.00149e-11	4.57901e-11	1.92197e-10	7.44669e-10	2.67654e-09	8.96443e-09	2.80916e-08	8.26683e-08	2.2923e-07	6.0078e-07	1.49243e-06	3.52319e-06	7.92277e-06	1.70088e-05	3.4931e-05	6.87553e-05
P32	19-32-8-2-32-M-S36	NA	3	0.6	0.52	0.68	0	0	0	0	0	0	0	0	0	1e-45	7e-45	2e-44	2.96e-43	3.00961e-40	1.95671e-37	7.34904e-35	1.70934e-32	2.60723e-30	2.73436e-28	2.05159e-26	1.13882e-24	4.81266e-23	1.58698e-21	4.17133e-20	8.90364e-19	1.56866e-17	2.31417e-16	2.89536e-15	3.1072e-14	2.8893e-13	2.34921e-12	1.68387e-11	1.07193e-10	6.10101e-10	3.12365e-09	1.44664e-08	6.09111e-08	2.34256e-07	8.26404e-07	2.68478e-06	8.06132e-06	2.24459e-05	5.81353e-05
P32	19-32-4-2-32-T-S32	NA	4	0.01	0.01	0.01	0	0.930135	0.0650113	0.00451827	0.000312239	2.14547e-05	1.46577e-06	9.9565e-08	6.72414e-09	4.51485e-10	3.01382e-11	2.00006e-12	1.31952e-13	8.65412e-15	5.64222e-16	3.65667e-17	2.35572e-18	1.50851e-19	9.60171e-21	6.07453e-22	3.8197e-23	2.3872e-24	1.48278e-25	9.15346e-27	5.61564e-28	3.42379e-29	2.07441e-30	1.24897e-31	7.47258e-33	4.44246e-34	2.62434e-35	1.54038e-36	8.98352e-38	5.20551e-39	2.9968e-40	1.714e-41	9.74e-43	5.5e-44	3e-45	0	0	0	0
P32	19-32-5-2-32-T-S33	NA	4	0.02	0.01	0.03	0	0.370384	0.388483	0.171234	0.0528029	0.0133642	0.00298081	0.000608569	0.000116333	2.11278e-05	3.68201e-06	6.20133e-07	1.01468e-07	1.61934e-08	2.52845e-09	3.87207e-10	5.82711e-11	8.63148e-12	1.26012e-12	1.81519e-13	2.58233e-14	3.63106e-15	5.0499e-16	6.9504e-17	9.4721e-18	1.27873e-18	1.71073e-19	2.26883e-20	2.98383e-21	3.89238e-22	5.03767e-23	6.47019e-24	8.24811e-25	1.04382e-25	1.31155e-26	1.63649e-27	2.02792e-28	2.49605e-29	3.05187e-30	3.70708e-31	4.47393e-32	5.36491e-33	6.39293e-34
P32	19-32-6-2-32-M-S34	NA	4	0.93	0.89	0.97	0	0	0	0	0	0	0	0	0	0	0	0	0	0	0	0	0	0	0	0	0	0	0	0	0	0	0	0	0	0	0	0	0	0	0	0	0	0	0	0	0	0	0
P32	19-32-7-2-32-M-S44	NA	4	0.94	0.89	1	0	0	0	0	0	0	0	0	0	0	0	0	0	0	0	0	0	0	0	0	0	0	0	0	0	0	0	0	0	0	0	0	0	0	0	0	0	0	0	0	0	0	3e-45
P32	19-32-8-2-32-M-S36	NA	4	0.95	0.91	0.99	0	0	0	0	0	0	0	0	0	0	0	0	0	0	0	0	0	0	0	0	0	0	0	0	0	0	0	0	0	0	0	0	0	0	0	0	0	0	0	0	0	0	0
P32	19-32-4-2-32-T-S32	NA	5	0.04	0.01	0.08	0	0.140468	0.176082	0.16538	0.137932	0.107742	0.0807117	0.0587239	0.0418116	0.029275	0.0202235	0.0138167	0.00935193	0.00627942	0.00418705	0.00277473	0.00182869	0.00119923	0.000782888	0.000508969	0.00032962	0.000212707	0.000136803	8.77078e-05	5.60644e-05	3.57361e-05	2.27171e-05	1.44038e-05	9.11014e-06	5.74822e-06	3.61859e-06	2.27287e-06	1.42451e-06	8.90927e-07	5.56062e-07	3.46364e-07	2.15322e-07	1.336e-07	8.27374e-08	5.11436e-08	3.15563e-08	1.94356e-08	1.19492e-08
P32	19-32-5-2-32-T-S33	NA	5	0.03	0.01	0.06	0	0.340377	0.224857	0.148429	0.0979024	0.0645254	0.0424941	0.0279632	0.0183866	0.0120802	0.00793056	0.00520221	0.00340976	0.00223312	0.00146134	0.000955517	0.000624272	0.000407526	0.000265817	0.000173242	0.000112815	7.34041e-05	4.77215e-05	3.09989e-05	2.01194e-05	1.30473e-05	8.4539e-06	5.47303e-06	3.54021e-06	2.28803e-06	1.47748e-06	9.53251e-07	6.14495e-07	3.95781e-07	2.5469e-07	1.63753e-07	1.05193e-07	6.75157e-08	4.32949e-08	2.77385e-08	1.77559e-08	1.13557e-08	7.25598e-09
P32	19-32-6-2-32-M-S34	NA	5	0.62	0.53	0.71	0	0	0	0	0	0	0	0	0	0	0	8.4e-43	9.51784e-40	5.53985e-37	1.82593e-34	3.68372e-32	4.84353e-30	4.36897e-28	2.82097e-26	1.35104e-24	4.94611e-23	1.42016e-21	3.2695e-20	6.15189e-19	9.61965e-18	1.26852e-16	1.42896e-15	1.39091e-14	1.18183e-13	8.84593e-13	5.88049e-12	3.49757e-11	1.87365e-10	9.09501e-10	4.02249e-09	1.62907e-08	6.06913e-08	2.0887e-07	6.66599e-07	1.97986e-06	5.49045e-06	1.42593e-05	3.47799e-05
P32	19-32-7-2-32-M-S44	NA	5	0.64	0.48	0.79	0	0	4.37223e-39	1.85445e-33	1.61097e-29	1.66114e-26	4.44696e-24	4.69215e-22	2.50351e-20	7.9324e-19	1.66568e-17	2.50676e-16	2.86457e-15	2.59711e-14	1.93296e-13	1.21338e-12	6.56566e-12	3.11751e-11	1.31824e-10	5.0259e-10	1.74583e-09	5.57494e-09	1.64915e-08	4.54933e-08	1.17713e-07	2.87146e-07	6.63327e-07	1.45689e-06	3.05309e-06	6.1241e-06	1.17915e-05	2.1849e-05	3.90516e-05	6.74687e-05	0.000112889	0.000183252	0.000289056	0.000443699	0.000663672	0.000968531	0.0013806	0.0019243	0.00262516
P32	19-32-8-2-32-M-S36	NA	5	0.52	0.44	0.59	0	0	0	0	0	0	0	0	0	3.6e-44	2.26233e-40	5.29945e-37	5.46874e-34	2.8321e-31	8.14479e-29	1.40947e-26	1.56579e-24	1.17732e-22	6.25983e-21	2.44161e-19	7.20624e-18	1.65257e-16	3.01244e-15	4.45191e-14	5.42647e-13	5.53827e-12	4.79614e-11	3.56606e-10	2.30048e-09	1.29972e-08	6.48541e-08	2.87986e-07	1.14585e-06	4.11054e-06	1.33701e-05	3.96346e-05	0.000107586	0.000268567	0.000618986	0.00132197	0.00262503	0.00486143	0.00842088
P32	19-32-4-2-32-T-S32	NA	6	0.93	0.87	0.98	0	0	0	0	0	0	0	0	0	0	0	0	0	0	0	0	0	0	0	0	0	0	0	0	0	0	0	0	0	0	0	0	0	0	0	0	0	0	0	0	0	0	0
P32	19-32-5-2-32-T-S33	NA	6	0.1	0.08	0.12	0	3.02776e-28	1.08943e-16	9.27533e-11	3.90726e-07	8.94108e-05	0.00323121	0.0325855	0.128808	0.248479	0.271681	0.187322	0.0881255	0.0300313	0.00776605	0.00158117	0.000261104	3.58304e-05	4.16893e-06	4.18264e-07	3.67032e-08	2.85148e-09	1.98195e-10	1.24364e-11	7.10063e-13	3.71464e-14	1.79143e-15	8.00729e-17	3.33321e-18	1.29779e-19	4.74444e-21	1.63423e-22	5.32051e-24	1.6419e-25	4.81499e-27	1.34509e-28	3.58707e-30	9.14977e-32	2.23648e-33	5.24711e-35	1.18344e-36	2.56959e-38	5.3782e-40
P32	19-32-6-2-32-M-S34	NA	6	0.01	0.01	0.01	0	0.999987	1.38561e-05	1.82139e-10	2.27023e-15	2.68171e-20	3.00065e-25	3.17867e-30	3.18628e-35	3.02053e-40	3e-45	0	0	0	0	0	0	0	0	0	0	0	0	0	0	0	0	0	0	0	0	0	0	0	0	0	0	0	0	0	0	0	0
P32	19-32-7-2-32-M-S44	NA	6	0.01	0.01	0.01	0	0.999207	0.000791829	6.08932e-07	4.54314e-10	3.28761e-13	2.3069e-16	1.56924e-19	1.03453e-22	6.60808e-26	4.08843e-29	2.44953e-32	1.42076e-35	7.97528e-39	4.331e-42	3e-45	0	0	0	0	0	0	0	0	0	0	0	0	0	0	0	0	0	0	0	0	0	0	0	0	0	0	0
P32	19-32-8-2-32-M-S36	NA	6	0.01	0.01	0.01	0	1	3.68612e-07	9.47356e-14	2.01057e-20	3.71361e-27	6.10869e-34	9.0563e-41	0	0	0	0	0	0	0	0	0	0	0	0	0	0	0	0	0	0	0	0	0	0	0	0	0	0	0	0	0	0	0	0	0	0	0
P32	19-32-4-2-32-T-S32	NA	7	0.21	0.15	0.26	0	1.789e-30	1.67267e-21	1.56588e-16	3.37139e-13	9.17325e-11	6.73734e-09	2.00224e-07	3.06586e-06	2.82668e-05	0.000174546	0.000778776	0.00265532	0.00721947	0.0161785	0.030676	0.0502651	0.0724174	0.0930564	0.107939	0.114168	0.111071	0.100133	0.0841927	0.0663941	0.0493497	0.0347241	0.0232187	0.0148046	0.00902893	0.00528152	0.00297055	0.00161007	0.00084269	0.000426687	0.000209363	9.97038e-05	4.61485e-05	2.07877e-05	9.12372e-06	3.90606e-06	1.63287e-06	6.67138e-07
P32	19-32-5-2-32-T-S33	NA	7	0.23	0.16	0.29	0	5.22363e-26	1.11528e-18	1.34112e-14	7.52754e-12	7.87328e-10	2.843e-08	4.9245e-07	4.97938e-06	3.33594e-05	0.00016145	0.000600367	0.00179528	0.00446887	0.00951229	0.0176866	0.0292237	0.0435164	0.0590816	0.0738519	0.0856963	0.0929622	0.0948463	0.091492	0.0838251	0.0732385	0.0612367	0.0491534	0.0379818	0.0283246	0.020431	0.0142834	0.0096958	0.0064012	0.00411646	0.00258207	0.00158175	0.000947405	0.000555421	0.000319023	0.000179692	9.93348e-05	5.3936e-05
P32	19-32-6-2-32-M-S34	NA	7	0.16	0.13	0.2	0	2.16053e-39	1.90385e-26	2.22267e-19	1.00969e-14	2.17939e-11	6.81327e-09	5.59023e-07	1.71648e-05	0.000247939	0.00196963	0.00961862	0.0313488	0.0725768	0.125281	0.167552	0.179066	0.156834	0.114948	0.0717447	0.0386994	0.0182687	0.0076293	0.00284498	0.000955035	0.000290656	8.06989e-05	2.05532e-05	4.82532e-06	1.04883e-06	2.11882e-07	3.99215e-08	7.03727e-09	1.16388e-09	1.81058e-10	2.65546e-11	3.67941e-12	4.82563e-13	6.00094e-14	7.08682e-15	7.95929e-16	8.51243e-17	8.67963e-18
P32	19-32-7-2-32-M-S44	NA	7	0.07	0.04	0.09	0	1.58727e-06	0.000961713	0.0183084	0.084115	0.176671	0.225475	0.203502	0.142202	0.0815561	0.0399508	0.0171965	0.00664199	0.00233881	0.000760126	0.000230255	6.55192e-05	1.76259e-05	4.50659e-06	1.09997e-06	2.57256e-07	5.7833e-08	1.2531e-08	2.62307e-09	5.31531e-10	1.04449e-10	1.99347e-11	3.70028e-12	6.68798e-13	1.17829e-13	2.02543e-14	3.39977e-15	5.57672e-16	8.94518e-17	1.40393e-17	2.1571e-18	3.24623e-19	4.78689e-20	6.91931e-21	9.80738e-22	1.36352e-22	1.85996e-23	2.48995e-24
P32	19-32-8-2-32-M-S36	NA	7	0.16	0.13	0.19	0	0	2.78168e-39	1.04172e-28	1.00496e-21	1.03777e-16	6.03261e-13	4.78514e-10	8.78518e-08	5.24894e-06	0.000128789	0.00153178	0.00998133	0.0391019	0.0989847	0.171444	0.212743	0.19638	0.139112	0.0776173	0.0348677	0.0128496	0.00394766	0.00102518	0.000227786	4.37623e-05	7.3377e-06	1.0826e-06	1.41575e-07	1.65169e-08	1.72904e-09	1.63258e-10	1.39688e-11	1.08763e-12	7.73559e-14	5.04299e-15	3.02283e-16	1.67072e-17	8.53636e-19	4.04145e-20	1.77676e-21	7.26767e-23	2.77078e-24
P32	19-32-4-2-32-T-S32	NA	8	0.01	0.01	0.01	0	0.993379	0.00658925	3.23948e-05	1.39894e-07	5.59639e-10	2.12361e-12	7.74068e-15	2.73072e-17	9.36827e-20	3.13582e-22	1.0265e-24	3.29169e-27	1.03536e-29	3.1974e-32	9.70215e-35	2.89448e-37	8.49421e-40	2.452e-42	7e-45	0	0	0	0	0	0	0	0	0	0	0	0	0	0	0	0	0	0	0	0	0	0	0
P32	19-32-5-2-32-T-S33	NA	8	0.46	0.41	0.5	0	0	0	0	0	0	0	0	0	0	0	0	0	0	0	0	6.8e-43	5.93867e-39	2.34329e-35	4.54275e-32	4.64966e-29	2.67171e-26	9.08675e-24	1.91492e-21	2.60234e-19	2.36193e-17	1.47671e-15	6.53629e-14	2.09892e-12	4.99764e-11	8.99823e-10	1.24694e-08	1.35139e-07	1.16214e-06	8.03563e-06	4.52165e-05	0.000209354	0.000805688	0.00260137	0.00710728	0.0165624	0.0331619	0.0574392
P32	19-32-6-2-32-M-S34	NA	8	0.01	0.01	0.01	0	0.999868	0.000132482	5.25431e-09	1.23008e-13	2.10219e-18	2.882e-23	3.33223e-28	3.34718e-33	2.97663e-38	2.37e-43	0	0	0	0	0	0	0	0	0	0	0	0	0	0	0	0	0	0	0	0	0	0	0	0	0	0	0	0	0	0	0	0
P32	19-32-7-2-32-M-S44	NA	8	0.01	0.01	0.01	0	0.999228	0.000771237	4.31797e-07	2.07778e-10	9.06047e-14	3.66521e-17	1.39257e-20	5.00558e-24	1.70998e-27	5.56847e-31	1.73218e-34	5.15448e-38	1.4687e-41	4e-45	0	0	0	0	0	0	0	0	0	0	0	0	0	0	0	0	0	0	0	0	0	0	0	0	0	0	0	0
P32	19-32-8-2-32-M-S36	NA	8	0.01	0.01	0.01	0	0.999989	1.13595e-05	2.13321e-11	1.83412e-17	9.93081e-24	3.90095e-30	1.19854e-36	3.01e-43	0	0	0	0	0	0	0	0	0	0	0	0	0	0	0	0	0	0	0	0	0	0	0	0	0	0	0	0	0	0	0	0	0	0
P32	19-32-4-2-32-T-S32	NA	9	0.02	0.01	0.03	0	0.579623	0.277044	0.0990353	0.0313797	0.00929494	0.00263558	0.000724481	0.000194525	5.1266e-05	1.33055e-05	3.40882e-06	8.6358e-07	2.16622e-07	5.38572e-08	1.32825e-08	3.25156e-09	7.90512e-10	1.9095e-10	4.58443e-11	1.09429e-11	2.59764e-12	6.13358e-13	1.44087e-13	3.36809e-14	7.83509e-15	1.81413e-15	4.1812e-16	9.5936e-17	2.19152e-17	4.98456e-18	1.12889e-18	2.54595e-19	5.71789e-20	1.2789e-20	2.8488e-21	6.32024e-22	1.39657e-22	3.07368e-23	6.73808e-24	1.4713e-24	3.20009e-25	6.93311e-26
P32	19-32-5-2-32-T-S33	NA	9	0.03	0.01	0.05	0	0.114952	0.265618	0.25833	0.176046	0.0986236	0.0487677	0.0221086	0.00939943	0.00380273	0.00147868	0.000556573	0.000203854	7.29449e-05	2.55794e-05	8.81193e-06	2.98809e-06	9.98979e-07	3.29716e-07	1.07555e-07	3.47083e-08	1.10892e-08	3.51018e-09	1.10149e-09	3.4283e-10	1.05882e-10	3.24624e-11	9.8835e-12	2.98914e-12	8.98277e-13	2.68294e-13	7.96612e-14	2.3518e-14	6.90485e-15	2.01643e-15	5.85799e-16	1.6932e-16	4.86982e-17	1.39386e-17	3.97073e-18	1.12592e-18	3.17807e-19	8.93044e-20
P32	19-32-6-2-32-M-S34	NA	9	0.02	0.02	0.03	0	0.0447079	0.588438	0.317908	0.0456752	0.00313359	0.000133206	4.03088e-06	9.43144e-08	1.79951e-09	2.90297e-11	4.06252e-13	5.02571e-15	5.57463e-17	5.60525e-19	5.15301e-21	4.36077e-23	3.41571e-25	2.48736e-27	1.69012e-29	1.07476e-31	6.41183e-34	3.59597e-36	1.89903e-38	9.4567e-41	4.44e-43	1e-45	0	0	0	0	0	0	0	0	0	0	0	0	0	0	0	0
P32	19-32-7-2-32-M-S44	NA	9	0.21	0.16	0.25	0	1.3e-44	2.09373e-31	4.87647e-24	4.42793e-19	1.9141e-15	1.20071e-12	1.98056e-10	1.22491e-08	3.57059e-07	5.73485e-06	5.67293e-05	0.000375214	0.00176612	0.00620969	0.0169466	0.0370235	0.0664065	0.0998496	0.128074	0.142219	0.138444	0.119425	0.0921406	0.0640994	0.0404921	0.0233719	0.0123938	0.00606735	0.00275395	0.00116344	0.00045904	0.000169676	5.89186e-05	1.92678e-05	5.94754e-06	1.73639e-06	4.80356e-07	1.26126e-07	3.14793e-08	7.47848e-09	1.6932e-09	3.65754e-10
P32	19-32-8-2-32-M-S36	NA	9	0.01	0.01	0.01	0	0.946447	0.0526457	0.000897967	9.26335e-06	7.14844e-08	4.53542e-10	2.48765e-12	1.21525e-14	5.38916e-17	2.19761e-19	8.31545e-22	2.93877e-24	9.74782e-27	3.04581e-29	8.99e-32	2.51204e-34	6.65588e-37	1.67442e-39	4.004e-42	8e-45	0	0	0	0	0	0	0	0	0	0	0	0	0	0	0	0	0	0	0	0	0	0
P32	19-32-4-2-32-T-S32	NA	10	0.03	0.01	0.06	0	0.244448	0.247703	0.187991	0.126645	0.0798732	0.0482923	0.0283472	0.0162769	0.00918714	0.00511415	0.00281437	0.00153377	0.000828873	0.00044464	0.00023696	0.000125537	6.61507e-05	3.46857e-05	1.81043e-05	9.4094e-06	4.87089e-06	2.51199e-06	1.29085e-06	6.61081e-07	3.37459e-07	1.71723e-07	8.71223e-08	4.40723e-08	2.2232e-08	1.11841e-08	5.61128e-09	2.80798e-09	1.40158e-09	6.97842e-10	3.46602e-10	1.71736e-10	8.4891e-11	4.18646e-11	2.05982e-11	1.01117e-11	4.95268e-12	2.4204e-12
P32	19-32-5-2-32-T-S33	NA	10	0.02	0.01	0.04	0	0.476094	0.249759	0.130866	0.0684871	0.0357985	0.0186894	0.00974527	0.0050753	0.00263995	0.00137149	0.000711629	0.000368786	0.000190877	9.86706e-05	5.0942e-05	2.62674e-05	1.35272e-05	6.9574e-06	3.5738e-06	1.83341e-06	9.3935e-07	4.80658e-07	2.4563e-07	1.2536e-07	6.3896e-08	3.2525e-08	1.65344e-08	8.39432e-09	4.25605e-09	2.15501e-09	1.08971e-09	5.50286e-10	2.77513e-10	1.39762e-10	7.02916e-11	3.53042e-11	1.77074e-11	8.86923e-12	4.43628e-12	2.21589e-12	1.10528e-12	5.50545e-13
P32	19-32-6-2-32-M-S34	NA	10	0.03	0.02	0.06	0	0.0393912	0.22583	0.305007	0.226929	0.12137	0.0525344	0.0196035	0.00654859	0.00200648	0.000573304	0.000154568	3.96656e-05	9.75261e-06	2.30918e-06	5.28651e-07	1.17397e-07	2.53551e-08	5.33742e-09	1.09707e-09	2.20509e-10	4.33977e-11	8.37182e-12	1.5845e-12	2.94461e-13	5.37681e-14	9.65256e-15	1.70453e-15	2.96213e-16	5.06777e-17	8.53855e-18	1.41722e-18	2.31787e-19	3.73625e-20	5.93692e-21	9.30125e-22	1.43691e-22	2.18921e-23	3.2897e-24	4.8761e-25	7.12954e-26	1.02837e-26	1.46338e-27
P32	19-32-7-2-32-M-S44	NA	10	0.03	0.01	0.06	0	0.150202	0.244341	0.222818	0.159993	0.100619	0.0581141	0.0316139	0.0164444	0.00825883	0.00403142	0.00192169	0.000897635	0.00041196	0.000186136	8.29328e-05	3.6484e-05	1.58641e-05	6.82397e-06	2.90592e-06	1.22578e-06	5.12444e-07	2.12409e-07	8.73281e-08	3.56226e-08	1.44214e-08	5.79565e-09	2.3126e-09	9.16385e-10	3.60666e-10	1.41007e-10	5.47687e-11	2.11362e-11	8.10525e-12	3.08873e-12	1.16977e-12	4.40298e-13	1.6472e-13	6.12507e-14	2.26391e-14	8.31773e-15	3.03774e-15	1.10283e-15
P32	19-32-8-2-32-M-S36	NA	10	0.12	0.09	0.16	0	7.66918e-21	2.2278e-13	2.03579e-09	6.81241e-07	3.70689e-05	0.000637127	0.00492893	0.0212023	0.0581185	0.111417	0.159625	0.179484	0.164386	0.126226	0.083139	0.0478442	0.0244204	0.0111938	0.00465611	0.00177298	0.000622687	0.000203007	6.17788e-05	1.76339e-05	4.74105e-06	1.20511e-06	2.90556e-07	6.66417e-08	1.4578e-08	3.04851e-09	6.10682e-10	1.17406e-10	2.1699e-11	3.86117e-12	6.62406e-13	1.09697e-13	1.75558e-14	2.71798e-15	4.07449e-16	5.91938e-17	8.3405e-18	1.14058e-18
P37	19-50-5-2-37-T-S2	NA	1	0.95	0.91	0.98	0	0	0	0	0	0	0	0	0	0	0	0	0	0	0	0	0	0	0	0	0	0	0	0	0	0	0	0	0	0	0	0	0	0	0	0	0	0	0	0	0	0	0
P37	19-50-6-2-37-T-S3	NA	1	0.98	0.95	1	0	0	0	0	0	0	0	0	0	0	0	0	0	0	0	0	0	0	0	0	0	0	0	0	0	0	0	0	0	0	0	0	0	0	0	0	0	0	0	0	0	0	0
P37	19-50-7-2-38-M-S4	NA	1	1	1	1	0	0	0	0	0	0	0	0	0	0	0	0	0	0	0	0	0	0	0	0	0	0	0	0	0	0	0	0	0	0	0	0	0	0	0	0	0	0	0	0	0	0	0
P37	19-50-5-2-37-T-S2	NA	2	0.94	0.86	1	0	0	0	0	0	0	0	0	0	0	0	0	0	0	0	0	2.8e-44	3.24e-42	2.7006e-40	1.70174e-38	8.34038e-37	3.25773e-35	1.03558e-33	2.72823e-32	6.05172e-31	1.14611e-29	1.87603e-28	2.68311e-27	3.38564e-26	3.80186e-25	3.82906e-24	3.48317e-23	2.88001e-22	2.177e-21	1.5123e-20	9.70089e-20	5.7715e-19	3.19747e-18	1.65567e-17	8.04022e-17	3.67334e-16	1.58349e-15	6.45809e-15
P37	19-50-6-2-37-T-S3	NA	2	0.95	0.88	1	0	0	0	0	0	0	0	0	0	0	0	0	3e-45	4.5e-43	4.957e-41	3.80867e-39	2.13996e-37	9.13183e-36	3.05368e-34	8.21498e-33	1.81783e-31	3.37203e-30	5.3296e-29	7.27953e-28	8.69908e-27	9.19378e-26	8.67576e-25	7.37205e-24	5.68342e-23	4.00216e-22	2.58984e-21	1.54851e-20	8.5973e-20	4.4521e-19	2.15919e-18	9.84364e-18	4.23294e-17	1.72228e-16	6.64955e-16	2.44265e-15	8.55793e-15	2.86619e-14	9.19559e-14
P37	19-50-7-2-38-M-S4	NA	2	0.07	0.03	0.11	0	0.00187632	0.0243972	0.0751094	0.128025	0.157674	0.157973	0.137159	0.107172	0.0772192	0.052164	0.033432	0.0205069	0.0121189	0.00693578	0.00385981	0.00209559	0.00111297	0.00057951	0.000296381	0.000149119	7.39076e-05	3.61259e-05	1.74323e-05	8.31139e-06	3.91834e-06	1.82781e-06	8.44143e-07	3.86175e-07	1.75081e-07	7.86966e-08	3.50836e-08	1.55177e-08	6.8117e-09	2.96833e-09	1.2844e-09	5.51983e-10	2.35653e-10	9.99596e-11	4.21363e-11	1.76537e-11	7.35236e-12	3.0443e-12
P37	19-50-5-2-37-T-S2	NA	3	0.01	0.01	0.01	0	0.97492	0.024457	0.000608386	1.50064e-05	3.67009e-07	8.89951e-09	2.13956e-10	5.09961e-12	1.20499e-13	2.82256e-15	6.55393e-17	1.50848e-18	3.44142e-20	7.78184e-22	1.74402e-23	3.87364e-25	8.52663e-27	1.85994e-28	4.02043e-30	8.61143e-32	1.82761e-33	3.84309e-35	8.00662e-37	1.65259e-38	3.37918e-40	6.845e-42	1.37e-43	3e-45	0	0	0	0	0	0	0	0	0	0	0	0	0	0
P37	19-50-6-2-37-T-S3	NA	3	0.02	0.01	0.04	0	0.186949	0.394981	0.262798	0.108642	0.034529	0.00927632	0.00221584	0.00048504	9.92087e-05	1.92141e-05	3.55712e-06	6.33896e-07	1.09315e-07	1.83175e-08	2.99222e-09	4.77747e-10	7.47144e-11	1.14654e-11	1.72895e-12	2.56523e-13	3.74872e-14	5.40067e-15	7.67634e-16	1.07723e-16	1.49329e-17	2.04602e-18	2.77204e-19	3.71514e-20	4.92731e-21	6.46894e-22	8.40942e-23	1.08274e-23	1.38103e-24	1.7454e-25	2.18616e-26	2.71408e-27	3.34045e-28	4.07629e-29	4.93251e-30	5.91925e-31	7.0452e-32	8.31752e-33
P37	19-50-7-2-38-M-S4	NA	3	0.99	0.98	1	0	0	0	0	0	0	0	0	0	0	0	0	0	0	0	0	0	0	0	0	0	0	0	0	0	0	0	0	0	0	0	0	0	0	0	0	0	0	0	0	0	0	0
P37	19-50-5-2-37-T-S2	NA	4	0.25	0.15	0.35	0	2.01547e-15	1.87535e-11	3.10479e-09	9.86802e-08	1.26884e-06	9.19932e-06	4.48948e-05	0.000163923	0.000479401	0.0011765	0.00250459	0.00474005	0.00812478	0.012797	0.0187349	0.025731	0.0334045	0.0412492	0.0487042	0.0552307	0.0603814	0.0638479	0.0654838	0.065303	0.0634571	0.0602005	0.0558502	0.0507463	0.0452192	0.039564	0.0340259	0.0287922	0.0239928	0.0197053	0.0159623	0.0127619	0.0100764	0.00786175	0.00606427	0.00462694	0.00349348	0.00261127
P37	19-50-6-2-37-T-S3	NA	4	0.64	0.47	0.82	0	1.7293e-41	3.18014e-33	1.85488e-28	3.99483e-25	1.41079e-22	1.58708e-20	8.10497e-19	2.32137e-17	4.27375e-16	5.55119e-15	5.4365e-14	4.21603e-13	2.68728e-12	1.44917e-11	6.76527e-11	2.78513e-10	1.02652e-09	3.43002e-09	1.04999e-08	2.97094e-08	7.82909e-08	1.93405e-07	4.50419e-07	9.93794e-07	2.08634e-06	4.18346e-06	8.03931e-06	1.48505e-05	2.64404e-05	4.54835e-05	7.57607e-05	0.000122431	0.0001923	0.000294042	0.000438356	0.000638004	0.000907697	0.00126379	0.00172381	0.00230571	0.003027	0.0039037
P37	19-50-7-2-38-M-S4	NA	4	0.03	0.01	0.05	0	0.373903	0.234666	0.147068	0.092035	0.0575116	0.0358856	0.0223585	0.0139098	0.00864068	0.00535945	0.00331921	0.00205252	0.00126728	0.000781248	0.000480871	0.000295522	0.000181328	0.000111085	6.79436e-05	4.14903e-05	2.52954e-05	1.53968e-05	9.35641e-06	5.67638e-06	3.43806e-06	2.07888e-06	1.25491e-06	7.56248e-07	4.54961e-07	2.73237e-07	1.63815e-07	9.80423e-08	5.8575e-08	3.49338e-08	2.07973e-08	1.23593e-08	7.33158e-09	4.34125e-09	2.5659e-09	1.51379e-09	8.91432e-10	5.23964e-10
P37	19-50-5-2-37-T-S2	NA	5	0.73	0.5	1	1e-40	2.1444e-14	5.04363e-12	1.18735e-10	1.08918e-09	5.96076e-09	2.35276e-08	7.41113e-08	1.97906e-07	4.65824e-07	9.92499e-07	1.95085e-06	3.58748e-06	6.23801e-06	1.03415e-05	1.64534e-05	2.52553e-05	3.75623e-05	5.43261e-05	7.66349e-05	0.000105708	0.000142885	0.000189619	0.00024745	0.000317992	0.000402908	0.000503881	0.000622591	0.000760684	0.000919741	0.00110125	0.00130659	0.00153699	0.00179348	0.00207694	0.00238801	0.0027271	0.00309439	0.00348979	0.00391296	0.0043633	0.00483995	0.00534178
P37	19-50-6-2-37-T-S3	NA	5	0.15	0.01	0.34	1.06707e-40	0.0630145	0.0591893	0.0555875	0.0521966	0.0490048	0.0460009	0.0431741	0.0405145	0.0380126	0.0356593	0.0334463	0.0313655	0.0294092	0.0275704	0.0258422	0.0242183	0.0226926	0.0212594	0.0199133	0.0186492	0.0174624	0.0163483	0.0153026	0.0143212	0.0134005	0.0125367	0.0117265	0.0109667	0.0102543	0.0095864	0.0089604	0.00837374	0.00782406	0.00730911	0.00682677	0.00637508	0.00595215	0.00555624	0.00518567	0.00483889	0.00451444	0.00421092
P37	19-50-7-2-38-M-S4	NA	5	0.12	0.01	0.26	1.08978e-40	0.0826361	0.0760319	0.0699374	0.0643148	0.0591287	0.0543466	0.049938	0.0458749	0.0421311	0.0386823	0.0355063	0.0325821	0.0298906	0.0274139	0.0251353	0.0230397	0.0211129	0.0193417	0.0177141	0.0162188	0.0148454	0.0135843	0.0124268	0.0113645	0.0103899	0.00949613	0.0086766	0.00792539	0.00723702	0.0066064	0.00602888	0.00550013	0.00501619	0.00457338	0.00416834	0.00379795	0.00345937	0.00314995	0.00286727	0.00260909	0.00237338	0.00215825
P37	19-50-5-2-37-T-S2	NA	6	0.22	0.12	0.31	0	9.11692e-12	1.10353e-08	5.63407e-07	7.86339e-06	5.38896e-05	0.000235398	0.000753255	0.00191863	0.00410411	0.00764735	0.0127408	0.019348	0.0271761	0.0357094	0.044293	0.0522395	0.0589322	0.0639045	0.0668841	0.0678018	0.0667691	0.0640378	0.0599493	0.0548854	0.0492254	0.0433142	0.0374415	0.0318324	0.0266463	0.0219818	0.0178862	0.0143661	0.0113978	0.00893815	0.0069321	0.0053199	0.00404177	0.00304134	0.00226756	0.00167579	0.00122799	0.000892546
P37	19-50-6-2-37-T-S3	NA	6	0.04	0.01	0.08	0	0.255646	0.190701	0.142151	0.105882	0.0788086	0.0586138	0.0435613	0.0323499	0.0240058	0.0178003	0.0131888	0.00976452	0.00722369	0.00533985	0.0039442	0.00291104	0.00214681	0.00158195	0.00116479	0.000856941	0.000629948	0.000462708	0.000339589	0.000249026	0.000182464	0.000133583	9.77152e-05	7.14183e-05	5.21543e-05	3.80543e-05	2.77426e-05	2.02078e-05	1.47068e-05	1.0694e-05	7.76935e-06	5.63962e-06	4.09009e-06	2.96368e-06	2.14557e-06	1.55191e-06	1.1215e-06	8.09731e-07
P37	19-50-7-2-38-M-S4	NA	6	0.4	0.26	0.55	0	4.75304e-21	2.15119e-16	9.7469e-14	6.70061e-12	1.63832e-10	2.08217e-09	1.68411e-08	9.78219e-08	4.41116e-07	1.62866e-06	5.11385e-06	1.40434e-05	3.44544e-05	7.67795e-05	0.000157458	0.000300326	0.000537379	0.000908523	0.00146003	0.00224159	0.00330217	0.00468498	0.00642213	0.00852968	0.0110037	0.0138179	0.0169231	0.0202485	0.0237055	0.0271924	0.0306001	0.0338193	0.0367462	0.0392887	0.0413711	0.0429372	0.0439528	0.0444054	0.0443038	0.043676	0.0425659	0.04103
P37	19-50-5-2-37-T-S2	NA	7	0.01	0.01	0.02	0	0.803293	0.15817	0.0310178	0.00605795	0.00117831	0.000228246	4.40299e-05	8.45831e-06	1.61808e-06	3.08243e-07	5.84721e-08	1.10449e-08	2.07738e-09	3.89052e-10	7.25476e-11	1.34697e-11	2.48999e-12	4.58285e-13	8.39766e-14	1.532e-14	2.78245e-15	5.03096e-16	9.0557e-17	1.62266e-17	2.89442e-18	5.13935e-19	9.08368e-20	1.59811e-20	2.79859e-21	4.87798e-22	8.46261e-23	1.46124e-23	2.51115e-24	4.29496e-25	7.31068e-26	1.23841e-26	2.08769e-27	3.50227e-28	5.84659e-29	9.71221e-30	1.60539e-30	2.64045e-31
P37	19-50-6-2-37-T-S3	NA	7	0.07	0.03	0.11	0	0.000431251	0.0105212	0.0455739	0.0971394	0.140229	0.158068	0.150095	0.125627	0.0954283	0.0671139	0.0443266	0.0277837	0.016659	0.00961462	0.00536745	0.00290987	0.00153692	0.000792975	0.000400563	0.000198476	9.66202e-05	4.62757e-05	2.18315e-05	1.01557e-05	4.66262e-06	2.11444e-06	9.47786e-07	4.20196e-07	1.84359e-07	8.00876e-08	3.4463e-08	1.46962e-08	6.21269e-09	2.6045e-09	1.0831e-09	4.46929e-10	1.83037e-10	7.44169e-11	3.00418e-11	1.20445e-11	4.79665e-12	1.89778e-12
P37	19-50-7-2-38-M-S4	NA	7	0.31	0.24	0.38	0	0	1.12714e-35	1.1326e-28	7.15884e-24	2.8093e-20	1.89769e-17	3.80162e-15	3.12492e-13	1.29955e-11	3.15441e-10	4.94894e-09	5.41088e-08	4.36531e-07	2.71674e-06	1.35103e-05	5.52317e-05	0.000189977	0.000560466	0.00144121	0.00327448	0.00665031	0.0121945	0.0203641	0.0312047	0.0441675	0.0580824	0.0713329	0.0821933	0.0892215	0.091578	0.0891754	0.0826296	0.0730542	0.06178	0.0500869	0.0390095	0.029242	0.0211342	0.0147504	0.00995631	0.00650818	0.00412513
P37	19-50-5-2-37-T-S2	NA	8	0.02	0.01	0.03	0	0.562903	0.311199	0.0962979	0.0234278	0.0049845	0.000972465	0.000178429	3.12569e-05	5.27878e-06	8.65181e-07	1.38266e-07	2.16206e-08	3.31672e-09	5.00176e-10	7.427e-11	1.08728e-11	1.57096e-12	2.24212e-13	3.16326e-14	4.41431e-15	6.09625e-16	8.33535e-17	1.12878e-17	1.51447e-18	2.01371e-19	2.65415e-20	3.46849e-21	4.49487e-22	5.77739e-23	7.36617e-24	9.31764e-25	1.16942e-25	1.45639e-26	1.79995e-27	2.20779e-28	2.68779e-29	3.24788e-30	3.89573e-31	4.63858e-32	5.4828e-33	6.43364e-34	7.49484e-35
P37	19-50-6-2-37-T-S3	NA	8	0.32	0.23	0.4	0	1.28239e-35	1.09548e-26	1.25047e-21	3.69664e-18	1.47447e-15	1.65522e-13	7.74065e-12	1.90576e-10	2.87277e-09	2.93931e-08	2.19703e-07	1.26661e-06	5.86915e-06	2.25706e-05	7.38884e-05	0.000210168	0.000528182	0.00118918	0.00242663	0.0045323	0.00781323	0.0125219	0.0187737	0.026475	0.0352859	0.0446351	0.0537876	0.061953	0.0684085	0.0726076	0.0742546	0.0733296	0.0700656	0.0648905	0.0583467	0.0510108	0.0434225	0.0360346	0.0291866	0.0230979	0.0178779	0.013546
P37	19-50-7-2-38-M-S4	NA	8	0.01	0.01	0.02	0	0.695073	0.23155	0.0575323	0.0126358	0.00258717	0.000505667	9.55434e-05	1.75831e-05	3.16703e-06	5.6014e-07	9.75089e-08	1.67355e-08	2.83558e-09	4.74773e-10	7.86159e-11	1.28821e-11	2.08993e-12	3.35832e-13	5.34692e-14	8.43718e-15	1.31979e-15	2.04694e-16	3.14827e-17	4.80246e-18	7.26652e-19	1.09069e-19	1.62415e-20	2.39952e-21	3.51738e-22	5.11598e-23	7.38361e-24	1.05744e-24	1.50276e-25	2.11922e-26	2.96565e-27	4.11835e-28	5.67523e-29	7.7607e-30	1.05309e-30	1.418e-31	1.89461e-32	2.51184e-33
P37	19-50-5-2-37-T-S2	NA	9	0.13	0.09	0.18	0	4.5017e-15	5.51932e-10	2.85089e-07	1.56529e-05	0.000251228	0.00184968	0.00794437	0.0229755	0.0490789	0.0824875	0.114105	0.134307	0.137951	0.126101	0.10419	0.0787941	0.0551026	0.0359375	0.0220143	0.0127425	0.00700517	0.00367379	0.001845	0.000890244	0.000413922	0.000185926	8.08652e-05	3.41242e-05	1.39968e-05	5.58941e-06	2.17624e-06	8.27224e-07	3.07351e-07	1.11741e-07	3.97914e-08	1.38917e-08	4.75846e-09	1.6005e-09	5.28962e-10	1.71892e-10	5.49541e-11	1.72942e-11
P37	19-50-6-2-37-T-S3	NA	9	0.03	0.01	0.06	0	0.142544	0.236674	0.220556	0.162039	0.104398	0.0618491	0.0345564	0.0184855	0.00956014	0.00481188	0.0023683	0.00114379	0.000543494	0.00025461	0.000117786	5.38785e-05	2.43955e-05	1.09435e-05	4.8672e-06	2.14756e-06	9.40559e-07	4.0907e-07	1.76746e-07	7.58908e-08	3.23925e-08	1.37477e-08	5.8029e-09	2.43655e-09	1.01788e-09	4.23142e-10	1.75065e-10	7.20926e-11	2.95538e-11	1.20618e-11	4.90144e-12	1.98329e-12	7.99159e-13	3.20696e-13	1.28171e-13	5.10215e-14	2.02302e-14	7.99011e-15
P37	19-50-7-2-38-M-S4	NA	9	0.02	0.01	0.04	0	0.285922	0.325848	0.208073	0.104572	0.0460097	0.0185826	0.00706583	0.00256786	0.000900633	0.000306882	0.000102068	3.3252e-05	1.06389e-05	3.34973e-06	1.03958e-06	3.18427e-07	9.63645e-08	2.88375e-08	8.53979e-09	2.50408e-09	7.27413e-10	2.0943e-10	5.97835e-11	1.69259e-11	4.75414e-12	1.32508e-12	3.66573e-13	1.00671e-13	2.74501e-14	7.43265e-15	1.99872e-15	5.33856e-16	1.41644e-16	3.73342e-17	9.77658e-18	2.54369e-18	6.57606e-19	1.68932e-19	4.31239e-20	1.09396e-20	2.75789e-21	6.90965e-22
P38	19-51-4-2-38-T-S6	NA	1	0.99	0.98	1	0	0	0	0	0	0	0	0	0	0	0	0	0	0	0	0	0	0	0	0	0	0	0	0	0	0	0	0	0	0	0	0	0	0	0	0	0	0	0	0	0	0	0
P38	19-51-5-2-38-T-S7	NA	1	0.98	0.96	1	0	0	0	0	0	0	0	0	0	0	0	0	0	0	0	0	0	0	0	0	0	0	0	0	0	0	0	0	0	0	0	0	0	0	0	0	0	0	0	0	0	0	0
P38	19-51-6-2-38-T-S8	NA	1	1	1	1	0	0	0	0	0	0	0	0	0	0	0	0	0	0	0	0	0	0	0	0	0	0	0	0	0	0	0	0	0	0	0	0	0	0	0	0	0	0	0	0	0	0	0
P38	19-51-8-2-38-M-S10	NA	1	1	1	1	0	0	0	0	0	0	0	0	0	0	0	0	0	0	0	0	0	0	0	0	0	0	0	0	0	0	0	0	0	0	0	0	0	0	0	0	0	0	0	0	0	0	0
P38	19-51-4-2-38-T-S6	NA	2	0.99	0.97	1	0	0	0	0	0	0	0	0	0	0	0	0	0	0	0	0	0	0	0	0	0	0	0	0	0	0	0	0	0	0	0	0	0	0	0	0	0	0	0	0	0	0	0
P38	19-51-5-2-38-T-S7	NA	2	1	0.99	1	0	0	0	0	0	0	0	0	0	0	0	0	0	0	0	0	0	0	0	0	0	0	0	0	0	0	0	0	0	0	0	0	0	0	0	0	0	0	0	0	0	0	0
P38	19-51-6-2-38-T-S8	NA	2	1	1	1	0	0	0	0	0	0	0	0	0	0	0	0	0	0	0	0	0	0	0	0	0	0	0	0	0	0	0	0	0	0	0	0	0	0	0	0	0	0	0	0	0	0	0
P38	19-51-8-2-38-M-S10	NA	2	0.01	0.01	0.01	0	0.99999	9.98239e-06	2.28091e-11	2.78911e-17	2.38153e-23	1.59845e-29	8.98216e-36	4.387e-42	0	0	0	0	0	0	0	0	0	0	0	0	0	0	0	0	0	0	0	0	0	0	0	0	0	0	0	0	0	0	0	0	0	0
P38	19-51-4-2-38-T-S6	NA	3	0.94	0.86	1	0	0	0	0	0	0	0	0	0	0	0	0	7e-45	1.268e-42	1.58015e-40	1.3543e-38	8.37737e-37	3.89053e-35	1.40154e-33	4.02527e-32	9.43255e-31	1.83947e-29	3.03647e-28	4.30588e-27	5.31306e-26	5.76932e-25	5.56826e-24	4.819e-23	3.76926e-22	2.68328e-21	1.74956e-20	1.0508e-19	5.84356e-19	3.02294e-18	1.46092e-17	6.62143e-17	2.82458e-16	1.13775e-15	4.34051e-15	1.57265e-14	5.42539e-14	1.78636e-13	5.626e-13
P38	19-51-5-2-38-T-S7	NA	3	0.97	0.92	1	0	0	0	0	0	0	0	0	0	0	0	0	0	0	0	0	0	0	0	0	0	0	0	0	0	0	0	0	0	3e-45	1.49e-43	7.17e-42	2.94225e-40	1.03813e-38	3.17761e-37	8.5057e-36	2.00571e-34	4.19471e-33	7.82884e-32	1.31142e-30	1.98208e-29	2.71616e-28	3.39012e-27
P38	19-51-6-2-38-T-S8	NA	3	0.06	0.01	0.1	0	0.0433079	0.102426	0.136174	0.142951	0.131807	0.111931	0.089785	0.0690657	0.0514464	0.0373568	0.0265685	0.0185723	0.0127944	0.00870425	0.00585743	0.0039041	0.00258014	0.00169223	0.00110229	0.000713561	0.000459297	0.000294095	0.000187408	0.00011889	7.51098e-05	4.72668e-05	2.96367e-05	1.85186e-05	1.15339e-05	7.16159e-06	4.43376e-06	2.73732e-06	1.68549e-06	1.0352e-06	6.34249e-07	3.87686e-07	2.3644e-07	1.43886e-07	8.73784e-08	5.29552e-08	3.203e-08	1.93364e-08
P38	19-51-8-2-38-M-S10	NA	3	0.02	0.01	0.03	0	0.624673	0.262262	0.0823015	0.0228797	0.00594267	0.0014767	0.000355527	8.35592e-05	1.92649e-05	4.37147e-06	9.78587e-07	2.1649e-07	4.73928e-08	1.0277e-08	2.20926e-09	4.71126e-10	9.97153e-11	2.09561e-11	4.37459e-12	9.0735e-13	1.87039e-13	3.83268e-14	7.80851e-15	1.58197e-15	3.1875e-16	6.38815e-17	1.27357e-17	2.52598e-18	4.98461e-19	9.78713e-20	1.91219e-20	3.71774e-21	7.19315e-22	1.38506e-22	2.65427e-23	5.06246e-24	9.61008e-25	1.81574e-25	3.41466e-26	6.39173e-27	1.19089e-27	2.20856e-28
P38	19-51-4-2-38-T-S6	NA	4	0.14	0.11	0.17	0	3.19517e-38	9.86289e-25	1.71448e-17	8.20697e-13	1.55002e-09	3.7808e-07	2.24198e-05	0.000471468	0.00448549	0.0227991	0.0697069	0.139931	0.197108	0.20516	0.164387	0.104802	0.0546168	0.0237931	0.00882833	0.0028346	0.000798289	0.000199497	4.46882e-05	9.05211e-06	1.67091e-06	2.82977e-07	4.42347e-08	6.41684e-09	8.67975e-10	1.09949e-10	1.30936e-11	1.47108e-12	1.56424e-13	1.5788e-14	1.51649e-15	1.38965e-16	1.21753e-17	1.022e-18	8.23446e-20	6.3794e-21	4.75977e-22	3.42529e-23
P38	19-51-5-2-38-T-S7	NA	4	0.03	0.02	0.04	0	6.08503e-05	0.105384	0.568261	0.285276	0.0386683	0.0022739	7.47051e-05	1.59455e-06	2.43724e-08	2.8508e-10	2.67547e-12	2.08625e-14	1.38792e-16	8.04135e-19	4.12409e-21	1.89691e-23	7.90925e-26	3.01595e-28	1.05956e-30	3.45087e-33	1.04748e-35	2.97677e-38	7.951e-41	2e-43	0	0	0	0	0	0	0	0	0	0	0	0	0	0	0	0	0	0
P38	19-51-6-2-38-T-S8	NA	4	0.29	0.24	0.35	0	0	0	3.82324e-38	2.03763e-31	2.11302e-26	1.81166e-22	2.77834e-19	1.20804e-16	2.00453e-14	1.5548e-12	6.51494e-11	1.64103e-09	2.69482e-08	3.07285e-07	2.55774e-06	1.61801e-05	8.03944e-05	0.000322441	0.00106804	0.00297874	0.00711153	0.0147416	0.0268612	0.0434875	0.0631477	0.0829291	0.0992236	0.108875	0.110206	0.103449	0.0904818	0.0740581	0.0569454	0.041282	0.0283064	0.0184129	0.0113935	0.00672308	0.00379198	0.00204868	0.0010623	0.000529647
P38	19-51-8-2-38-M-S10	NA	4	1	1	1	0	0	0	0	0	0	0	0	0	0	0	0	0	0	0	0	0	0	0	0	0	0	0	0	0	0	0	0	0	0	0	0	0	0	0	0	0	0	0	0	0	0	0
P38	19-51-4-2-38-T-S6	NA	5	0.32	0.25	0.38	0	0	3e-45	2.02567e-36	2.75879e-30	1.07681e-25	4.43919e-22	3.87626e-19	1.08602e-16	1.27621e-14	7.55267e-13	2.56469e-11	5.50248e-10	8.0249e-09	8.42117e-08	6.65162e-07	4.10097e-06	2.03307e-05	8.30654e-05	0.000285522	0.000840204	0.00214843	0.00483515	0.00968433	0.0174302	0.0284313	0.0423451	0.0579705	0.0733796	0.086339	0.0948777	0.0977932	0.0949121	0.0870421	0.0756697	0.0625413	0.049275	0.0370991	0.0267521	0.0185146	0.0123215	0.00789907	0.00488621
P38	19-51-5-2-38-T-S7	NA	5	0.98	0.95	1	0	0	0	0	0	0	0	0	0	0	0	0	0	0	0	0	0	0	0	0	0	0	0	0	0	0	0	0	0	0	0	0	0	0	0	0	0	0	0	0	0	0	0
P38	19-51-6-2-38-T-S8	NA	5	0.05	0.02	0.08	0	0.0216385	0.116579	0.198447	0.210593	0.17239	0.119687	0.0741355	0.0422243	0.0225485	0.0114412	0.00556847	0.00261793	0.00119521	0.000532094	0.000231748	9.90079e-05	4.15803e-05	1.71968e-05	7.01448e-06	2.82543e-06	1.12508e-06	4.43295e-07	1.72967e-07	6.68802e-08	2.56428e-08	9.75435e-09	3.68305e-09	1.38094e-09	5.14363e-10	1.90387e-10	7.00513e-11	2.56284e-11	9.32538e-12	3.37559e-12	1.21579e-12	4.35796e-13	1.55487e-13	5.52287e-14	1.95324e-14	6.87903e-15	2.41287e-15	8.42997e-16
P38	19-51-8-2-38-M-S10	NA	5	0.01	0.01	0.01	0	0.964158	0.0345675	0.00122938	4.33699e-05	1.51759e-06	5.26709e-08	1.81308e-09	6.18974e-11	2.09568e-12	7.03645e-14	2.34282e-15	7.7351e-17	2.5323e-18	8.21989e-20	2.64545e-21	8.44111e-23	2.6702e-24	8.37371e-26	2.60314e-27	8.0217e-29	2.45022e-30	7.41803e-32	2.22591e-33	6.61957e-35	1.95092e-36	5.69796e-38	1.64911e-39	4.7294e-41	1.344e-42	3.8e-44	1e-45	0	0	0	0	0	0	0	0	0	0	0
P38	19-51-4-2-38-T-S6	NA	6	0.01	0.01	0.01	0	0.999985	1.24687e-05	8.50885e-12	1.73753e-18	1.80832e-25	1.21565e-32	5.9903e-40	0	0	0	0	0	0	0	0	0	0	0	0	0	0	0	0	0	0	0	0	0	0	0	0	0	0	0	0	0	0	0	0	0	0	0
P38	19-51-5-2-38-T-S7	NA	6	0.01	0.01	0.01	0	1	1.08923e-10	6.04397e-23	3.63502e-36	0	0	0	0	0	0	0	0	0	0	0	0	0	0	0	0	0	0	0	0	0	0	0	0	0	0	0	0	0	0	0	0	0	0	0	0	0	0
P38	19-51-6-2-38-T-S8	NA	6	0.3	0.27	0.32	0	0	0	0	0	0	0	0	0	0	0	0	0	2.56326e-40	2.50498e-34	4.30496e-29	1.6253e-24	1.61731e-20	4.93207e-17	5.23036e-14	2.14638e-11	3.73398e-09	2.97878e-07	1.16634e-05	0.000237824	0.00266045	0.0170955	0.065716	0.156704	0.239457	0.241405	0.164822	0.0780457	0.0261915	0.00635245	0.00113368	0.000151311	1.53345e-05	1.19643e-06	7.27858e-08	3.49354e-09	1.33748e-10	4.1258e-12
P38	19-51-8-2-38-M-S10	NA	6	1	1	1	0	0	0	0	0	0	0	0	0	0	0	0	0	0	0	0	0	0	0	0	0	0	0	0	0	0	0	0	0	0	0	0	0	0	0	0	0	0	0	0	0	0	0
P38	19-51-4-2-38-T-S6	NA	7	0.01	0.01	0.02	0	0.712202	0.256568	0.0290714	0.00204425	0.00011038	5.03188e-06	2.03713e-07	7.54864e-09	2.61055e-10	8.53839e-12	2.66636e-13	8.00561e-15	2.32326e-16	6.54368e-18	1.79466e-19	4.80526e-21	1.25879e-22	3.23199e-24	8.14508e-26	2.01737e-27	4.91585e-29	1.17957e-30	2.78939e-32	6.5051e-34	1.49695e-35	3.40105e-37	7.63222e-39	1.69246e-40	3.709e-42	8e-44	1e-45	0	0	0	0	0	0	0	0	0	0	0
P38	19-51-5-2-38-T-S7	NA	7	0.01	0.01	0.01	0	0.996714	0.00328142	4.45708e-06	4.15753e-09	3.12418e-12	2.03045e-15	1.18531e-18	6.35676e-22	3.17757e-25	1.49513e-28	6.66842e-32	2.83367e-35	1.15166e-38	4.49e-42	1e-45	0	0	0	0	0	0	0	0	0	0	0	0	0	0	0	0	0	0	0	0	0	0	0	0	0	0	0
P38	19-51-6-2-38-T-S8	NA	7	0.99	0.97	1	0	0	0	0	0	0	0	0	0	0	0	0	0	0	0	0	0	0	0	0	0	0	0	0	0	0	0	0	0	0	0	0	0	0	0	0	0	0	0	0	0	0	0
P38	19-51-8-2-38-M-S10	NA	7	0.01	0.01	0.01	0	0.999066	0.000933701	4.8134e-07	1.92248e-10	6.6167e-14	2.05755e-17	5.92841e-21	1.60664e-24	4.1351e-28	1.01739e-31	2.40397e-35	5.47397e-39	1.204e-42	0	0	0	0	0	0	0	0	0	0	0	0	0	0	0	0	0	0	0	0	0	0	0	0	0	0	0	0	0
P38	19-51-4-2-38-T-S6	NA	8	0.12	0.01	0.27	1.08955e-40	0.0823234	0.0756601	0.0695268	0.0638823	0.0586883	0.0539093	0.0495129	0.0454689	0.0417496	0.0383293	0.0351845	0.0322933	0.0296356	0.027193	0.0249482	0.0228856	0.0209906	0.0192499	0.0176511	0.0161828	0.0148345	0.0135967	0.0124604	0.0114175	0.0104604	0.00958213	0.00877635	0.0080372	0.00735923	0.00673749	0.00616738	0.00564469	0.00516555	0.00472639	0.00432394	0.00395517	0.00361732	0.00330784	0.00302439	0.00276481	0.00252714	0.00230955
P38	19-51-5-2-38-T-S7	NA	8	0.15	0.01	0.28	1e-40	0.0153784	0.0270506	0.0356732	0.0418018	0.0459048	0.048376	0.0495454	0.0496888	0.0490353	0.0477747	0.0460633	0.0440291	0.0417762	0.0393886	0.0369335	0.0344638	0.0320208	0.0296362	0.0273335	0.0251296	0.0230363	0.0210608	0.019207	0.017476	0.0158668	0.0143766	0.0130016	0.011737	0.0105774	0.00951682	0.0085494	0.00766898	0.00686949	0.00614497	0.00548967	0.00489805	0.00436485	0.0038851	0.0034541	0.00306748	0.00272118	0.00241141
P38	19-51-6-2-38-T-S8	NA	8	0.49	0.15	0.83	1e-40	4.99076e-06	3.71628e-05	0.000116734	0.000257509	0.000468021	0.000752516	0.0011118	0.00154396	0.00204499	0.0026093	0.00323017	0.00390011	0.0046112	0.00535526	0.00612415	0.00690988	0.00770475	0.00850146	0.00929316	0.0100735	0.0108368	0.0115778	0.0122918	0.0129749	0.0136236	0.0142348	0.0148063	0.0153361	0.0158228	0.0162652	0.0166629	0.0170156	0.0173234	0.0175866	0.0178059	0.0179822	0.0181167	0.0182105	0.0182652	0.0182822	0.0182633	0.0182103
P38	19-51-8-2-38-M-S10	NA	8	0.25	0.1	0.4	1e-40	9.82929e-07	2.52152e-05	0.000153406	0.000517598	0.00126395	0.00251509	0.00434441	0.00676492	0.00973019	0.013144	0.0168745	0.02077	0.0246733	0.0284346	0.0319209	0.0350224	0.0376555	0.0397644	0.0413197	0.0423159	0.0427681	0.0427081	0.0421804	0.0412385	0.0399411	0.0383493	0.0365236	0.0345226	0.0324005	0.0302069	0.0279855	0.0257743	0.0236048	0.0215031	0.0194896	0.0175796	0.0157839	0.0141094	0.0125594	0.0111345	0.00983292	0.00865104
P38	19-51-4-2-38-T-S6	NA	9	0.11	0.06	0.16	0	4.28221e-07	8.89718e-05	0.00138604	0.00746982	0.022489	0.0468222	0.0755445	0.101097	0.117244	0.121413	0.11469	0.100396	0.0824211	0.0640513	0.0474666	0.0337442	0.0231244	0.0153374	0.00987878	0.00619679	0.00379487	0.00227354	0.00133497	0.000769463	0.000435968	0.000243111	0.000133569	7.23729e-05	3.87072e-05	2.04498e-05	1.068e-05	5.51709e-06	2.82068e-06	1.42801e-06	7.16221e-07	3.56031e-07	1.7548e-07	8.57878e-08	4.16126e-08	2.00339e-08	9.57565e-09	4.54516e-09
P38	19-51-5-2-38-T-S7	NA	9	0.04	0.02	0.06	0	0.0169833	0.16913	0.298175	0.257919	0.150655	0.068511	0.0261676	0.0087833	0.00266761	0.000747841	0.000196284	4.87417e-05	1.15427e-05	2.62292e-06	5.74718e-07	1.21906e-07	2.51121e-08	5.0372e-09	9.86054e-10	1.88724e-10	3.53724e-11	6.50132e-12	1.17313e-12	2.08039e-13	3.62896e-14	6.23154e-15	1.05412e-15	1.75763e-16	2.89025e-17	4.68953e-18	7.51099e-19	1.18797e-19	1.85609e-20	2.86559e-21	4.37295e-22	6.59763e-23	9.84346e-24	1.45263e-24	2.12073e-25	3.06344e-26	4.3792e-27	6.19583e-28
P38	19-51-6-2-38-T-S8	NA	9	0.3	0.2	0.4	0	9.26098e-24	9.48823e-18	2.30997e-14	4.73621e-12	2.50182e-10	5.60253e-09	6.93726e-08	5.56598e-07	3.2053e-06	1.42069e-05	5.09412e-05	0.000153302	0.00039817	0.000912132	0.00187496	0.00350667	0.00603523	0.00964877	0.0144427	0.0203758	0.0272483	0.0347093	0.042294	0.0494808	0.0557612	0.0607025	0.063997	0.0654901	0.0651824	0.0632137	0.0598317	0.0553519	0.0501183	0.0444688	0.0387075	0.0330871	0.0278004	0.02298	0.0187024	0.0149973	0.0118576	0.0092494
P38	19-51-8-2-38-M-S10	NA	9	0.03	0.01	0.04	0	0.098086	0.362081	0.315666	0.151983	0.052737	0.0148484	0.0036137	0.000789439	0.000158616	2.98024e-05	5.29872e-06	8.99292e-07	1.46662e-07	2.31025e-08	3.52933e-09	5.24618e-10	7.60808e-11	1.07882e-11	1.49855e-12	2.0423e-13	2.73445e-14	3.60095e-15	4.66863e-16	5.96435e-17	7.51377e-18	9.3403e-19	1.14636e-19	1.38984e-20	1.66529e-21	1.97273e-22	2.31134e-23	2.67927e-24	3.07366e-25	3.49056e-26	3.92498e-27	4.37093e-28	4.82173e-29	5.26969e-30	5.70696e-31	6.12518e-32	6.51611e-33	6.87165e-34
P38	19-51-4-2-38-T-S6	NA	10	0.01	0.01	0.02	0	0.756002	0.184594	0.0449733	0.0109328	0.0026518	0.000641775	0.000154973	3.73382e-05	8.97583e-06	2.15286e-06	5.15199e-07	1.23012e-07	2.93042e-08	6.96499e-09	1.65164e-09	3.90762e-10	9.22374e-11	2.17218e-11	5.10359e-12	1.19631e-12	2.79769e-13	6.52733e-14	1.51932e-14	3.52808e-15	8.17338e-16	1.889e-16	4.3554e-17	1.00181e-17	2.2988e-18	5.26223e-19	1.20169e-19	2.73756e-20	6.22126e-21	1.41038e-21	3.18954e-22	7.19543e-23	1.61925e-23	3.63498e-24	8.13977e-25	1.8182e-25	4.05123e-26	9.0042e-27
P38	19-51-5-2-38-T-S7	NA	10	0.39	0.34	0.45	0	0	0	0	0	0	0	0	9.44e-43	4.85021e-38	5.91921e-34	2.25617e-30	3.28503e-27	2.12902e-24	6.91698e-22	1.23782e-19	1.31639e-17	8.85258e-16	3.96326e-14	1.23322e-12	2.766e-11	4.61314e-10	5.87606e-09	5.85032e-08	4.64571e-07	2.995e-06	1.59222e-05	7.07758e-05	0.000266314	0.000857679	0.00238766	0.00579711	0.012375	0.0233964	0.0394378	0.0596309	0.081327	0.100557	0.11325	0.116675	0.110398	0.0962909	0.0776827
P38	19-51-6-2-38-T-S8	NA	10	0.02	0.01	0.03	0	0.606309	0.238887	0.0940078	0.036949	0.0145047	0.00568697	0.00222699	0.000870999	0.000340235	0.00013274	5.17228e-05	2.01289e-05	7.82375e-06	3.03714e-06	1.17751e-06	4.55952e-07	1.76329e-07	6.81045e-08	2.6271e-08	1.0121e-08	3.89414e-09	1.49639e-09	5.74272e-10	2.20106e-10	8.42527e-11	3.22086e-11	1.22969e-11	4.68872e-12	1.78544e-12	6.78993e-13	2.57878e-13	9.78119e-14	3.70505e-14	1.40159e-14	5.29508e-15	1.99776e-15	7.52723e-16	2.83233e-16	1.06432e-16	3.99404e-17	1.4968e-17	5.60183e-18
P38	19-51-8-2-38-M-S10	NA	10	0.01	0.01	0.02	0	0.843713	0.141908	0.0133296	0.000982157	6.3144e-05	3.71409e-06	2.04983e-07	1.07763e-08	5.44916e-10	2.66786e-11	1.27063e-12	5.90744e-14	2.68811e-15	1.19962e-16	5.25878e-18	2.2674e-19	9.62551e-21	4.02667e-22	1.66114e-23	6.76174e-25	2.71721e-26	1.07842e-27	4.22872e-29	1.63878e-30	6.27828e-32	2.37831e-33	8.91033e-35	3.30211e-36	1.21067e-37	4.39192e-39	1.57661e-40	5.601e-42	1.98e-43	7e-45	0	0	0	0	0	0	0	0
P38	19-51-4-2-38-T-S6	NA	11	0.01	0.01	0.02	0	0.896593	0.0987036	0.00455345	0.000146544	3.8599e-06	8.93418e-08	1.88748e-09	3.72292e-11	6.9566e-13	1.24379e-14	2.14296e-16	3.5766e-18	5.80552e-20	9.19313e-22	1.42362e-23	2.16015e-25	3.21685e-27	4.70762e-29	6.7777e-31	9.6089e-33	1.34251e-34	1.84972e-36	2.51478e-38	3.37528e-40	4.474e-42	5.9e-44	1e-45	0	0	0	0	0	0	0	0	0	0	0	0	0	0	0
P38	19-51-5-2-38-T-S7	NA	11	0.01	0.01	0.01	0	0.999394	0.000606137	2.694e-07	1.03979e-10	3.67522e-14	1.21801e-17	3.83246e-21	1.15342e-24	3.33613e-28	9.3028e-32	2.50657e-35	6.53631e-39	1.652e-42	0	0	0	0	0	0	0	0	0	0	0	0	0	0	0	0	0	0	0	0	0	0	0	0	0	0	0	0	0
P38	19-51-6-2-38-T-S8	NA	11	0.02	0.01	0.03	0	0.363627	0.430484	0.160714	0.0373322	0.00667634	0.00101068	0.000136235	1.68527e-05	1.95083e-06	2.14146e-07	2.25041e-08	2.27987e-09	2.23853e-10	2.13899e-11	1.99561e-12	1.82263e-13	1.63313e-14	1.43817e-15	1.24656e-16	1.06484e-17	8.97399e-19	7.46816e-20	6.14217e-21	4.99586e-22	4.0211e-23	3.20444e-24	2.52954e-25	1.97878e-26	1.53455e-27	1.18016e-28	9.00339e-30	6.81556e-31	5.12067e-32	3.81921e-33	2.82842e-34	2.08024e-35	1.51969e-36	1.1029e-37	7.95255e-39	5.69835e-40	4.0577e-41	2.873e-42
P38	19-51-8-2-38-M-S10	NA	11	0.33	0.3	0.36	0	0	0	0	0	0	0	0	0	0	0	0	0	3.746e-42	1.24743e-36	9.49316e-32	1.99279e-27	1.34598e-23	3.32289e-20	3.33627e-17	1.49115e-14	3.20456e-12	3.53835e-10	2.12604e-08	7.30883e-07	1.50212e-05	0.00019186	0.0015762	0.00858777	0.0318914	0.0827304	0.153275	0.206919	0.207269	0.156624	0.09064	0.0407302	0.0143929	0.00404635	0.000914791	0.000167966	2.5278e-05	3.14462e-06
P38	19-51-4-2-38-T-S6	NA	12	0.05	0.05	0.05	0	0	6.31709e-36	3.24586e-13	0.000307951	0.999512	0.000167778	2.22269e-13	1.01831e-24	1.31877e-37	0	0	0	0	0	0	0	0	0	0	0	0	0	0	0	0	0	0	0	0	0	0	0	0	0	0	0	0	0	0	0	0	0
P38	19-51-5-2-38-T-S7	NA	12	0.01	0.01	0.01	0	1	0	0	0	0	0	0	0	0	0	0	0	0	0	0	0	0	0	0	0	0	0	0	0	0	0	0	0	0	0	0	0	0	0	0	0	0	0	0	0	0	0
P38	19-51-6-2-38-T-S8	NA	12	0.01	0.01	0.01	0	1	1.55951e-10	4.06073e-26	4.3e-44	0	0	0	0	0	0	0	0	0	0	0	0	0	0	0	0	0	0	0	0	0	0	0	0	0	0	0	0	0	0	0	0	0	0	0	0	0	0
P38	19-51-8-2-38-M-S10	NA	12	0.01	0.01	0.01	0	1	0	0	0	0	0	0	0	0	0	0	0	0	0	0	0	0	0	0	0	0	0	0	0	0	0	0	0	0	0	0	0	0	0	0	0	0	0	0	0	0	0
P39	19-52-4-2-39-T-S12	NA	1	1	1	1	0	0	0	0	0	0	0	0	0	0	0	0	0	0	0	0	0	0	0	0	0	0	0	0	0	0	0	0	0	0	0	0	0	0	0	0	0	0	0	0	0	0	0
P39	19-52-5-2-39-T-S13	NA	1	0.83	0.82	0.83	0	0	0	0	0	0	0	0	0	0	0	0	0	0	0	0	0	0	0	0	0	0	0	0	0	0	0	0	0	0	0	0	0	0	0	0	0	0	0	0	0	0	0
P39	19-52-6-2-39-M-S14	NA	1	1	1	1	0	0	0	0	0	0	0	0	0	0	0	0	0	0	0	0	0	0	0	0	0	0	0	0	0	0	0	0	0	0	0	0	0	0	0	0	0	0	0	0	0	0	0
P39	19-52-7-2-39-M-S15	NA	1	1	1	1	0	0	0	0	0	0	0	0	0	0	0	0	0	0	0	0	0	0	0	0	0	0	0	0	0	0	0	0	0	0	0	0	0	0	0	0	0	0	0	0	0	0	0
P39	19-52-4-2-39-T-S12	NA	2	0.85	0.83	0.87	0	0	0	0	0	0	0	0	0	0	0	0	0	0	0	0	0	0	0	0	0	0	0	0	0	0	0	0	0	0	0	0	0	0	0	0	0	0	0	0	0	0	0
P39	19-52-5-2-39-T-S13	NA	2	1	1	1	0	0	0	0	0	0	0	0	0	0	0	0	0	0	0	0	0	0	0	0	0	0	0	0	0	0	0	0	0	0	0	0	0	0	0	0	0	0	0	0	0	0	0
P39	19-52-6-2-39-M-S14	NA	2	0.98	0.97	0.99	0	0	0	0	0	0	0	0	0	0	0	0	0	0	0	0	0	0	0	0	0	0	0	0	0	0	0	0	0	0	0	0	0	0	0	0	0	0	0	0	0	0	0
P39	19-52-7-2-39-M-S15	NA	2	0.84	0.83	0.85	0	0	0	0	0	0	0	0	0	0	0	0	0	0	0	0	0	0	0	0	0	0	0	0	0	0	0	0	0	0	0	0	0	0	0	0	0	0	0	0	0	0	0
P39	19-52-4-2-39-T-S12	NA	3	0.76	0.74	0.78	0	0	0	0	0	0	0	0	0	0	0	0	0	0	0	0	0	0	0	0	0	0	0	0	0	0	0	0	0	0	0	0	0	0	0	0	0	0	0	0	0	0	0
P39	19-52-5-2-39-T-S13	NA	3	1	1	1	0	0	0	0	0	0	0	0	0	0	0	0	0	0	0	0	0	0	0	0	0	0	0	0	0	0	0	0	0	0	0	0	0	0	0	0	0	0	0	0	0	0	0
P39	19-52-6-2-39-M-S14	NA	3	0.86	0.85	0.87	0	0	0	0	0	0	0	0	0	0	0	0	0	0	0	0	0	0	0	0	0	0	0	0	0	0	0	0	0	0	0	0	0	0	0	0	0	0	0	0	0	0	0
P39	19-52-7-2-39-M-S15	NA	3	0.9	0.89	0.91	0	0	0	0	0	0	0	0	0	0	0	0	0	0	0	0	0	0	0	0	0	0	0	0	0	0	0	0	0	0	0	0	0	0	0	0	0	0	0	0	0	0	0
P39	19-52-4-2-39-T-S12	NA	4	0.88	0.85	0.91	0	0	0	0	0	0	0	0	0	0	0	0	0	0	0	0	0	0	0	0	0	0	0	0	0	0	0	0	0	0	0	0	0	0	0	0	0	0	0	0	0	0	0
P39	19-52-5-2-39-T-S13	NA	4	0.68	0.66	0.7	0	0	0	0	0	0	0	0	0	0	0	0	0	0	0	0	0	0	0	0	0	0	0	0	0	0	0	0	0	0	0	0	0	0	0	0	0	0	0	0	0	0	0
P39	19-52-6-2-39-M-S14	NA	4	0.93	0.92	0.94	0	0	0	0	0	0	0	0	0	0	0	0	0	0	0	0	0	0	0	0	0	0	0	0	0	0	0	0	0	0	0	0	0	0	0	0	0	0	0	0	0	0	0
P39	19-52-7-2-39-M-S15	NA	4	0.93	0.91	0.94	0	0	0	0	0	0	0	0	0	0	0	0	0	0	0	0	0	0	0	0	0	0	0	0	0	0	0	0	0	0	0	0	0	0	0	0	0	0	0	0	0	0	0
P39	19-52-4-2-39-T-S12	NA	5	0.57	0.54	0.59	0	0	0	0	0	0	0	0	0	0	0	0	0	0	0	0	0	0	0	0	0	0	0	0	0	0	0	0	0	0	0	0	0	0	0	0	0	2.5e-44	1.49593e-39	3.99252e-35	4.90408e-31	2.8744e-27	8.31169e-24
P39	19-52-5-2-39-T-S13	NA	5	0.83	0.81	0.85	0	0	0	0	0	0	0	0	0	0	0	0	0	0	0	0	0	0	0	0	0	0	0	0	0	0	0	0	0	0	0	0	0	0	0	0	0	0	0	0	0	0	0
P39	19-52-6-2-39-M-S14	NA	5	1	1	1	0	0	0	0	0	0	0	0	0	0	0	0	0	0	0	0	0	0	0	0	0	0	0	0	0	0	0	0	0	0	0	0	0	0	0	0	0	0	0	0	0	0	0
P39	19-52-7-2-39-M-S15	NA	5	1	1	1	0	0	0	0	0	0	0	0	0	0	0	0	0	0	0	0	0	0	0	0	0	0	0	0	0	0	0	0	0	0	0	0	0	0	0	0	0	0	0	0	0	0	0
P39	19-52-4-2-39-T-S12	NA	6	0.54	0.48	0.6	0	0	0	0	0	0	0	0	0	0	0	0	0	0	0	0	0	4.6e-44	1.15352e-40	1.55967e-37	1.21954e-34	5.81311e-32	1.76769e-29	3.56669e-27	4.94183e-25	4.84569e-23	3.45301e-21	1.83079e-19	7.3755e-18	2.30039e-16	5.6492e-15	1.10901e-13	1.76453e-12	2.30394e-11	2.49685e-10	2.26929e-09	1.74616e-08	1.14748e-07	6.49163e-07	3.185e-06	1.36448e-05	5.13647e-05	0.0001709
P39	19-52-5-2-39-T-S13	NA	6	0.97	0.93	1	0	0	0	0	0	0	0	0	0	0	0	0	0	0	0	0	0	0	0	0	0	0	0	0	0	0	0	0	0	0	0	0	0	0	0	0	0	0	0	0	0	0	0
P39	19-52-6-2-39-M-S14	NA	6	0.91	0.88	0.95	0	0	0	0	0	0	0	0	0	0	0	0	0	0	0	0	0	0	0	0	0	0	0	0	0	0	0	0	0	0	0	0	0	0	0	0	0	0	0	0	0	0	0
P39	19-52-7-2-39-M-S15	NA	6	0.96	0.93	1	0	0	0	0	0	0	0	0	0	0	0	0	0	0	0	0	0	0	0	0	0	0	0	0	0	0	0	0	0	0	0	0	0	0	0	0	0	0	0	0	0	0	0
P39	19-52-4-2-39-T-S12	NA	7	0.95	0.93	0.97	0	0	0	0	0	0	0	0	0	0	0	0	0	0	0	0	0	0	0	0	0	0	0	0	0	0	0	0	0	0	0	0	0	0	0	0	0	0	0	0	0	0	0
P39	19-52-5-2-39-T-S13	NA	7	0.7	0.69	0.71	0	0	0	0	0	0	0	0	0	0	0	0	0	0	0	0	0	0	0	0	0	0	0	0	0	0	0	0	0	0	0	0	0	0	0	0	0	0	0	0	0	0	0
P39	19-52-6-2-39-M-S14	NA	7	0.85	0.85	0.86	0	0	0	0	0	0	0	0	0	0	0	0	0	0	0	0	0	0	0	0	0	0	0	0	0	0	0	0	0	0	0	0	0	0	0	0	0	0	0	0	0	0	0
P39	19-52-7-2-39-M-S15	NA	7	0.8	0.79	0.81	0	0	0	0	0	0	0	0	0	0	0	0	0	0	0	0	0	0	0	0	0	0	0	0	0	0	0	0	0	0	0	0	0	0	0	0	0	0	0	0	0	0	0
P39	19-52-4-2-39-T-S12	NA	8	0.71	0.67	0.75	0	0	0	0	0	0	0	0	0	0	0	0	0	0	0	0	0	0	0	0	0	0	0	0	0	0	0	0	0	0	0	0	0	0	0	0	0	0	0	0	0	7e-45	1.5416e-41
P39	19-52-5-2-39-T-S13	NA	8	0.87	0.84	0.9	0	0	0	0	0	0	0	0	0	0	0	0	0	0	0	0	0	0	0	0	0	0	0	0	0	0	0	0	0	0	0	0	0	0	0	0	0	0	0	0	0	0	0
P39	19-52-6-2-39-M-S14	NA	8	0.86	0.84	0.88	0	0	0	0	0	0	0	0	0	0	0	0	0	0	0	0	0	0	0	0	0	0	0	0	0	0	0	0	0	0	0	0	0	0	0	0	0	0	0	0	0	0	0
P39	19-52-7-2-39-M-S15	NA	8	0.82	0.8	0.84	0	0	0	0	0	0	0	0	0	0	0	0	0	0	0	0	0	0	0	0	0	0	0	0	0	0	0	0	0	0	0	0	0	0	0	0	0	0	0	0	0	0	0
P39	19-52-4-2-39-T-S12	NA	9	0.55	0.5	0.59	0	0	0	0	0	0	0	0	0	0	0	0	0	0	0	0	0	0	0	0	0	0	0	0	2.875e-42	7.73386e-39	1.20594e-35	1.13468e-32	6.67729e-30	2.5376e-27	6.40954e-25	1.10432e-22	1.32859e-20	1.14014e-18	7.11599e-17	3.28778e-15	1.14277e-13	3.03302e-12	6.23122e-11	1.00352e-09	1.28168e-08	1.31223e-07	1.08782e-06
P39	19-52-5-2-39-T-S13	NA	9	0.78	0.74	0.82	0	0	0	0	0	0	0	0	0	0	0	0	0	0	0	0	0	0	0	0	0	0	0	0	0	0	0	0	0	0	0	0	0	0	0	0	0	0	0	0	0	0	0
P39	19-52-6-2-39-M-S14	NA	9	0.95	0.92	0.98	0	0	0	0	0	0	0	0	0	0	0	0	0	0	0	0	0	0	0	0	0	0	0	0	0	0	0	0	0	0	0	0	0	0	0	0	0	0	0	0	0	0	0
P39	19-52-7-2-39-M-S15	NA	9	0.91	0.88	0.94	0	0	0	0	0	0	0	0	0	0	0	0	0	0	0	0	0	0	0	0	0	0	0	0	0	0	0	0	0	0	0	0	0	0	0	0	0	0	0	0	0	0	0
P39	19-52-4-2-39-T-S12	NA	10	0.66	0.63	0.69	0	0	0	0	0	0	0	0	0	0	0	0	0	0	0	0	0	0	0	0	0	0	0	0	0	0	0	0	0	0	0	0	0	0	0	0	0	0	0	0	0	0	0
P39	19-52-5-2-39-T-S13	NA	10	0.74	0.72	0.76	0	0	0	0	0	0	0	0	0	0	0	0	0	0	0	0	0	0	0	0	0	0	0	0	0	0	0	0	0	0	0	0	0	0	0	0	0	0	0	0	0	0	0
P39	19-52-6-2-39-M-S14	NA	10	0.77	0.76	0.79	0	0	0	0	0	0	0	0	0	0	0	0	0	0	0	0	0	0	0	0	0	0	0	0	0	0	0	0	0	0	0	0	0	0	0	0	0	0	0	0	0	0	0
P39	19-52-7-2-39-M-S15	NA	10	0.98	0.97	1	0	0	0	0	0	0	0	0	0	0	0	0	0	0	0	0	0	0	0	0	0	0	0	0	0	0	0	0	0	0	0	0	0	0	0	0	0	0	0	0	0	0	0
P39	19-52-4-2-39-T-S12	NA	11	0.64	0.58	0.7	0	0	0	0	0	0	0	0	0	0	0	0	0	0	0	0	0	0	0	0	0	0	0	0	1e-45	1.155e-42	8.1116e-40	3.82942e-37	1.24995e-34	2.89331e-32	4.85841e-30	6.04095e-28	5.66587e-26	4.07653e-24	2.28465e-22	1.0114e-20	3.58232e-19	1.02714e-17	2.40995e-16	4.6733e-15	7.55904e-14	1.02857e-12	1.18672e-11
P39	19-52-5-2-39-T-S13	NA	11	1	1	1	0	0	0	0	0	0	0	0	0	0	0	0	0	0	0	0	0	0	0	0	0	0	0	0	0	0	0	0	0	0	0	0	0	0	0	0	0	0	0	0	0	0	0
P39	19-52-6-2-39-M-S14	NA	11	0.81	0.78	0.84	0	0	0	0	0	0	0	0	0	0	0	0	0	0	0	0	0	0	0	0	0	0	0	0	0	0	0	0	0	0	0	0	0	0	0	0	0	0	0	0	0	0	0
P39	19-52-7-2-39-M-S15	NA	11	0.68	0.64	0.71	0	0	0	0	0	0	0	0	0	0	0	0	0	0	0	0	0	0	0	0	0	0	0	0	0	0	0	0	0	0	0	0	0	0	0	0	0	0	0	0	0	3e-45	1.5913e-41
P39	19-52-4-2-39-T-S12	NA	12	0.51	0.49	0.53	0	0	0	0	0	0	0	0	0	0	0	0	0	0	0	0	0	0	0	0	0	0	0	0	0	0	0	0	0	0	0	0	0	0	3.3265e-41	4.26654e-36	2.02094e-31	3.7235e-27	2.79837e-23	8.96669e-20	1.27511e-16	8.35695e-14	2.61344e-11
P39	19-52-5-2-39-T-S13	NA	12	0.69	0.67	0.7	0	0	0	0	0	0	0	0	0	0	0	0	0	0	0	0	0	0	0	0	0	0	0	0	0	0	0	0	0	0	0	0	0	0	0	0	0	0	0	0	0	0	0
P39	19-52-6-2-39-M-S14	NA	12	0.9	0.89	0.91	0	0	0	0	0	0	0	0	0	0	0	0	0	0	0	0	0	0	0	0	0	0	0	0	0	0	0	0	0	0	0	0	0	0	0	0	0	0	0	0	0	0	0
P39	19-52-7-2-39-M-S15	NA	12	0.8	0.78	0.81	0	0	0	0	0	0	0	0	0	0	0	0	0	0	0	0	0	0	0	0	0	0	0	0	0	0	0	0	0	0	0	0	0	0	0	0	0	0	0	0	0	0	0
P39	19-52-4-2-39-T-S12	NA	13	0.83	0.72	0.95	1e-40	1e-40	1e-40	1e-40	1e-40	1e-40	1e-40	1e-40	1e-40	1e-40	1e-40	1e-40	1e-40	1e-40	1e-40	1.0013e-40	1.30944e-40	5.02538e-39	5.51287e-37	4.50408e-35	2.77508e-33	1.32489e-31	5.01807e-30	1.53884e-28	3.88933e-27	8.22916e-26	1.47777e-24	2.27998e-23	3.05524e-22	3.59069e-21	3.73348e-20	3.4616e-19	2.88242e-18	2.16952e-17	1.48474e-16	9.28851e-16	5.33812e-15	2.83098e-14	1.39121e-13	6.35938e-13	2.71356e-12	1.08439e-11	4.07072e-11
P39	19-52-5-2-39-T-S13	NA	13	0.77	0.65	0.88	1e-40	1e-40	1e-40	1e-40	1e-40	1e-40	1e-40	1e-40	1e-40	1e-40	1e-40	1e-40	1e-40	1.00155e-40	1.61928e-40	1.52356e-38	2.41654e-36	2.65292e-34	2.0898e-32	1.22401e-30	5.49349e-29	1.93849e-27	5.49836e-26	1.27786e-24	2.47443e-23	4.05111e-22	5.68069e-21	6.90144e-20	7.33879e-19	6.89326e-18	5.76644e-17	4.32797e-16	2.93401e-15	1.8075e-14	1.0175e-13	5.26042e-13	2.50924e-12	1.10902e-11	4.55938e-11	1.74984e-10	6.29012e-10	2.12432e-09	6.75958e-09
P39	19-52-6-2-39-M-S14	NA	13	0.57	0.52	0.63	1e-40	1e-40	1e-40	1e-40	1e-40	1e-40	1e-40	1e-40	1e-40	1e-40	1e-40	1e-40	1e-40	1e-40	1e-40	1e-40	1e-40	1e-40	1e-40	1.00114e-40	2.69058e-40	1.48719e-37	8.15484e-35	2.90953e-32	6.99523e-30	1.16932e-27	1.39706e-25	1.22255e-23	8.00858e-22	4.00442e-20	1.55533e-18	4.767e-17	1.16951e-15	2.32653e-14	3.79727e-13	5.13994e-12	5.82676e-11	5.58201e-10	4.55663e-09	3.19372e-08	1.93556e-07	1.02093e-06	4.71512e-06
P39	19-52-7-2-39-M-S15	NA	13	0.56	0.5	0.62	1e-40	1e-40	1e-40	1e-40	1e-40	1e-40	1e-40	1e-40	1e-40	1e-40	1e-40	1e-40	1e-40	1e-40	1e-40	1e-40	1e-40	1.00001e-40	1.02427e-40	3.27915e-39	2.4563e-36	1.17706e-33	3.65429e-31	7.6322e-29	1.10818e-26	1.15136e-24	8.78001e-23	5.02635e-21	2.20394e-19	7.53593e-18	2.04203e-16	4.4492e-15	7.89778e-14	1.15586e-12	1.4099e-11	1.44761e-10	1.26247e-09	9.42991e-09	6.0788e-08	3.40569e-07	1.66912e-06	7.19893e-06	2.74766e-05
P39	19-52-4-2-39-T-S12	NA	14	0.62	0.58	0.65	0	0	0	0	0	0	0	0	0	0	0	0	0	0	0	0	0	0	0	0	0	0	0	0	0	0	0	0	0	0	0	0	0	0	1.8e-44	8.3578e-41	2.25963e-37	3.73343e-34	3.86592e-31	2.56731e-28	1.11712e-25	3.24879e-23	6.43105e-21
P39	19-52-5-2-39-T-S13	NA	14	0.57	0.54	0.59	0	0	0	0	0	0	0	0	0	0	0	0	0	0	0	0	0	0	0	0	0	0	0	0	0	0	0	0	0	0	0	0	0	0	0	0	0	0	1.601e-41	7.62745e-37	1.60034e-32	1.53544e-28	6.97497e-25
P39	19-52-6-2-39-M-S14	NA	14	0.78	0.76	0.8	0	0	0	0	0	0	0	0	0	0	0	0	0	0	0	0	0	0	0	0	0	0	0	0	0	0	0	0	0	0	0	0	0	0	0	0	0	0	0	0	0	0	0
P39	19-52-7-2-39-M-S15	NA	14	0.71	0.69	0.73	0	0	0	0	0	0	0	0	0	0	0	0	0	0	0	0	0	0	0	0	0	0	0	0	0	0	0	0	0	0	0	0	0	0	0	0	0	0	0	0	0	0	0
P39	19-52-4-2-39-T-S12	NA	15	0.75	0.64	0.85	0	0	0	0	0	0	0	0	0	0	0	0	0	0	3.03e-43	1.21804e-40	3.05766e-38	5.07616e-36	5.8416e-34	4.84674e-32	2.99761e-30	1.42181e-28	5.29986e-27	1.58581e-25	3.87997e-24	7.88926e-23	1.35234e-21	1.9792e-20	2.50121e-19	2.75712e-18	2.67516e-17	2.3035e-16	1.77332e-15	1.22874e-14	7.71012e-14	4.40575e-13	2.30436e-12	1.10838e-11	4.92397e-11	2.02835e-10	7.77639e-10	2.78414e-09	9.33796e-09
P39	19-52-5-2-39-T-S13	NA	15	0.26	0.22	0.3	0	0	0	0	1.5e-44	6.40119e-37	5.85752e-31	3.76169e-26	3.44772e-22	7.12842e-19	4.54487e-16	1.11669e-13	1.24655e-11	7.16383e-10	2.33571e-08	4.6663e-07	6.07802e-06	5.43033e-05	0.000347077	0.00164379	0.00594319	0.0168259	0.0381253	0.0704605	0.107979	0.139215	0.152942	0.144802	0.119345	0.0864027	0.0553928	0.0316771	0.0162654	0.00754397	0.0031777	0.00122167	0.000430614	0.00013974	4.19088e-05	1.16565e-05	3.01663e-06	7.28551e-07	1.64661e-07
P39	19-52-6-2-39-M-S14	NA	15	0.81	0.75	0.86	0	0	0	0	0	0	0	0	0	0	0	0	0	0	0	0	0	0	0	0	0	0	0	0	0	0	0	0	0	0	0	0	0	0	0	0	0	0	0	0	1e-45	3.94e-43	1.30958e-40
P39	19-52-7-2-39-M-S15	NA	15	0.82	0.76	0.88	0	0	0	0	0	0	0	0	0	0	0	0	0	0	0	0	0	0	0	0	0	0	0	0	0	0	0	0	0	0	0	0	0	0	0	0	4e-45	1.236e-42	2.5133e-40	4.02621e-38	5.13991e-36	5.28454e-34	4.41901e-32
P39	19-52-4-2-39-T-S12	NA	16	0.61	0.56	0.65	0	0	0	0	0	0	0	0	0	0	0	0	0	0	0	0	0	0	0	0	0	0	0	0	0	0	0	0	0	5.5e-44	1.20859e-40	1.66342e-37	1.46573e-34	8.49029e-32	3.31245e-29	8.8976e-27	1.67898e-24	2.26748e-22	2.22918e-20	1.62047e-18	8.83817e-17	3.66538e-15	1.17036e-13
P39	19-52-5-2-39-T-S13	NA	16	0.56	0.53	0.59	0	0	0	0	0	0	0	0	0	0	0	0	0	0	0	0	0	0	0	0	0	0	0	0	0	0	0	0	0	0	0	0	0	0	1.058e-41	1.43296e-37	9.91509e-34	3.62897e-30	7.25364e-27	8.15417e-24	5.29755e-21	2.03966e-18	4.76378e-16
P39	19-52-6-2-39-M-S14	NA	16	0.69	0.67	0.71	0	0	0	0	0	0	0	0	0	0	0	0	0	0	0	0	0	0	0	0	0	0	0	0	0	0	0	0	0	0	0	0	0	0	0	0	0	0	0	0	0	0	0
P39	19-52-7-2-39-M-S15	NA	16	0.69	0.66	0.71	0	0	0	0	0	0	0	0	0	0	0	0	0	0	0	0	0	0	0	0	0	0	0	0	0	0	0	0	0	0	0	0	0	0	0	0	0	0	0	0	0	0	0
P39	19-52-4-2-39-T-S12	NA	17	0.67	0.65	0.7	0	0	0	0	0	0	0	0	0	0	0	0	0	0	0	0	0	0	0	0	0	0	0	0	0	0	0	0	0	0	0	0	0	0	0	0	0	0	0	0	0	0	0
P39	19-52-5-2-39-T-S13	NA	17	0.01	0.01	0.01	0	1	2.32929e-13	1.5702e-27	2.353e-42	0	0	0	0	0	0	0	0	0	0	0	0	0	0	0	0	0	0	0	0	0	0	0	0	0	0	0	0	0	0	0	0	0	0	0	0	0	0
P39	19-52-6-2-39-M-S14	NA	17	0.89	0.88	0.9	0	0	0	0	0	0	0	0	0	0	0	0	0	0	0	0	0	0	0	0	0	0	0	0	0	0	0	0	0	0	0	0	0	0	0	0	0	0	0	0	0	0	0
P39	19-52-7-2-39-M-S15	NA	17	0.97	0.96	0.99	0	0	0	0	0	0	0	0	0	0	0	0	0	0	0	0	0	0	0	0	0	0	0	0	0	0	0	0	0	0	0	0	0	0	0	0	0	0	0	0	0	0	0
P39	19-52-4-2-39-T-S12	NA	18	0.79	0.76	0.81	0	0	0	0	0	0	0	0	0	0	0	0	0	0	0	0	0	0	0	0	0	0	0	0	0	0	0	0	0	0	0	0	0	0	0	0	0	0	0	0	0	0	0
P39	19-52-5-2-39-T-S13	NA	18	0.01	0.01	0.01	0	1	1.93115e-13	5.98126e-29	1e-45	0	0	0	0	0	0	0	0	0	0	0	0	0	0	0	0	0	0	0	0	0	0	0	0	0	0	0	0	0	0	0	0	0	0	0	0	0	0
P39	19-52-6-2-39-M-S14	NA	18	0.88	0.87	0.89	0	0	0	0	0	0	0	0	0	0	0	0	0	0	0	0	0	0	0	0	0	0	0	0	0	0	0	0	0	0	0	0	0	0	0	0	0	0	0	0	0	0	0
P39	19-52-7-2-39-M-S15	NA	18	0.8	0.79	0.81	0	0	0	0	0	0	0	0	0	0	0	0	0	0	0	0	0	0	0	0	0	0	0	0	0	0	0	0	0	0	0	0	0	0	0	0	0	0	0	0	0	0	0
P39	19-52-4-2-39-T-S12	NA	19	0.26	0.12	0.39	0	1.06041e-08	1.01033e-06	1.28418e-05	7.1525e-05	0.000253412	0.000674268	0.00147208	0.00278024	0.00469993	0.00727893	0.0105008	0.0142849	0.0184959	0.0229595	0.0274806	0.031862	0.0359209	0.0395009	0.0424807	0.0447781	0.0463499	0.0471901	0.0473241	0.0468035	0.0456991	0.0440943	0.0420795	0.0397463	0.0371838	0.0344749	0.0316943	0.0289068	0.026167	0.0235191	0.0209971	0.0186258	0.016422	0.0143951	0.0125486	0.0108811	0.00938735	0.00805933
P39	19-52-5-2-39-T-S13	NA	19	0.98	0.94	1	0	0	0	0	0	0	0	0	0	0	1e-45	1e-45	3e-45	4e-45	6e-45	8e-45	1.3e-44	1.7e-44	4.5e-44	9.65e-43	3.3668e-41	9.98512e-40	2.48749e-38	5.28072e-37	9.68348e-36	1.55213e-34	2.19758e-33	2.77409e-32	3.1482e-31	3.23583e-30	3.03238e-29	2.60656e-28	2.06631e-27	1.51813e-26	1.03838e-25	6.63926e-25	3.98316e-24	2.24996e-23	1.20043e-22	6.06712e-22	2.9126e-21	1.33144e-20	5.80909e-20
P39	19-52-6-2-39-M-S14	NA	19	0.78	0.68	0.88	0	0	0	0	0	0	1e-45	7e-45	2.1e-44	5.7e-44	1.4e-43	3.03e-43	6.04e-43	1.125e-42	1.972e-42	3.283e-42	5.24e-42	1.247e-41	8.68106e-40	1.1525e-37	1.13217e-35	8.3718e-34	4.78199e-32	2.15818e-30	7.8491e-29	2.34046e-27	5.80971e-26	1.21688e-24	2.17678e-23	3.3614e-22	4.52446e-21	5.35475e-20	5.61638e-19	5.25804e-18	4.4225e-17	3.36174e-16	2.32206e-15	1.46474e-14	8.47645e-14	4.51924e-13	2.22849e-12	1.02003e-11	4.34835e-11
P39	19-52-7-2-39-M-S15	NA	19	0.22	0.15	0.28	0	7.29013e-25	8.06307e-18	6.68843e-14	2.90973e-11	2.51287e-09	7.79409e-08	1.19121e-06	1.08348e-05	6.62431e-05	0.000295831	0.00102395	0.00286979	0.00673276	0.0135682	0.0239732	0.0377546	0.0537168	0.0698228	0.0836936	0.0932461	0.0972167	0.0953986	0.0885557	0.0781021	0.0656976	0.0528867	0.0408651	0.0303898	0.0218025	0.0151222	0.01016	0.00662356	0.00419658	0.00258778	0.00155507	0.000911772	0.000522162	0.000292376	0.000160212	8.59878e-05	4.52379e-05	2.33458e-05
P39	19-52-4-2-39-T-S12	NA	20	0.01	0.01	0.02	0	0.796779	0.162047	0.0328572	0.00664205	0.00133859	0.000268948	5.38707e-05	1.07572e-05	2.14141e-06	4.24965e-07	8.4072e-08	1.65802e-08	3.25958e-09	6.38798e-10	1.24793e-10	2.43016e-11	4.7173e-12	9.12765e-13	1.76047e-13	3.38447e-14	6.48557e-15	1.23876e-15	2.35836e-16	4.47512e-17	8.46389e-18	1.5955e-18	2.99764e-19	5.61329e-20	1.04761e-20	1.94858e-21	3.6122e-22	6.67349e-23	1.22873e-23	2.25463e-24	4.12291e-25	7.51342e-26	1.36448e-26	2.46939e-27	4.45342e-28	8.00342e-29	1.43329e-29	2.55774e-30
P39	19-52-5-2-39-T-S13	NA	20	0.12	0.09	0.15	0	6.44134e-21	2.98922e-13	3.28351e-09	1.1779e-06	6.46315e-05	0.00107902	0.00791028	0.0316975	0.0799575	0.139821	0.181563	0.184193	0.15172	0.104557	0.061731	0.0318279	0.0145567	0.00598252	0.00223351	0.000764455	0.000241755	7.11173e-05	1.95742e-05	5.06643e-06	1.23869e-06	2.87187e-07	6.33605e-08	1.33434e-08	2.68972e-09	5.20251e-10	9.67725e-11	1.7346e-11	3.00158e-12	5.02244e-13	8.1387e-14	1.27899e-14	1.95163e-15	2.89503e-16	4.17917e-17	5.87672e-18	8.05716e-19	1.07794e-19
P39	19-52-6-2-39-M-S14	NA	20	0.97	0.94	1	0	0	0	0	0	0	0	0	0	0	0	0	0	0	0	0	0	0	0	0	0	0	0	0	0	0	0	0	0	0	0	0	0	0	0	0	0	0	0	0	0	0	0
P39	19-52-7-2-39-M-S15	NA	20	0.95	0.91	1	0	0	0	0	0	0	0	0	0	0	0	0	0	0	0	0	0	0	0	0	0	0	0	0	0	0	0	0	0	0	0	0	0	0	0	0	0	0	0	0	0	0	0
P39	19-52-4-2-39-T-S12	NA	21	0.43	0.31	0.55	0	4.84644e-36	7.03538e-28	3.23837e-23	5.50241e-20	1.5326e-17	1.35942e-15	5.47218e-14	1.23504e-12	1.7912e-11	1.83227e-10	1.41274e-09	8.62297e-09	4.32461e-08	1.83444e-07	6.7343e-07	2.17943e-06	6.31289e-06	1.65725e-05	3.98454e-05	8.85235e-05	0.000183112	0.000354964	0.000648507	0.00112214	0.00184695	0.00290265	0.00437056	0.00632392	0.00881683	0.0118732	0.0154772	0.0195681	0.0240386	0.0287398	0.03349	0.0380886	0.0423315	0.0460279	0.0490144	0.0511679	0.0524124	0.0527226
P39	19-52-5-2-39-T-S13	NA	21	0.58	0.45	0.7	0	0	0	4.6e-44	1.66348e-38	2.90285e-34	7.42361e-31	5.04223e-28	1.2971e-25	1.58893e-23	1.08364e-21	4.5998e-20	1.31951e-18	2.72302e-17	4.24381e-16	5.19104e-15	5.14077e-14	4.22774e-13	2.94865e-12	1.77512e-11	9.36249e-11	4.38167e-10	1.8396e-09	6.99453e-09	2.42849e-08	7.75543e-08	2.2927e-07	6.30988e-07	1.62489e-06	3.93294e-06	8.98389e-06	1.94381e-05	3.99686e-05	7.83369e-05	0.000146752	0.00026342	0.000454106	0.000753382	0.0012052	0.00186234	0.00278438	0.00403387	0.00567089
P39	19-52-6-2-39-M-S14	NA	21	0.46	0.39	0.53	0	0	0	0	0	0	0	0	1.171e-42	1.65938e-38	7.00539e-35	1.10891e-31	7.80027e-29	2.7739e-26	5.51293e-24	6.6296e-22	5.14311e-20	2.71237e-18	1.01553e-16	2.79929e-15	5.85802e-14	9.55421e-13	1.24215e-11	1.31273e-10	1.1471e-09	8.41269e-09	5.24694e-08	2.8157e-07	1.31369e-06	5.37855e-06	1.94862e-05	6.2943e-05	0.000182507	0.000477969	0.00113696	0.00246912	0.00491835	0.00902487	0.0153151	0.024123	0.035386	0.0484918	0.0622563
P39	19-52-7-2-39-M-S15	NA	21	0.62	0.53	0.71	0	0	0	0	0	0	0	0	0	0	0	3.2e-44	5.2275e-41	4.20423e-38	1.84863e-35	4.82739e-33	8.00298e-31	8.89528e-29	6.93522e-27	3.93902e-25	1.68288e-23	5.55799e-22	1.45274e-20	3.06695e-19	5.32335e-18	7.71585e-17	9.46842e-16	9.95752e-15	9.0723e-14	7.23078e-13	5.08557e-12	3.1812e-11	1.78246e-10	9.00367e-10	4.12421e-09	1.72228e-08	6.58914e-08	2.3199e-07	7.54764e-07	2.27776e-06	6.39853e-06	1.67857e-05	4.12469e-05
P39	19-52-4-2-39-T-S12	NA	22	0.01	0.01	0.01	0	0.997288	0.00271358	2.97694e-09	1.2933e-16	9.36625e-25	2.14477e-33	2.185e-42	0	0	0	0	0	0	0	0	0	0	0	0	0	0	0	0	0	0	0	0	0	0	0	0	0	0	0	0	0	0	0	0	0	0	0
P39	19-52-5-2-39-T-S13	NA	22	0.01	0.01	0.01	0	1	1.76714e-12	1.60094e-26	1.5823e-41	0	0	0	0	0	0	0	0	0	0	0	0	0	0	0	0	0	0	0	0	0	0	0	0	0	0	0	0	0	0	0	0	0	0	0	0	0	0
P39	19-52-6-2-39-M-S14	NA	22	1	1	1	0	0	0	0	0	0	0	0	0	0	0	0	0	0	0	0	0	0	0	0	0	0	0	0	0	0	0	0	0	0	0	0	0	0	0	0	0	0	0	0	0	0	0
P39	19-52-7-2-39-M-S15	NA	22	1	0.99	1	0	0	0	0	0	0	0	0	0	0	0	0	0	0	0	0	0	0	0	0	0	0	0	0	0	0	0	0	0	0	0	0	0	0	0	0	0	0	0	0	0	0	0
P39	19-52-4-2-39-T-S12	NA	23	0.59	0.53	0.66	0	0	0	0	0	0	0	0	0	0	0	0	0	0	0	0	0	0	0	3.31e-43	3.70341e-40	2.51947e-37	1.09148e-34	3.13254e-32	6.16489e-30	8.57552e-28	8.65922e-26	6.49938e-24	3.70321e-22	1.63232e-20	5.66116e-19	1.56856e-17	3.52048e-16	6.48097e-15	9.89849e-14	1.26742e-12	1.3735e-11	1.27082e-10	1.01203e-09	6.98813e-09	4.21274e-08	2.23131e-07	1.04447e-06
P39	19-52-5-2-39-T-S13	NA	23	0.01	0.01	0.01	0	0.9918	0.00817272	2.79478e-05	6.60232e-08	1.264e-10	2.10555e-13	3.16957e-16	4.41011e-19	5.7548e-22	7.11281e-25	8.3855e-28	9.47872e-31	1.03131e-33	1.08334e-36	1.1013e-39	1.086e-42	1e-45	0	0	0	0	0	0	0	0	0	0	0	0	0	0	0	0	0	0	0	0	0	0	0	0	0
P39	19-52-6-2-39-M-S14	NA	23	0.66	0.63	0.69	0	0	0	0	0	0	0	0	0	0	0	0	0	0	0	0	0	0	0	0	0	0	0	0	0	0	0	0	0	0	0	0	0	0	0	0	0	0	0	0	1.7e-44	1.00267e-40	3.60711e-37
P39	19-52-7-2-39-M-S15	NA	23	0.72	0.68	0.75	0	0	0	0	0	0	0	0	0	0	0	0	0	0	0	0	0	0	0	0	0	0	0	0	0	0	0	0	0	0	0	0	0	0	0	0	0	0	0	0	0	0	0
P39	19-52-4-2-39-T-S12	NA	24	0.01	0.01	0.01	0	0.995539	0.0044629	2.59151e-07	2.49227e-12	8.82163e-18	1.64005e-23	1.93592e-29	1.62465e-35	1.0428e-41	0	0	0	0	0	0	0	0	0	0	0	0	0	0	0	0	0	0	0	0	0	0	0	0	0	0	0	0	0	0	0	0	0
P39	19-52-5-2-39-T-S13	NA	24	0.01	0.01	0.01	0	1	3.4951e-10	3.60634e-21	8.43537e-33	8e-45	0	0	0	0	0	0	0	0	0	0	0	0	0	0	0	0	0	0	0	0	0	0	0	0	0	0	0	0	0	0	0	0	0	0	0	0	0
P39	19-52-6-2-39-M-S14	NA	24	0.84	0.82	0.85	0	0	0	0	0	0	0	0	0	0	0	0	0	0	0	0	0	0	0	0	0	0	0	0	0	0	0	0	0	0	0	0	0	0	0	0	0	0	0	0	0	0	0
P39	19-52-7-2-39-M-S15	NA	24	0.83	0.81	0.84	0	0	0	0	0	0	0	0	0	0	0	0	0	0	0	0	0	0	0	0	0	0	0	0	0	0	0	0	0	0	0	0	0	0	0	0	0	0	0	0	0	0	0
P39	19-52-4-2-39-T-S12	NA	25	0.31	0.26	0.36	0	0	0	0	3e-45	3.23394e-38	1.09892e-32	3.48306e-28	1.94168e-24	2.86622e-21	1.4814e-18	3.27183e-16	3.57726e-14	2.16503e-12	7.91106e-11	1.86964e-09	3.02079e-08	3.49162e-07	2.99776e-06	1.97286e-05	0.000102209	0.000426426	0.00146097	0.00418057	0.01014	0.021119	0.0382033	0.0606341	0.0851998	0.106848	0.12046	0.122887	0.114107	0.0969583	0.0757604	0.0546776	0.0365977	0.022803	0.0132713	0.00723743	0.00370914	0.00179122	0.000817138
P39	19-52-5-2-39-T-S13	NA	25	0.37	0.32	0.41	0	0	0	0	0	0	0	0	0	3.599e-42	2.36179e-37	3.79951e-33	1.91107e-29	3.61547e-26	2.97017e-23	1.18737e-20	2.53186e-18	3.10422e-16	2.32875e-14	1.12607e-12	3.66787e-11	8.35588e-10	1.37511e-08	1.6812e-07	1.56473e-06	1.13268e-05	6.49868e-05	0.000300516	0.00113688	0.00356578	0.00938404	0.0209462	0.040044	0.0661502	0.0951874	0.120192	0.13407	0.132932	0.117821	0.0938381	0.0674819	0.044013	0.0261428
P39	19-52-6-2-39-M-S14	NA	25	0.41	0.38	0.44	0	0	0	0	0	0	0	0	0	0	0	0	0	0	0	0	0	0	0	2.8e-44	1.79957e-39	4.29294e-35	4.17457e-31	1.78658e-27	3.59766e-24	3.61457e-21	1.908e-18	5.53943e-16	9.21348e-14	9.10483e-12	5.5235e-10	2.11855e-08	5.27594e-07	8.73923e-06	9.84207e-05	0.000768817	0.00424245	0.0168167	0.0486265	0.104029	0.166823	0.202957	0.189428
P39	19-52-7-2-39-M-S15	NA	25	0.39	0.36	0.42	0	0	0	0	0	0	0	0	0	0	0	0	0	0	0	0	1.4e-44	1.1039e-39	2.89292e-35	2.89486e-31	1.21753e-27	2.33574e-24	2.19302e-21	1.07105e-18	2.8695e-16	4.41857e-14	4.07454e-12	2.33354e-10	8.5737e-09	2.08028e-07	3.42113e-06	3.90376e-05	0.000315683	0.0018442	0.00792005	0.0254049	0.0617575	0.1153	0.167357	0.190995	0.173169	0.125937	0.0741175
P39	19-52-4-2-39-T-S12	NA	26	0.01	0.01	0.01	0	1	0	0	0	0	0	0	0	0	0	0	0	0	0	0	0	0	0	0	0	0	0	0	0	0	0	0	0	0	0	0	0	0	0	0	0	0	0	0	0	0	0
P39	19-52-5-2-39-T-S13	NA	26	0.83	0.82	0.83	0	0	0	0	0	0	0	0	0	0	0	0	0	0	0	0	0	0	0	0	0	0	0	0	0	0	0	0	0	0	0	0	0	0	0	0	0	0	0	0	0	0	0
P39	19-52-6-2-39-M-S14	NA	26	0.01	0.01	0.01	0	1	0	0	0	0	0	0	0	0	0	0	0	0	0	0	0	0	0	0	0	0	0	0	0	0	0	0	0	0	0	0	0	0	0	0	0	0	0	0	0	0	0
P39	19-52-7-2-39-M-S15	NA	26	0.01	0.01	0.01	0	1	0	0	0	0	0	0	0	0	0	0	0	0	0	0	0	0	0	0	0	0	0	0	0	0	0	0	0	0	0	0	0	0	0	0	0	0	0	0	0	0	0
P39	19-52-4-2-39-T-S12	NA	27	0.16	0.09	0.24	0	1.83327e-09	9.6711e-07	2.86915e-05	0.000261769	0.00125086	0.00396845	0.00948626	0.0184258	0.0305326	0.044622	0.058896	0.0714455	0.0807218	0.0858267	0.0865819	0.08342	0.0771787	0.0688731	0.0595052	0.0499329	0.0408055	0.0325507	0.0253972	0.0194159	0.0145661	0.0107382	0.00778837	0.00556356	0.00391801	0.00272244	0.00186796	0.00126647	0.000849021	0.000563103	0.000369684	0.000240357	0.000154831	9.88576e-05	6.25854e-05	3.93006e-05	2.44864e-05	1.51418e-05
P39	19-52-5-2-39-T-S13	NA	27	0.37	0.29	0.46	0	0	4.9253e-41	1.34159e-33	1.81885e-28	1.34748e-24	1.58598e-21	5.24031e-19	6.82768e-17	4.36756e-15	1.5931e-13	3.68678e-12	5.85691e-11	6.78111e-10	5.99434e-09	4.19765e-08	2.39884e-07	1.14625e-06	4.67293e-06	1.65292e-05	5.14588e-05	0.000142725	0.000356388	0.00080847	0.00167942	0.00321679	0.00571628	0.00947517	0.0147212	0.0215305	0.0297585	0.0390057	0.0486386	0.0578647	0.0658507	0.0718546	0.0753432	0.076067	0.0740811	0.069713	0.0634883	0.056037	0.0479998
P39	19-52-6-2-39-M-S14	NA	27	0.19	0.15	0.23	0	1.78097e-40	6.16523e-28	5.05612e-21	2.05412e-16	4.53862e-13	1.58557e-10	1.54752e-08	5.92707e-07	1.10908e-05	0.000117758	0.000789325	0.00361383	0.0119978	0.030258	0.0601422	0.0970533	0.130278	0.148419	0.14594	0.12563	0.0958354	0.0654627	0.0404036	0.0227103	0.0117057	0.00556653	0.00245538	0.00100944	0.000388445	0.000140452	4.78824e-05	1.54393e-05	4.7218e-06	1.37318e-06	3.80632e-07	1.00777e-07	2.55356e-08	6.20348e-09	1.44725e-09	3.24729e-10	7.01746e-11	1.46244e-11
P39	19-52-7-2-39-M-S15	NA	27	0.14	0.1	0.18	0	2.45552e-23	1.80584e-15	3.14305e-11	1.78625e-08	1.55249e-06	4.10481e-05	0.000476487	0.00302271	0.0120686	0.0333969	0.0686122	0.110099	0.143414	0.156253	0.145813	0.118796	0.0858282	0.0557062	0.0328343	0.0177369	0.00885004	0.00410626	0.00178198	0.000726966	0.000280032	0.000102254	3.55166e-05	1.17706e-05	3.73232e-06	1.1351e-06	3.31846e-07	9.34428e-08	2.53892e-08	6.66746e-09	1.69484e-09	4.17589e-10	9.98524e-11	2.31982e-11	5.24195e-12	1.15317e-12	2.47194e-13	5.16757e-14
P39	19-52-4-2-39-T-S12	NA	28	0.01	0.01	0.01	0	0.936047	0.0608725	0.00294843	0.000126061	5.01769e-06	1.9039e-07	6.97402e-09	2.48478e-10	8.65294e-12	2.95491e-13	9.91833e-15	3.27795e-16	1.06806e-17	3.43443e-19	1.09076e-20	3.42358e-22	1.06251e-23	3.262e-25	9.90979e-27	2.9799e-28	8.87172e-30	2.61557e-31	7.63731e-33	2.20907e-34	6.33017e-36	1.79722e-37	5.05611e-39	1.40958e-40	3.894e-42	1.06e-43	3e-45	0	0	0	0	0	0	0	0	0	0	0
P39	19-52-5-2-39-T-S13	NA	28	0.01	0.01	0.02	0	0.807249	0.185148	0.00745541	0.000146067	1.91639e-06	1.94101e-08	1.63727e-10	1.20341e-12	7.93538e-15	4.7888e-17	2.68244e-19	1.40935e-21	7.00048e-24	3.30762e-26	1.49378e-28	6.4735e-31	2.70051e-33	1.08726e-35	4.23411e-38	1.59775e-40	5.86e-43	1e-45	0	0	0	0	0	0	0	0	0	0	0	0	0	0	0	0	0	0	0	0
P39	19-52-6-2-39-M-S14	NA	28	0.79	0.76	0.82	0	0	0	0	0	0	0	0	0	0	0	0	0	0	0	0	0	0	0	0	0	0	0	0	0	0	0	0	0	0	0	0	0	0	0	0	0	0	0	0	0	0	0
P39	19-52-7-2-39-M-S15	NA	28	0.03	0.02	0.03	0	4.57311e-05	0.39318	0.582341	0.0242914	0.000140938	2.31643e-07	1.57593e-10	5.56521e-14	1.18036e-17	1.66092e-21	1.66454e-25	1.25192e-29	7.3521e-34	3.47659e-38	1.356e-42	0	0	0	0	0	0	0	0	0	0	0	0	0	0	0	0	0	0	0	0	0	0	0	0	0	0	0
P39	19-52-4-2-39-T-S12	NA	29	0.01	0.01	0.01	0	1	2.46522e-06	7.82662e-13	1.05104e-19	8.66474e-27	5.17675e-34	2.4486e-41	0	0	0	0	0	0	0	0	0	0	0	0	0	0	0	0	0	0	0	0	0	0	0	0	0	0	0	0	0	0	0	0	0	0	0
P39	19-52-5-2-39-T-S13	NA	29	0.01	0.01	0.01	0	1	3.59476e-11	1.20368e-22	1.46097e-34	0	0	0	0	0	0	0	0	0	0	0	0	0	0	0	0	0	0	0	0	0	0	0	0	0	0	0	0	0	0	0	0	0	0	0	0	0	0
P39	19-52-6-2-39-M-S14	NA	29	0.01	0.01	0.01	0	1	5.94875e-14	3.90019e-33	0	0	0	0	0	0	0	0	0	0	0	0	0	0	0	0	0	0	0	0	0	0	0	0	0	0	0	0	0	0	0	0	0	0	0	0	0	0	0
P39	19-52-7-2-39-M-S15	NA	29	0.69	0.67	0.7	0	0	0	0	0	0	0	0	0	0	0	0	0	0	0	0	0	0	0	0	0	0	0	0	0	0	0	0	0	0	0	0	0	0	0	0	0	0	0	0	0	0	0
P39	19-52-4-2-39-T-S12	NA	30	0.58	0.56	0.6	0	0	0	0	0	0	0	0	0	0	0	0	0	0	0	0	0	0	0	0	0	0	0	0	0	0	0	0	0	0	0	0	0	0	0	0	0	0	0	0	0	7.6e-44	1.94351e-38
P39	19-52-5-2-39-T-S13	NA	30	0.01	0.01	0.01	0	1	1.0112e-14	1.63219e-31	0	0	0	0	0	0	0	0	0	0	0	0	0	0	0	0	0	0	0	0	0	0	0	0	0	0	0	0	0	0	0	0	0	0	0	0	0	0	0
P39	19-52-6-2-39-M-S14	NA	30	0.01	0.01	0.01	0	1	2.77572e-36	0	0	0	0	0	0	0	0	0	0	0	0	0	0	0	0	0	0	0	0	0	0	0	0	0	0	0	0	0	0	0	0	0	0	0	0	0	0	0	0
P39	19-52-7-2-39-M-S15	NA	30	0.01	0.01	0.01	0	1	2.06678e-31	0	0	0	0	0	0	0	0	0	0	0	0	0	0	0	0	0	0	0	0	0	0	0	0	0	0	0	0	0	0	0	0	0	0	0	0	0	0	0	0
P39	19-52-4-2-39-T-S12	NA	31	0.01	0.01	0.01	0	0.95906	0.0392739	0.00159879	6.46985e-05	2.60258e-06	1.04067e-07	4.13627e-09	1.6341e-10	6.41683e-12	2.50448e-13	9.71551e-15	3.74585e-16	1.43536e-17	5.46622e-19	2.06882e-20	7.78142e-22	2.90854e-23	1.08037e-24	3.98778e-26	1.46267e-27	5.33098e-29	1.93063e-30	6.9473e-32	2.48396e-33	8.82408e-35	3.1145e-36	1.09216e-37	3.80498e-39	1.31698e-40	4.529e-42	1.54e-43	6e-45	0	0	0	0	0	0	0	0	0	0
P39	19-52-5-2-39-T-S13	NA	31	0.03	0.02	0.04	0	0.00145248	0.28252	0.543052	0.15633	0.0157979	0.000819001	2.6667e-05	6.15333e-07	1.0877e-08	1.5533e-10	1.86119e-12	1.92427e-14	1.75342e-16	1.43154e-18	1.06092e-20	7.21233e-23	4.53648e-25	2.65877e-27	1.46063e-29	7.55885e-32	3.70079e-34	1.72037e-36	7.61756e-39	3.2216e-41	1.3e-43	0	0	0	0	0	0	0	0	0	0	0	0	0	0	0	0	0
P39	19-52-6-2-39-M-S14	NA	31	0.01	0.01	0.01	0	0.999716	0.00028354	1.84739e-08	6.46486e-13	1.58546e-17	3.06733e-22	4.98623e-27	7.07131e-32	8.96255e-37	1.032e-41	0	0	0	0	0	0	0	0	0	0	0	0	0	0	0	0	0	0	0	0	0	0	0	0	0	0	0	0	0	0	0	0
P39	19-52-7-2-39-M-S15	NA	31	0.45	0.42	0.48	0	0	0	0	0	0	0	0	0	0	0	0	0	0	0	0	0	0	0	0	0	8e-45	2.82605e-40	4.15903e-36	2.76509e-32	8.84291e-29	1.43779e-25	1.24823e-22	6.04481e-20	1.69794e-17	2.86512e-15	2.99763e-13	2.00094e-11	8.74527e-10	2.56242e-08	5.14279e-07	7.21068e-06	7.19154e-05	0.000518735	0.00274781	0.010841	0.0322752	0.0733896
P39	19-52-4-2-39-T-S12	NA	32	0.01	0.01	0.01	0	0.999924	7.59031e-05	1.77876e-09	2.53859e-14	2.73011e-19	2.43233e-24	1.88819e-29	1.3162e-34	8.39992e-40	6e-45	0	0	0	0	0	0	0	0	0	0	0	0	0	0	0	0	0	0	0	0	0	0	0	0	0	0	0	0	0	0	0	0
P39	19-52-5-2-39-T-S13	NA	32	0.01	0.01	0.01	0	1	5.92996e-08	4.4618e-16	1.39894e-24	2.65248e-33	3.59e-42	0	0	0	0	0	0	0	0	0	0	0	0	0	0	0	0	0	0	0	0	0	0	0	0	0	0	0	0	0	0	0	0	0	0	0	0
P39	19-52-6-2-39-M-S14	NA	32	0.28	0.27	0.29	0	0	0	0	0	0	0	0	0	0	0	0	0	0	0	0	0	0	0	2.10474e-39	1.20709e-30	3.04377e-23	4.45215e-17	4.80394e-12	4.71377e-08	5.05353e-05	0.00696011	0.142127	0.48888	0.3175	0.0431305	0.00134379	1.0437e-05	2.1793e-08	1.3103e-11	2.41501e-15	1.44471e-19	2.95586e-24	2.17046e-29	5.97915e-35	6.4362e-41	0	0
P39	19-52-7-2-39-M-S15	NA	32	0.01	0.01	0.01	0	1	1.84877e-12	5.45075e-26	2.76322e-40	0	0	0	0	0	0	0	0	0	0	0	0	0	0	0	0	0	0	0	0	0	0	0	0	0	0	0	0	0	0	0	0	0	0	0	0	0	0
P39	19-52-4-2-39-T-S12	NA	33	0.03	0.01	0.05	0	0.0675269	0.246306	0.283517	0.203203	0.112206	0.0524854	0.0218758	0.00837358	0.00300148	0.00102097	0.000332701	0.000104593	3.18908e-05	9.4696e-06	2.7474e-06	7.80871e-07	2.17891e-07	5.97964e-08	1.61634e-08	4.30881e-09	1.13401e-09	2.94927e-10	7.58562e-11	1.93086e-11	4.86697e-12	1.21547e-12	3.00894e-13	7.38666e-14	1.79893e-14	4.34763e-15	1.04304e-15	2.48467e-16	5.87851e-17	1.38164e-17	3.22653e-18	7.48807e-19	1.72732e-19	3.96102e-20	9.03105e-21	2.04747e-21	4.61638e-22	1.03522e-22
P39	19-52-5-2-39-T-S13	NA	33	0.01	0.01	0.02	0	0.75393	0.209211	0.0324453	0.00394997	0.000419898	4.08683e-05	3.73508e-06	3.25406e-07	2.72886e-08	2.21739e-09	1.75409e-10	1.35557e-11	1.0261e-12	7.62324e-14	5.56762e-15	4.00255e-16	2.83529e-17	1.98072e-18	1.36561e-19	9.29753e-21	6.2541e-22	4.1582e-23	2.73369e-24	1.77759e-25	1.1436e-26	7.28081e-28	4.58813e-29	2.86231e-30	1.76803e-31	1.08147e-32	6.55162e-34	3.93123e-35	2.33666e-36	1.37589e-37	8.02637e-39	4.63905e-40	2.6567e-41	1.508e-42	8.4e-44	4e-45	0	0
P39	19-52-6-2-39-M-S14	NA	33	0.05	0.04	0.06	0	7.65594e-11	7.35848e-05	0.0221244	0.24223	0.428834	0.238462	0.0593504	0.00816762	0.00071225	4.31955e-05	1.94682e-06	6.84786e-08	1.95103e-09	4.63436e-11	9.38992e-13	1.65301e-14	2.56664e-16	3.55906e-18	4.45354e-20	5.07342e-22	5.30114e-24	5.11336e-26	4.57852e-28	3.82407e-30	2.99192e-32	2.20094e-34	1.52733e-36	1.00275e-38	6.2447e-41	3.7e-43	1e-45	0	0	0	0	0	0	0	0	0	0	0
P39	19-52-7-2-39-M-S15	NA	33	0.07	0.05	0.08	0	7.57742e-16	4.13487e-08	0.000167844	0.0137964	0.133077	0.329449	0.317762	0.153195	0.0433503	0.00803497	0.00105484	0.000103913	8.02546e-06	5.02774e-07	2.62479e-08	1.16701e-09	4.49807e-11	1.52522e-12	4.60621e-14	1.25189e-15	3.08923e-17	6.97435e-19	1.45007e-20	2.79253e-22	5.00617e-24	8.39149e-26	1.32035e-27	1.95693e-29	2.74055e-31	3.63643e-33	4.58339e-35	5.49972e-37	6.29531e-39	6.887e-41	7.22e-43	7e-45	0	0	0	0	0	0
P4	19-4-4-1-4-T-S10	NA	1	0.52	0.5	0.54	0	0	0	0	0	0	0	0	0	0	0	0	0	0	0	0	0	0	0	0	0	0	0	0	0	0	0	0	0	0	0	0	0	0	6.3218e-41	4.44938e-36	1.25648e-31	1.49382e-27	7.81336e-24	1.87248e-20	2.13473e-17	1.1988e-14	3.42448e-12
P4	19-4-5-2-4-M-S29	NA	1	1	1	1	0	0	0	0	0	0	0	0	0	0	0	0	0	0	0	0	0	0	0	0	0	0	0	0	0	0	0	0	0	0	0	0	0	0	0	0	0	0	0	0	0	0	0
P4	19-4-6-2-4-M-S30	NA	1	1	1	1	0	0	0	0	0	0	0	0	0	0	0	0	0	0	0	0	0	0	0	0	0	0	0	0	0	0	0	0	0	0	0	0	0	0	0	0	0	0	0	0	0	0	0
P4	19-4-7-2-4-M-S4	NA	1	1	1	1	0	0	0	0	0	0	0	0	0	0	0	0	0	0	0	0	0	0	0	0	0	0	0	0	0	0	0	0	0	0	0	0	0	0	0	0	0	0	0	0	0	0	0
P4	19-4-4-1-4-T-S10	NA	2	0.01	0.01	0.01	0	0.986703	0.0132873	7.40633e-06	1.1074e-09	7.97751e-14	3.59394e-18	1.16364e-22	2.94205e-27	6.12789e-32	1.09057e-36	1.7022e-41	0	0	0	0	0	0	0	0	0	0	0	0	0	0	0	0	0	0	0	0	0	0	0	0	0	0	0	0	0	0	0
P4	19-4-5-2-4-M-S29	NA	2	1	0.99	1	0	0	0	0	0	0	0	0	0	0	0	0	0	0	0	0	0	0	0	0	0	0	0	0	0	0	0	0	0	0	0	0	0	0	0	0	0	0	0	0	0	0	0
P4	19-4-6-2-4-M-S30	NA	2	1	0.99	1	0	0	0	0	0	0	0	0	0	0	0	0	0	0	0	0	0	0	0	0	0	0	0	0	0	0	0	0	0	0	0	0	0	0	0	0	0	0	0	0	0	0	0
P4	19-4-7-2-4-M-S4	NA	2	0.99	0.97	1	0	0	0	0	0	0	0	0	0	0	0	0	0	0	0	0	0	0	0	0	0	0	0	0	0	0	0	0	0	0	0	0	0	0	0	0	0	0	0	0	0	0	0
P4	19-4-4-1-4-T-S10	NA	3	0.17	0.1	0.24	0	3.53384e-12	1.30712e-08	1.14708e-06	2.17419e-05	0.000177843	0.000854484	0.00284268	0.00722337	0.0149361	0.026242	0.0404024	0.0557646	0.0702028	0.0817022	0.0888422	0.0910419	0.0885416	0.0821984	0.073199	0.0627857	0.0520544	0.0418416	0.0326927	0.0248873	0.0184951	0.0134418	0.00956891	0.00668149	0.00458177	0.00308909	0.00204975	0.0013398	0.000863394	0.000548953	0.000344602	0.000213711	0.000131013	7.9435e-05	4.76571e-05	2.83048e-05	1.66491e-05	9.70253e-06
P4	19-4-5-2-4-M-S29	NA	3	0.94	0.88	1	0	0	0	0	0	0	0	0	0	0	0	0	0	0	0	0	0	0	0	1e-45	1.8e-43	1.3967e-41	8.4994e-40	4.1376e-38	1.64199e-36	5.40039e-35	1.49368e-33	3.51938e-32	7.14608e-31	1.26335e-29	1.96275e-28	2.70208e-27	3.32132e-26	3.6701e-25	3.66861e-24	3.33623e-23	2.77463e-22	2.1204e-21	1.4956e-20	9.77564e-20	5.94347e-19	3.37293e-18	1.79241e-17
P4	19-4-6-2-4-M-S30	NA	3	0.96	0.9	1	0	0	0	0	0	0	0	0	0	0	0	0	0	0	0	0	0	0	6e-45	4.1e-43	2.5874e-41	1.2854e-39	5.15121e-38	1.69714e-36	4.67343e-35	1.09141e-33	2.18942e-32	3.81584e-31	5.83671e-30	7.90656e-29	9.56285e-28	1.04027e-26	1.02458e-25	9.19161e-25	7.55214e-24	5.7115e-23	3.9941e-22	2.59361e-21	1.56993e-20	8.88982e-20	4.7247e-19	2.364e-18	1.1167e-17
P4	19-4-7-2-4-M-S4	NA	3	0.68	0.54	0.81	0	0	0	0	0	1.99e-43	2.2101e-39	5.20308e-36	3.93468e-33	1.24942e-30	2.00027e-28	1.83958e-26	1.07009e-24	4.23619e-23	1.20801e-21	2.59584e-20	4.35895e-19	5.89236e-18	6.57178e-17	6.17341e-16	4.97038e-15	3.48126e-14	2.14847e-13	1.18138e-12	5.84409e-12	2.62302e-11	1.07621e-10	4.06333e-10	1.42014e-09	4.61892e-09	1.40467e-08	4.01135e-08	1.07988e-07	2.75014e-07	6.64686e-07	1.52909e-06	3.35706e-06	7.05124e-06	1.42014e-05	2.74824e-05	5.12006e-05	9.19945e-05	0.000159673
P4	19-4-4-1-4-T-S10	NA	4	0.08	0.05	0.11	0	3.68169e-09	1.79804e-05	0.00116966	0.0129605	0.0543663	0.123221	0.182427	0.197579	0.168407	0.118743	0.0717691	0.0381724	0.0182266	0.00793481	0.00318842	0.00119433	0.00042043	0.000140023	4.43688e-05	1.34397e-05	3.90746e-06	1.09422e-06	2.96026e-07	7.75735e-08	1.97358e-08	4.8847e-09	1.17827e-09	2.77441e-10	6.38613e-11	1.43882e-11	3.17669e-12	6.88022e-13	1.46319e-13	3.05802e-14	6.28588e-15	1.27171e-15	2.53393e-16	4.97559e-17	9.63346e-18	1.84004e-18	3.4689e-19	6.45741e-20
P4	19-4-5-2-4-M-S29	NA	4	0.82	0.7	0.93	0	0	0	0	0	0	0	0	0	0	0	0	0	0	4e-45	1.491e-42	3.27726e-40	4.85902e-38	5.08267e-36	3.89417e-34	2.25582e-32	1.01509e-30	3.63192e-29	1.0543e-27	2.52712e-26	5.07965e-25	8.67973e-24	1.2761e-22	1.63172e-21	1.83218e-20	1.82224e-19	1.61787e-18	1.29136e-17	9.32586e-17	6.12922e-16	3.68554e-15	2.03745e-14	1.04019e-13	4.92434e-13	2.16994e-12	8.9315e-12	3.44499e-11	1.24894e-10
P4	19-4-6-2-4-M-S30	NA	4	0.9	0.81	1	0	0	0	0	0	0	0	0	0	0	0	0	0	0	0	4.6e-44	7.934e-42	9.42263e-40	8.0922e-38	5.20431e-36	2.58146e-34	1.01274e-32	3.21137e-31	8.38639e-30	1.83343e-28	3.40411e-27	5.43613e-26	7.55107e-25	9.21514e-24	9.96919e-23	9.63774e-22	8.38678e-21	6.61256e-20	4.75209e-19	3.12961e-18	1.89819e-17	1.06511e-16	5.55214e-16	2.69896e-15	1.22781e-14	5.24425e-14	2.10939e-13	8.0125e-13
P4	19-4-7-2-4-M-S4	NA	4	0.62	0.51	0.73	0	0	0	0	0	0	0	4.96e-43	2.31372e-39	3.52002e-36	2.21201e-33	6.79484e-31	1.15538e-28	1.19519e-26	8.0945e-25	3.80412e-23	1.30017e-21	3.35807e-20	6.76581e-19	1.09207e-17	1.44432e-16	1.59551e-15	1.49673e-14	1.20952e-13	8.52581e-13	5.29994e-12	2.93371e-11	1.45848e-10	6.56201e-10	2.69024e-09	1.01118e-08	3.5039e-08	1.12495e-07	3.36156e-07	9.38802e-07	2.45962e-06	6.06628e-06	1.4129e-05	3.11674e-05	6.52915e-05	0.000130213	0.000247796	0.000450917
P4	19-4-4-1-4-T-S10	NA	5	0.02	0.01	0.05	0	0.431547	0.245625	0.139669	0.0793429	0.0450294	0.0255307	0.0144612	0.00818321	0.00462611	0.00261264	0.00147406	0.000830847	0.000467837	0.000263168	0.00014789	8.30245e-05	4.65625e-05	2.60871e-05	1.46007e-05	8.16359e-06	4.55978e-06	2.54425e-06	1.41817e-06	7.89675e-07	4.39256e-07	2.44081e-07	1.35487e-07	7.51286e-08	4.16155e-08	2.30276e-08	1.27286e-08	7.02829e-09	3.87664e-09	2.13597e-09	1.17563e-09	6.4636e-10	3.54985e-10	1.94748e-10	1.06724e-10	5.84218e-11	3.19457e-11	1.74489e-11
P4	19-4-5-2-4-M-S29	NA	5	0.81	0.66	0.98	0	0	0	3e-45	2.27907e-40	1.40663e-36	1.62682e-33	5.92236e-31	9.24934e-29	7.56692e-27	3.71649e-25	1.20781e-23	2.7906e-22	4.84077e-21	6.57741e-20	7.23958e-19	6.63209e-18	5.17003e-17	3.49306e-16	2.07715e-15	1.10136e-14	5.26504e-14	2.29108e-13	9.15026e-13	3.37843e-12	1.16048e-11	3.72927e-11	1.12675e-10	3.21484e-10	8.69642e-10	2.23823e-09	5.49849e-09	1.29303e-08	2.91837e-08	6.33687e-08	1.32666e-07	2.68326e-07	5.25264e-07	9.96859e-07	1.83699e-06	3.2917e-06	5.74312e-06	9.76846e-06
P4	19-4-6-2-4-M-S30	NA	5	0.2	0.1	0.3	0	9.49606e-09	1.58321e-06	2.64028e-05	0.000171462	0.00066386	0.00185259	0.0041231	0.00777409	0.0129115	0.0193981	0.0268681	0.0347932	0.0425745	0.0496359	0.055498	0.0598258	0.0624462	0.0633407	0.0626211	0.060495	0.0572295	0.0531164	0.0484446	0.043479	0.0384476	0.0335338	0.0288762	0.0245705	0.0206746	0.0172151	0.0141938	0.0115944	0.00938811	0.00753864	0.00600582	0.00474882	0.0037281	0.0029068	0.00225166	0.00173328	0.00132625	0.00100895
P4	19-4-7-2-4-M-S4	NA	5	0.27	0.14	0.4	0	7.46627e-11	2.68954e-08	7.26919e-07	6.80146e-06	3.55746e-05	0.000128764	0.000361425	0.000842021	0.00170117	0.00307105	0.00506077	0.00773356	0.011091	0.0150672	0.019533	0.0243084	0.0291816	0.0339293	0.038337	0.042216	0.045416	0.0478325	0.049409	0.0501356	0.0500431	0.0491963	0.0476851	0.0456156	0.0431022	0.0402604	0.0372008	0.034025	0.030822	0.0276675	0.0246224	0.0217337	0.0190349	0.0165478	0.014284	0.0122466	0.0104319	0.0088309
P4	19-4-4-1-4-T-S10	NA	6	0.48	0.42	0.55	0	0	0	0	0	0	0	0	0	0	0	8e-45	8.4528e-41	3.1745e-37	5.29463e-34	4.38427e-31	1.97187e-28	5.18423e-26	8.46765e-24	9.04174e-22	6.58995e-20	3.40124e-18	1.28316e-16	3.63681e-15	7.93157e-14	1.35929e-12	1.86476e-11	2.08175e-10	1.91905e-09	1.48004e-08	9.66262e-08	5.39705e-07	2.60388e-06	1.09462e-05	4.04134e-05	0.00013199	0.000383875	0.00100023	0.00234803	0.00499146	0.00965479	0.0170669	0.0276847
P4	19-4-5-2-4-M-S29	NA	6	0.04	0.03	0.06	0	0.00026573	0.0363671	0.208911	0.326464	0.249276	0.12072	0.0426144	0.0119144	0.00278346	0.000563595	0.000101517	1.65825e-05	2.49254e-06	3.48688e-07	4.58083e-08	5.69237e-09	6.7307e-10	7.60962e-11	8.26007e-12	8.63806e-13	8.72852e-14	8.54387e-15	8.11913e-16	7.50458e-17	6.75821e-18	5.93819e-19	5.09754e-20	4.28002e-21	3.51851e-22	2.83456e-23	2.23971e-24	1.73695e-25	1.32305e-26	9.90385e-28	7.28975e-29	5.27875e-30	3.7621e-31	2.64002e-32	1.82482e-33	1.24284e-34	8.34309e-36	5.52192e-37
P4	19-4-6-2-4-M-S30	NA	6	0.02	0.01	0.03	0	0.454515	0.375785	0.130444	0.0316486	0.00629636	0.00110286	0.000176653	2.64677e-05	3.76398e-06	5.1314e-07	6.754e-08	8.62776e-09	1.0739e-09	1.30648e-10	1.55727e-11	1.82223e-12	2.09658e-13	2.37499e-14	2.65176e-15	2.92099e-16	3.17681e-17	3.41357e-18	3.62607e-19	3.80968e-20	3.96061e-21	4.07585e-22	4.1534e-23	4.19225e-24	4.19239e-25	4.1548e-26	4.08136e-27	3.97468e-28	3.83806e-29	3.67533e-30	3.49081e-31	3.28877e-32	3.07382e-33	2.85032e-34	2.62254e-35	2.39439e-36	2.16939e-37	1.95067e-38
P4	19-4-7-2-4-M-S4	NA	6	0.01	0.01	0.01	0	0.900615	0.0895589	0.00885987	0.00087193	8.53608e-05	8.31283e-06	8.05272e-07	7.75935e-08	7.43683e-09	7.0895e-10	6.72201e-11	6.3391e-12	5.94547e-13	5.54578e-14	5.14454e-15	4.74597e-16	4.35397e-17	3.97207e-18	3.60332e-19	3.25035e-20	2.91536e-21	2.59998e-22	2.30544e-23	2.03251e-24	1.78152e-25	1.55242e-26	1.34487e-27	1.15822e-28	9.91579e-30	8.4386e-31	7.13858e-32	6.00256e-33	5.01675e-34	4.16744e-35	3.44073e-36	2.82327e-37	2.30236e-38	1.86586e-39	1.50268e-40	1.2026e-41	9.56e-43	7.6e-44
P4	19-4-4-1-4-T-S10	NA	7	0.05	0.02	0.07	0	0.00623266	0.0854393	0.207907	0.248897	0.201766	0.127688	0.0680597	0.0319698	0.0136266	0.00537645	0.00199178	0.000700144	0.000235392	7.61635e-05	2.38332e-05	7.24134e-06	2.14318e-06	6.19532e-07	1.75311e-07	4.86535e-08	1.32642e-08	3.55725e-09	9.39584e-10	2.4468e-10	6.28784e-11	1.59586e-11	4.00305e-12	9.93037e-13	2.43761e-13	5.92391e-14	1.42592e-14	3.40102e-15	8.04099e-16	1.88513e-16	4.38372e-17	1.01142e-17	2.31594e-18	5.26414e-19	1.18803e-19	2.66263e-20	5.92737e-21	1.31085e-21
P4	19-4-5-2-4-M-S29	NA	7	0.02	0.01	0.04	0	0.290292	0.326847	0.206503	0.102836	0.0449004	0.0180232	0.00682148	0.00247141	0.000865474	0.000294914	9.82474e-05	3.21108e-05	1.03237e-05	3.27165e-06	1.02366e-06	3.16641e-07	9.69328e-08	2.93934e-08	8.83534e-09	2.6343e-09	7.79478e-10	2.29002e-10	6.68251e-11	1.93757e-11	5.58364e-12	1.5997e-12	4.55739e-13	1.29134e-13	3.63994e-14	1.02081e-14	2.84875e-15	7.91189e-16	2.18713e-16	6.01842e-17	1.6487e-17	4.49672e-18	1.22117e-18	3.30228e-19	8.89277e-20	2.38489e-20	6.36991e-21	1.69454e-21
P4	19-4-6-2-4-M-S30	NA	7	0.15	0.1	0.21	0	2.47007e-15	1.91604e-10	8.36022e-08	4.36817e-06	7.12644e-05	0.000556334	0.00260964	0.00842628	0.0204445	0.0395728	0.0637734	0.0883059	0.107608	0.117565	0.116869	0.106971	0.0910338	0.0726106	0.0546497	0.0390341	0.0265876	0.0173425	0.0108721	0.00657144	0.00384021	0.00217499	0.00119649	0.000640547	0.000334294	0.000170339	8.48626e-05	4.13884e-05	1.97834e-05	9.27755e-06	4.27256e-06	1.93394e-06	8.61075e-07	3.77402e-07	1.62936e-07	6.93359e-08	2.90986e-08	1.20501e-08
P4	19-4-7-2-4-M-S4	NA	7	0.02	0.01	0.03	0	0.502106	0.293065	0.127983	0.0495617	0.0179498	0.00622577	0.00209427	0.000688428	0.000222218	7.06696e-05	2.21947e-05	6.89575e-06	2.12229e-06	6.47687e-07	1.9616e-07	5.89967e-08	1.76296e-08	5.2366e-09	1.54669e-09	4.54401e-10	1.32822e-10	3.86359e-11	1.11863e-11	3.22426e-12	9.25293e-13	2.6442e-13	7.52522e-14	2.13303e-14	6.02234e-15	1.69377e-15	4.74568e-16	1.3247e-16	3.68419e-17	1.0209e-17	2.81881e-18	7.75539e-19	2.12623e-19	5.80902e-20	1.58157e-20	4.29117e-21	1.16031e-21	3.1268e-22
P42	19-40-9-1-42-T-S20	NA	1	0.99	0.96	1	0	0	0	0	0	0	0	0	0	0	0	0	0	0	0	0	0	0	0	0	0	0	0	0	0	0	0	0	0	0	0	0	0	0	0	0	0	0	0	0	0	0	0
P42	19-40-11-2-42-T-S25	NA	1	0.72	0.65	0.79	0	0	0	0	0	0	0	0	0	0	0	0	0	0	0	0	0	0	0	0	0	0	0	0	0	0	2.37e-43	8.7491e-41	2.31134e-38	4.47843e-36	6.49826e-34	7.1943e-32	6.18105e-30	4.18483e-28	2.26429e-26	9.91669e-25	3.55682e-23	1.05605e-21	2.62129e-20	5.48912e-19	9.77926e-18	1.49386e-16	1.97085e-15
P42	19-40-12-2-42-M-S26	NA	1	1	1	1	0	0	0	0	0	0	0	0	0	0	0	0	0	0	0	0	0	0	0	0	0	0	0	0	0	0	0	0	0	0	0	0	0	0	0	0	0	0	0	0	0	0	0
P42	19-40-9-1-42-T-S20	NA	2	0.43	0.35	0.5	0	0	0	0	0	2.86e-43	4.58176e-38	8.85797e-34	3.63914e-30	4.57799e-27	2.26307e-24	5.25197e-22	6.52533e-20	4.79572e-18	2.25298e-16	7.19466e-15	1.64105e-13	2.7842e-12	3.63346e-11	3.75141e-10	3.13804e-09	2.17032e-08	1.26293e-07	6.27768e-07	2.70093e-06	1.01754e-05	3.39124e-05	0.000100893	0.000270126	0.000655556	0.00145147	0.00294919	0.00552823	0.00960601	0.0155408	0.0235021	0.0333448	0.0445341	0.0561615	0.0670656	0.0760352	0.0820423	0.08444
P42	19-40-11-2-42-T-S25	NA	2	0.82	0.69	0.99	0	0	0	0	0	7.57e-43	3.3475e-39	3.72469e-36	1.50805e-33	2.82056e-31	2.8684e-29	1.78153e-27	7.36341e-26	2.16173e-24	4.74196e-23	8.0909e-22	1.10909e-20	1.25424e-19	1.19609e-18	9.79696e-18	7.00021e-17	4.42174e-16	2.4974e-15	1.27379e-14	5.91784e-14	2.52334e-13	9.94112e-13	3.64013e-12	1.24538e-11	3.99996e-11	1.21117e-10	3.47072e-10	9.44488e-10	2.44851e-09	6.06416e-09	1.43861e-08	3.27682e-08	7.18211e-08	1.5178e-07	3.0985e-07	6.12076e-07	1.17184e-06	2.17761e-06
P42	19-40-12-2-42-M-S26	NA	2	1	0.99	1	0	0	0	0	0	0	0	0	0	0	0	0	0	0	0	0	0	0	0	0	0	0	0	0	0	0	0	0	0	0	0	0	0	0	0	0	0	0	0	0	0	0	0
P42	19-40-9-1-42-T-S20	NA	3	0.87	0.76	1	1e-40	1e-40	1e-40	1e-40	1e-40	1e-40	1e-40	1e-40	1e-40	1e-40	1.00184e-40	1.7819e-40	1.84781e-38	2.63123e-36	2.46921e-34	1.61e-32	7.6439e-31	2.74595e-29	7.70472e-28	1.73412e-26	3.20208e-25	4.94504e-24	6.49341e-23	7.35469e-22	7.27573e-21	6.35582e-20	4.95052e-19	3.46771e-18	2.20123e-17	1.27494e-16	6.77931e-16	3.32778e-15	1.51556e-14	6.43306e-14	2.55556e-13	9.53713e-13	3.35518e-12	1.11625e-11	3.52224e-11	1.05696e-10	3.02389e-10	8.26674e-10	2.16419e-09
P42	19-40-11-2-42-T-S25	NA	3	0.31	0.13	0.49	1e-40	2.75655e-08	1.42225e-06	1.30571e-05	5.91153e-05	0.000181666	0.000436885	0.000887049	0.00159108	0.00259593	0.00393022	0.00560072	0.00759169	0.00986658	0.0123715	0.0150397	0.0177968	0.0205653	0.0232695	0.0258389	0.0282114	0.0303348	0.0321687	0.033684	0.0348638	0.0357014	0.0362003	0.0363723	0.0362359	0.0358155	0.035139	0.0342372	0.0331422	0.0318864	0.0305015	0.0290181	0.0274647	0.0258675	0.0242503	0.0226338	0.0210364	0.0194733	0.0179573
P42	19-40-12-2-42-M-S26	NA	3	0.82	0.72	0.92	1e-40	1e-40	1e-40	1e-40	1e-40	1e-40	1e-40	1e-40	1e-40	1e-40	1e-40	1e-40	1e-40	1e-40	1e-40	1e-40	1e-40	1.0003e-40	1.05798e-40	8.89113e-40	7.91343e-38	6.0001e-36	3.5413e-34	1.66108e-32	6.31178e-31	1.97583e-29	5.17148e-28	1.14673e-26	2.17954e-25	3.58814e-24	5.16483e-23	6.55541e-22	7.39312e-21	7.46021e-20	6.77819e-19	5.57727e-18	4.17792e-17	2.86305e-16	1.80285e-15	1.04744e-14	5.63603e-14	2.81847e-13	1.31418e-12
P42	19-40-9-1-42-T-S20	NA	4	0.78	0.71	0.85	0	0	0	0	0	0	0	0	0	0	0	0	0	0	0	0	0	0	0	0	0	0	0	0	0	0	0	0	0	1e-45	3.73e-43	9.4426e-41	1.80388e-38	2.64288e-36	3.01614e-34	2.71961e-32	1.96287e-30	1.1476e-28	5.49505e-27	2.17689e-25	7.20179e-24	2.00701e-22	4.74949e-21
P42	19-40-11-2-42-T-S25	NA	4	0.62	0.5	0.75	0	0	0	0	0	8.4e-43	1.35507e-38	4.26672e-35	4.05895e-32	1.54744e-29	2.86721e-27	2.96281e-25	1.89004e-23	8.04011e-22	2.42168e-20	5.41605e-19	9.34558e-18	1.28378e-16	1.44087e-15	1.35034e-14	1.07631e-13	7.41193e-13	4.46983e-12	2.38838e-11	1.14235e-10	4.93482e-10	1.94067e-09	6.99661e-09	2.32697e-08	7.17933e-08	2.06514e-07	5.56353e-07	1.4095e-06	3.37058e-06	7.6338e-06	1.64251e-05	3.36701e-05	6.59279e-05	0.000123599	0.000222354	0.000384626	0.00064093	0.00103067
P42	19-40-12-2-42-M-S26	NA	4	0.58	0.54	0.62	0	0	0	0	0	0	0	0	0	0	0	0	0	0	0	0	0	0	0	0	0	0	0	0	0	0	0	1.4e-44	3.5875e-41	5.63747e-38	5.62645e-35	3.66665e-32	1.59978e-29	4.78049e-27	9.9876e-25	1.48661e-22	1.60374e-20	1.27384e-18	7.55802e-17	3.39455e-15	1.16832e-13	3.11637e-12	6.51006e-11
P42	19-40-9-1-42-T-S20	NA	5	0.01	0.01	0.01	0	0.996071	0.00392489	4.83818e-06	3.68115e-09	2.13902e-12	1.04368e-15	4.49783e-19	1.76446e-22	6.42483e-26	2.2004e-29	7.15562e-33	2.22498e-36	6.65006e-40	1.92e-43	0	0	0	0	0	0	0	0	0	0	0	0	0	0	0	0	0	0	0	0	0	0	0	0	0	0	0	0
P42	19-40-11-2-42-T-S25	NA	5	0.01	0.01	0.01	0	0.940141	0.0562891	0.00335948	0.000199866	1.18528e-05	7.00658e-07	4.12857e-08	2.42492e-09	1.41971e-10	8.28506e-12	4.81928e-13	2.7942e-14	1.61483e-15	9.30209e-17	5.3409e-18	3.05647e-19	1.74345e-20	9.91224e-22	5.61682e-23	3.17232e-24	1.7858e-25	1.00192e-26	5.60274e-28	3.12258e-29	1.73449e-30	9.60235e-32	5.29809e-33	2.91346e-34	1.59669e-35	8.7212e-37	4.74737e-38	2.57544e-39	1.39247e-40	7.503e-42	4.04e-43	2.1e-44	1e-45	0	0	0	0	0
P42	19-40-12-2-42-M-S26	NA	5	0.99	0.97	1	0	0	0	0	0	0	0	0	0	0	0	0	0	0	0	0	0	0	0	0	0	0	0	0	0	0	0	0	0	0	0	0	0	0	0	0	0	0	0	0	0	0	0
P42	19-40-9-1-42-T-S20	NA	6	0.02	0.01	0.03	0	0.392345	0.342785	0.168117	0.0650144	0.0220525	0.0068795	0.00202437	0.000570448	0.00015544	4.12303e-05	1.06963e-05	2.72356e-06	6.82458e-07	1.68636e-07	4.11588e-08	9.93553e-09	2.37464e-09	5.62435e-10	1.3211e-10	3.07937e-11	7.12664e-12	1.63834e-12	3.74272e-13	8.49945e-14	1.91932e-14	4.31087e-15	9.6328e-16	2.1419e-16	4.74009e-17	1.0442e-17	2.29015e-18	5.0013e-19	1.08764e-19	2.35576e-20	5.08218e-21	1.09218e-21	2.33826e-22	4.98757e-23	1.05998e-23	2.24469e-24	4.73685e-25	9.9613e-26
P42	19-40-11-2-42-T-S25	NA	6	0.77	0.6	0.96	0	0	1.95e-43	1.85996e-37	2.88534e-33	4.67389e-30	1.81321e-27	2.62303e-25	1.84306e-23	7.45898e-22	1.95336e-20	3.59681e-19	4.95098e-18	5.33744e-17	4.67254e-16	3.41831e-15	2.13869e-14	1.16623e-13	5.63013e-13	2.43812e-12	9.5766e-12	3.44434e-11	1.14361e-10	3.53021e-10	1.0194e-09	2.7686e-09	7.10594e-09	1.73086e-08	4.01625e-08	8.90755e-08	1.89407e-07	3.8718e-07	7.62761e-07	1.45142e-06	2.67306e-06	4.77368e-06	8.28055e-06	1.39737e-05	2.2974e-05	3.68472e-05	5.77236e-05	8.84252e-05	0.000132595
P42	19-40-12-2-42-M-S26	NA	6	0.01	0.01	0.02	0	0.842497	0.13861	0.0168894	0.00180615	0.000178761	1.67652e-05	1.50866e-06	1.31229e-07	1.10861e-08	9.12448e-10	7.33301e-11	5.7635e-12	4.43536e-13	3.34489e-14	2.47358e-15	1.79462e-16	1.27783e-17	8.93211e-19	6.13026e-20	4.13156e-21	2.73458e-22	1.77753e-23	1.13475e-24	7.11397e-26	4.37973e-27	2.64759e-28	1.5714e-29	9.15603e-31	5.23654e-32	2.93926e-33	1.61889e-34	8.74789e-36	4.63671e-37	2.41022e-38	1.22842e-39	6.1373e-41	3.004e-42	1.44e-43	7e-45	0	0	0
P42	19-40-9-1-42-T-S20	NA	7	0.54	0.49	0.59	0	0	0	0	0	0	0	0	0	0	0	0	0	0	0	0	0	0	0	0	3.59e-43	1.00027e-39	1.54743e-36	1.40092e-33	7.76422e-31	2.74051e-28	6.37929e-26	1.01006e-23	1.11823e-21	8.87207e-20	5.15754e-18	2.24106e-16	7.41147e-15	1.89628e-13	3.81014e-12	6.09424e-11	7.85696e-10	8.25891e-09	7.15298e-08	5.15424e-07	3.11776e-06	1.59636e-05	6.97209e-05
P42	19-40-11-2-42-T-S25	NA	7	0.05	0.02	0.07	0	0.00562846	0.079275	0.198383	0.244465	0.204178	0.133254	0.0733163	0.0355827	0.015685	0.00640636	0.00245917	0.000896571	0.000312942	0.000105224	3.42512e-05	1.08359e-05	3.34263e-06	1.00812e-06	2.97926e-07	8.64386e-08	2.46609e-08	6.9282e-09	1.91895e-09	5.2457e-10	1.41654e-10	3.78178e-11	9.98912e-12	2.61215e-12	6.76627e-13	1.73706e-13	4.42166e-14	1.11649e-14	2.79758e-15	6.95853e-16	1.71869e-16	4.21652e-17	1.02774e-17	2.48954e-18	5.99425e-19	1.43492e-19	3.41574e-20	8.08677e-21
P42	19-40-12-2-42-M-S26	NA	7	0.01	0.01	0.01	0	0.999953	4.68624e-05	2.11309e-09	9.16474e-14	3.82198e-18	1.53207e-22	5.90129e-27	2.18346e-31	7.75748e-36	2.64555e-40	8e-45	0	0	0	0	0	0	0	0	0	0	0	0	0	0	0	0	0	0	0	0	0	0	0	0	0	0	0	0	0	0	0
P42	19-40-9-1-42-T-S20	NA	8	0.01	0.01	0.01	0	0.977819	0.0219053	0.000274114	2.6913e-06	2.30613e-08	1.80837e-10	1.33093e-12	9.3332e-15	6.29725e-17	4.11508e-19	2.61686e-21	1.62504e-23	9.88032e-26	5.89382e-28	3.455e-30	1.99288e-32	1.1323e-34	6.34266e-37	3.50528e-39	1.9125e-41	1.04e-43	0	0	0	0	0	0	0	0	0	0	0	0	0	0	0	0	0	0	0	0	0
P42	19-40-11-2-42-T-S25	NA	8	0.04	0.02	0.06	0	0.0328067	0.200877	0.291335	0.234037	0.135898	0.0642219	0.0263124	0.00970612	0.00330301	0.00105433	0.000319442	9.26751e-05	2.5916e-05	7.02192e-06	1.851e-06	4.76257e-07	1.19935e-07	2.96267e-08	7.19224e-09	1.71862e-09	4.04778e-10	9.40753e-11	2.1597e-11	4.90181e-12	1.10075e-12	2.44731e-13	5.3904e-14	1.17682e-14	2.54783e-15	5.47249e-16	1.16658e-16	2.46901e-17	5.18963e-18	1.08364e-18	2.24843e-19	4.63692e-20	9.50647e-21	1.938e-21	3.92915e-22	7.92376e-23	1.58971e-23	3.17344e-24
P42	19-40-12-2-42-M-S26	NA	8	0.01	0.01	0.01	0	0.913474	0.0862774	0.000247314	1.65203e-07	4.86974e-11	8.41651e-15	9.92319e-19	8.73428e-23	6.08221e-27	3.48559e-31	1.69062e-35	7.08473e-40	2.7e-44	0	0	0	0	0	0	0	0	0	0	0	0	0	0	0	0	0	0	0	0	0	0	0	0	0	0	0	0	0
P43	19-41-7-2-43-T-S27	NA	1	0.96	0.96	0.97	0	0	0	0	0	0	0	0	0	0	0	0	0	0	0	0	0	0	0	0	0	0	0	0	0	0	0	0	0	0	0	0	0	0	0	0	0	0	0	0	0	0	0
P43	19-41-8-2-43-T-S28	NA	1	1	1	1	0	0	0	0	0	0	0	0	0	0	0	0	0	0	0	0	0	0	0	0	0	0	0	0	0	0	0	0	0	0	0	0	0	0	0	0	0	0	0	0	0	0	0
P43	19-41-10-2-43-M-S29	NA	1	1	1	1	0	0	0	0	0	0	0	0	0	0	0	0	0	0	0	0	0	0	0	0	0	0	0	0	0	0	0	0	0	0	0	0	0	0	0	0	0	0	0	0	0	0	0
P43	19-41-12-2-43-M-S30	NA	1	1	1	1	0	0	0	0	0	0	0	0	0	0	0	0	0	0	0	0	0	0	0	0	0	0	0	0	0	0	0	0	0	0	0	0	0	0	0	0	0	0	0	0	0	0	0
P43	19-41-13-2-43-M-S31	NA	1	1	1	1	0	0	0	0	0	0	0	0	0	0	0	0	0	0	0	0	0	0	0	0	0	0	0	0	0	0	0	0	0	0	0	0	0	0	0	0	0	0	0	0	0	0	0
P43	19-41-14-2-43-M-S32	NA	1	1	1	1	0	0	0	0	0	0	0	0	0	0	0	0	0	0	0	0	0	0	0	0	0	0	0	0	0	0	0	0	0	0	0	0	0	0	0	0	0	0	0	0	0	0	0
P43	19-41-7-2-43-T-S27	NA	2	0.53	0.51	0.54	0	0	0	0	0	0	0	0	0	0	0	0	0	0	0	0	0	0	0	0	0	0	0	0	0	0	0	0	0	0	0	0	0	0	0	0	0	4.5363e-41	1.19113e-35	1.07311e-30	3.47247e-26	4.20989e-22	1.98822e-18
P43	19-41-8-2-43-T-S28	NA	2	0.81	0.79	0.83	0	0	0	0	0	0	0	0	0	0	0	0	0	0	0	0	0	0	0	0	0	0	0	0	0	0	0	0	0	0	0	0	0	0	0	0	0	0	0	0	0	0	0
P43	19-41-10-2-43-M-S29	NA	2	1	1	1	0	0	0	0	0	0	0	0	0	0	0	0	0	0	0	0	0	0	0	0	0	0	0	0	0	0	0	0	0	0	0	0	0	0	0	0	0	0	0	0	0	0	0
P43	19-41-12-2-43-M-S30	NA	2	1	1	1	0	0	0	0	0	0	0	0	0	0	0	0	0	0	0	0	0	0	0	0	0	0	0	0	0	0	0	0	0	0	0	0	0	0	0	0	0	0	0	0	0	0	0
P43	19-41-13-2-43-M-S31	NA	2	1	1	1	0	0	0	0	0	0	0	0	0	0	0	0	0	0	0	0	0	0	0	0	0	0	0	0	0	0	0	0	0	0	0	0	0	0	0	0	0	0	0	0	0	0	0
P43	19-41-14-2-43-M-S32	NA	2	1	1	1	0	0	0	0	0	0	0	0	0	0	0	0	0	0	0	0	0	0	0	0	0	0	0	0	0	0	0	0	0	0	0	0	0	0	0	0	0	0	0	0	0	0	0
P43	19-41-7-2-43-T-S27	NA	3	0.42	0.38	0.46	0	0	0	0	0	0	0	0	0	0	0	0	0	0	3e-45	8.5359e-41	9.19113e-37	4.21547e-33	9.05292e-30	9.85389e-27	5.81311e-24	1.96792e-21	4.01536e-19	5.1527e-17	4.31548e-15	2.43675e-13	9.54551e-12	2.66075e-10	5.39768e-09	8.13103e-08	9.2609e-07	8.10542e-06	5.53188e-05	0.000298334	0.00128674	0.00448736	0.0127804	0.0299998	0.0585254	0.0956226	0.131775	0.154166	0.154039
P43	19-41-8-2-43-T-S28	NA	3	0.81	0.76	0.86	0	0	0	0	0	0	0	0	0	0	0	0	0	0	0	0	0	0	0	0	0	0	0	0	0	0	0	0	0	0	0	0	0	0	0	0	0	0	0	4e-45	1.341e-42	3.15075e-40	5.86253e-38
P43	19-41-10-2-43-M-S29	NA	3	0.64	0.53	0.74	0	0	0	0	0	0	0	0	6.9e-44	1.827e-40	1.89553e-37	9.22345e-35	2.40032e-32	3.69121e-30	3.62461e-28	2.41675e-26	1.14973e-24	4.06389e-23	1.10368e-21	2.36865e-20	4.11378e-19	5.90024e-18	7.11157e-17	7.31292e-16	6.5009e-15	5.05395e-14	3.47133e-13	2.12565e-12	1.1698e-11	5.82758e-11	2.64497e-10	1.10013e-09	4.21543e-09	1.49516e-08	4.93027e-08	1.51744e-07	4.37509e-07	1.1856e-06	3.02897e-06	7.31608e-06	1.67501e-05	3.6438e-05	7.54845e-05
P43	19-41-12-2-43-M-S30	NA	3	0.86	0.8	0.93	0	0	0	0	0	0	0	0	0	0	0	0	0	0	0	0	0	0	0	0	0	0	0	0	0	0	0	0	0	0	0	0	0	0	0	0	0	3e-45	3.95e-43	5.834e-41	6.98318e-39	6.83992e-37	5.53209e-35
P43	19-41-13-2-43-M-S31	NA	3	0.62	0.56	0.69	0	0	0	0	0	0	0	0	0	0	0	0	0	0	0	0	0	0	0	4.79e-43	3.46983e-40	1.6029e-37	4.92578e-35	1.04333e-32	1.57103e-30	1.72801e-28	1.42202e-26	8.943e-25	4.38007e-23	1.69918e-21	5.30095e-20	1.34821e-18	2.83027e-17	4.95945e-16	7.32831e-15	9.21701e-14	9.95153e-13	9.29601e-12	7.5671e-11	5.40337e-10	3.40528e-09	1.9048e-08	9.50672e-08
P43	19-41-14-2-43-M-S32	NA	3	0.75	0.68	0.82	0	0	0	0	0	0	0	0	0	0	0	0	0	0	0	0	0	0	0	0	0	0	0	0	0	6e-45	1.558e-42	3.55816e-40	6.08491e-38	7.94732e-36	8.06885e-34	6.47061e-32	4.15803e-30	2.1693e-28	9.29842e-27	3.31033e-25	9.88617e-24	2.49938e-22	5.39421e-21	1.00153e-19	1.61118e-18	2.26061e-17	2.78336e-16
P43	19-41-7-2-43-T-S27	NA	4	0.01	0.01	0.02	0	0.70846	0.23911	0.0448943	0.00658599	0.000839637	9.75338e-05	1.05866e-05	1.08994e-06	1.07469e-07	1.02148e-08	9.40294e-10	8.41101e-11	7.32978e-12	6.235e-13	5.18499e-14	4.22029e-15	3.36539e-16	2.63126e-17	2.01835e-18	1.51967e-19	1.12358e-20	8.16024e-22	5.82321e-23	4.08392e-24	2.81525e-25	1.90782e-26	1.27112e-27	8.32694e-29	5.36367e-30	3.39717e-31	2.11571e-32	1.29558e-33	7.80078e-35	4.61795e-36	2.68768e-37	1.53777e-38	8.64866e-40	4.781e-41	2.598e-42	1.39e-43	7e-45	0
P43	19-41-8-2-43-T-S28	NA	4	0.01	0.01	0.01	0	0.919055	0.0744698	0.0059636	0.00047193	3.69009e-05	2.85062e-06	2.17535e-07	1.63968e-08	1.22061e-09	8.97279e-11	6.51265e-12	4.66673e-13	3.30094e-14	2.3045e-15	1.58771e-16	1.07935e-17	7.23927e-19	4.78969e-20	3.12564e-21	2.01152e-22	1.27646e-23	7.98578e-25	4.92487e-26	2.99346e-27	1.79304e-28	1.0582e-29	6.15232e-31	3.52325e-32	1.98701e-33	1.10343e-34	6.03246e-36	3.24627e-37	1.7192e-38	8.95895e-40	4.5929e-41	2.316e-42	1.15e-43	6e-45	0	0	0	0
P43	19-41-10-2-43-M-S29	NA	4	0.99	0.98	1	0	0	0	0	0	0	0	0	0	0	0	0	0	0	0	0	0	0	0	0	0	0	0	0	0	0	0	0	0	0	0	0	0	0	0	0	0	0	0	0	0	0	0
P43	19-41-12-2-43-M-S30	NA	4	0.99	0.98	1	0	0	0	0	0	0	0	0	0	0	0	0	0	0	0	0	0	0	0	0	0	0	0	0	0	0	0	0	0	0	0	0	0	0	0	0	0	0	0	0	0	0	0
P43	19-41-13-2-43-M-S31	NA	4	1	0.99	1	0	0	0	0	0	0	0	0	0	0	0	0	0	0	0	0	0	0	0	0	0	0	0	0	0	0	0	0	0	0	0	0	0	0	0	0	0	0	0	0	0	0	0
P43	19-41-14-2-43-M-S32	NA	4	1	0.99	1	0	0	0	0	0	0	0	0	0	0	0	0	0	0	0	0	0	0	0	0	0	0	0	0	0	0	0	0	0	0	0	0	0	0	0	0	0	0	0	0	0	0	0
P43	19-41-7-2-43-T-S27	NA	5	0.29	0.25	0.33	0	0	0	0	0	0	3.5334e-41	3.39144e-35	3.17574e-30	5.00523e-26	1.92669e-22	2.36216e-19	1.12209e-16	2.39655e-14	2.58334e-12	1.54028e-10	5.46874e-09	1.22812e-07	1.83377e-06	1.89822e-05	0.000141117	0.000776467	0.00324494	0.010533	0.0270784	0.0560829	0.0949953	0.133355	0.156994	0.156638	0.133706	0.098474	0.0630563	0.0353485	0.0174567	0.00763785	0.00297607	0.0010376	0.000325088	9.18906e-05	2.35187e-05	5.46846e-06	1.15866e-06
P43	19-41-8-2-43-T-S28	NA	5	0.42	0.37	0.47	0	0	0	0	0	0	0	0	0	0	2.8e-44	5.90004e-40	4.11532e-36	1.12883e-32	1.39555e-29	8.66325e-27	2.9461e-24	5.89343e-22	7.35605e-20	6.01879e-18	3.36577e-16	1.333e-14	3.85507e-13	8.35979e-12	1.39107e-10	1.8125e-09	1.88246e-08	1.58325e-07	1.09358e-06	6.2817e-06	3.03467e-05	0.000124553	0.000438295	0.00133335	0.00353307	0.00821024	0.0168372	0.0306456	0.0497655	0.0724492	0.094974	0.112567	0.121083
P43	19-41-10-2-43-M-S29	NA	5	0.79	0.67	0.91	0	0	0	0	0	0	0	0	0	0	0	0	4e-44	1.64e-41	4.02862e-39	6.35719e-37	6.82049e-35	5.21173e-33	2.94766e-31	1.2744e-29	4.32816e-28	1.18187e-26	2.64736e-25	4.94945e-24	7.84104e-23	1.06665e-21	1.26064e-20	1.30793e-19	1.20231e-18	9.87365e-18	7.29784e-17	4.88729e-16	2.98352e-15	1.6694e-14	8.60471e-14	4.10423e-13	1.81913e-12	7.52125e-12	2.91098e-11	1.05809e-10	3.62275e-10	1.17163e-09	3.58836e-09
P43	19-41-12-2-43-M-S30	NA	5	0.9	0.83	0.98	0	0	0	0	0	0	0	0	0	0	0	0	0	0	0	0	0	0	0	0	0	0	0	0	0	0	0	0	0	0	0	0	0	1e-44	1.185e-42	1.09792e-40	8.38165e-39	5.33096e-37	2.85135e-35	1.29362e-33	5.01802e-32	1.67658e-30	4.85791e-29
P43	19-41-13-2-43-M-S31	NA	5	0.78	0.69	0.86	0	0	0	0	0	0	0	0	0	0	0	0	0	0	0	0	0	0	0	0	0	0	1e-45	4.32e-43	8.5198e-41	1.25302e-38	1.4029e-36	1.2201e-34	8.39172e-33	4.63856e-31	2.09046e-29	7.78184e-28	2.42104e-26	6.36274e-25	1.42631e-23	2.7515e-22	4.605e-21	6.73635e-20	8.67208e-19	9.88711e-18	1.00412e-16	9.13307e-16	7.47707e-15
P43	19-41-14-2-43-M-S32	NA	5	0.86	0.77	0.94	0	0	0	0	0	0	0	0	0	0	0	0	0	0	0	0	0	0	0	0	0	0	0	0	0	0	0	0	6e-45	8.41e-43	9.7827e-41	9.08619e-39	6.83491e-37	4.21678e-35	2.15828e-33	9.26073e-32	3.36324e-30	1.04294e-28	2.78386e-27	6.44417e-26	1.30256e-24	2.31366e-23	3.63278e-22
P43	19-41-7-2-43-T-S27	NA	6	0.01	0.01	0.01	1.10342e-39	0.910451	0.0816264	0.00723035	0.000632688	5.46849e-05	4.6681e-06	3.93505e-07	3.27524e-08	2.6913e-09	2.18297e-10	1.7476e-11	1.38065e-12	1.07626e-13	8.27702e-15	6.2791e-16	4.69807e-17	3.4664e-18	2.52178e-19	1.80859e-20	1.27853e-21	8.90726e-23	6.11472e-24	4.13556e-25	2.75514e-26	1.80773e-27	1.16795e-28	7.4293e-30	4.65178e-31	2.86657e-32	1.73819e-33	1.03693e-34	6.08543e-36	3.52199e-37	2.10238e-38	2.21447e-39	1.16433e-39	1.1067e-39	1.10359e-39	1.10344e-39	1.10342e-39	1.10342e-39	1.10342e-39
P43	19-41-8-2-43-T-S28	NA	6	0.01	0.01	0.02	7.37792e-40	0.86576	0.116394	0.0154967	0.00204308	0.000266699	3.44675e-05	4.40967e-06	5.58427e-07	6.99915e-08	8.6816e-09	1.06558e-09	1.29405e-10	1.55472e-11	1.84775e-12	2.17207e-13	2.52519e-14	2.90305e-15	3.29993e-16	3.70847e-17	4.11972e-18	4.52349e-19	4.9086e-20	5.26337e-21	5.57621e-22	5.83611e-23	6.03339e-24	6.16018e-25	6.21098e-26	6.18301e-27	6.07646e-28	5.8946e-29	5.64343e-30	5.33154e-31	4.96956e-32	4.5695e-33	4.14421e-34	3.70657e-35	3.26935e-36	2.84904e-37	2.50887e-38	2.79425e-39	9.0892e-40
P43	19-41-10-2-43-M-S29	NA	6	0.94	0.86	1	1e-40	1e-40	1e-40	1e-40	1e-40	1e-40	1e-40	1e-40	1e-40	1e-40	1.00001e-40	1.0022e-40	1.35311e-40	3.74579e-39	2.58718e-37	1.32723e-35	5.13706e-34	1.55153e-32	3.76112e-31	7.49283e-30	1.25148e-28	1.78259e-27	2.19737e-26	2.37407e-25	2.27319e-24	1.94785e-23	1.50653e-22	1.05975e-21	6.82616e-21	4.05067e-20	2.22647e-19	1.13914e-18	5.44917e-18	2.44698e-17	1.0353e-16	4.14082e-16	1.57044e-15	5.66361e-15	1.94723e-14	6.39782e-14	2.0132e-13	6.07947e-13	1.76518e-12
P43	19-41-12-2-43-M-S30	NA	6	0.82	0.71	0.94	1e-40	1e-40	1e-40	1e-40	1e-40	1e-40	1e-40	1e-40	1e-40	1e-40	1e-40	1e-40	1e-40	1e-40	1.00002e-40	1.0072e-40	2.41947e-40	1.92378e-38	1.84442e-36	1.31698e-34	7.18362e-33	3.07192e-31	1.05313e-29	2.95103e-28	6.87401e-27	1.35092e-25	2.26937e-24	3.29663e-23	4.18411e-22	4.68287e-21	4.66012e-20	4.15433e-19	3.34008e-18	2.43686e-17	1.62234e-16	9.90603e-16	5.57351e-15	2.90191e-14	1.4037e-13	6.33094e-13	2.67128e-12	1.05772e-11	3.94158e-11
P43	19-41-13-2-43-M-S31	NA	6	0.86	0.76	0.99	1e-40	1e-40	1e-40	1e-40	1e-40	1e-40	1e-40	1e-40	1e-40	1e-40	1e-40	1e-40	1.00154e-40	1.39834e-40	6.54254e-39	6.97764e-37	5.32608e-35	2.98979e-33	1.27791e-31	4.28243e-30	1.15332e-28	2.54948e-27	4.71056e-26	7.39009e-25	9.98026e-24	1.1743e-22	1.21667e-21	1.12049e-20	9.24981e-20	6.89607e-19	4.67454e-18	2.89858e-17	1.65319e-16	8.71593e-16	4.26709e-15	1.94792e-14	8.32297e-14	3.34013e-13	1.26303e-12	4.51342e-12	1.52835e-11	4.91652e-11	1.50599e-10
P43	19-41-14-2-43-M-S32	NA	6	0.95	0.9	1	1e-40	1e-40	1e-40	1e-40	1e-40	1e-40	1e-40	1e-40	1e-40	1e-40	1e-40	1e-40	1e-40	1e-40	1e-40	1e-40	1e-40	1e-40	1e-40	1e-40	1e-40	1.00019e-40	1.01348e-40	1.73688e-40	3.38045e-39	1.21067e-37	3.74921e-36	9.89313e-35	2.24842e-33	4.44664e-32	7.72351e-31	1.18807e-29	1.63075e-28	2.01104e-27	2.24207e-26	2.2727e-25	2.10549e-24	1.79125e-23	1.4056e-22	1.02146e-21	6.90012e-21	4.34782e-20	2.56366e-19
P43	19-41-7-2-43-T-S27	NA	7	0.01	0.01	0.01	0	0.999996	3.71224e-06	2.2769e-12	6.39054e-19	1.1289e-25	1.44609e-32	1.44815e-39	0	0	0	0	0	0	0	0	0	0	0	0	0	0	0	0	0	0	0	0	0	0	0	0	0	0	0	0	0	0	0	0	0	0	0
P43	19-41-8-2-43-T-S28	NA	7	0.01	0.01	0.01	0	0.999996	3.45422e-06	2.66115e-12	1.06873e-18	2.91826e-25	6.09711e-32	1.03773e-38	1e-45	0	0	0	0	0	0	0	0	0	0	0	0	0	0	0	0	0	0	0	0	0	0	0	0	0	0	0	0	0	0	0	0	0	0
P43	19-41-10-2-43-M-S29	NA	7	0.82	0.77	0.87	0	0	0	0	0	0	0	0	0	0	0	0	0	0	0	0	0	0	0	0	0	0	0	0	0	0	0	0	0	0	0	0	0	0	0	0	0	0	0	0	0	0	1.47e-43
P43	19-41-12-2-43-M-S30	NA	7	0.84	0.8	0.88	0	0	0	0	0	0	0	0	0	0	0	0	0	0	0	0	0	0	0	0	0	0	0	0	0	0	0	0	0	0	0	0	0	0	0	0	0	0	0	0	0	0	0
P43	19-41-13-2-43-M-S31	NA	7	0.92	0.87	0.96	0	0	0	0	0	0	0	0	0	0	0	0	0	0	0	0	0	0	0	0	0	0	0	0	0	0	0	0	0	0	0	0	0	0	0	0	0	0	0	0	0	0	0
P43	19-41-14-2-43-M-S32	NA	7	0.87	0.82	0.91	0	0	0	0	0	0	0	0	0	0	0	0	0	0	0	0	0	0	0	0	0	0	0	0	0	0	0	0	0	0	0	0	0	0	0	0	0	0	0	0	0	0	0
P43	19-41-7-2-43-T-S27	NA	8	0.01	0.01	0.01	0	0.999745	0.00025581	3.50803e-08	3.61986e-12	3.12486e-16	2.36519e-20	1.60902e-24	9.98293e-29	5.70095e-33	3.01507e-37	1.483e-41	0	0	0	0	0	0	0	0	0	0	0	0	0	0	0	0	0	0	0	0	0	0	0	0	0	0	0	0	0	0	0
P43	19-41-8-2-43-T-S28	NA	8	0.01	0.01	0.01	0	0.999922	7.84363e-05	4.36706e-09	2.04401e-13	8.47688e-18	3.18755e-22	1.09985e-26	3.50626e-31	1.03704e-35	2.85303e-40	7e-45	0	0	0	0	0	0	0	0	0	0	0	0	0	0	0	0	0	0	0	0	0	0	0	0	0	0	0	0	0	0	0
P43	19-41-10-2-43-M-S29	NA	8	0.01	0.01	0.01	0	0.989238	0.0106488	0.00011299	1.18164e-06	1.21783e-08	1.23681e-10	1.23763e-12	1.22012e-14	1.18493e-16	1.1335e-18	1.06791e-20	9.90807e-23	9.05194e-25	8.14212e-27	7.20994e-29	6.28459e-31	5.39163e-33	4.5521e-35	3.7818e-37	3.09128e-39	2.4858e-41	1.96e-43	1e-45	0	0	0	0	0	0	0	0	0	0	0	0	0	0	0	0	0	0	0
P43	19-41-12-2-43-M-S30	NA	8	0.83	0.78	0.87	0	0	0	0	0	0	0	0	0	0	0	0	0	0	0	0	0	0	0	0	0	0	0	0	0	0	0	0	0	0	0	0	0	0	0	0	0	0	0	0	0	0	0
P43	19-41-13-2-43-M-S31	NA	8	0.93	0.89	0.99	0	0	0	0	0	0	0	0	0	0	0	0	0	0	0	0	0	0	0	0	0	0	0	0	0	0	0	0	0	0	0	0	0	0	0	0	0	0	0	0	0	0	0
P43	19-41-14-2-43-M-S32	NA	8	0.9	0.85	0.95	0	0	0	0	0	0	0	0	0	0	0	0	0	0	0	0	0	0	0	0	0	0	0	0	0	0	0	0	0	0	0	0	0	0	0	0	0	0	0	0	0	0	0
P43	19-41-7-2-43-T-S27	NA	9	0.28	0.23	0.34	0	0	1.3981e-41	3.91964e-33	2.38486e-27	5.01854e-23	1.2536e-19	7.17574e-17	1.39382e-14	1.18343e-12	5.22088e-11	1.35376e-09	2.25969e-08	2.60176e-07	2.18024e-06	1.38748e-05	6.93929e-05	0.000280497	0.000937855	0.0026446	0.00639324	0.0134365	0.0248468	0.0408495	0.0602508	0.0803595	0.0975977	0.108605	0.111338	0.10567	0.0932537	0.0768245	0.0592911	0.0430058	0.0294015	0.018996	0.0116264	0.00675574	0.00373428	0.00196718	0.000989264	0.00047564	0.000218955
P43	19-41-8-2-43-T-S28	NA	9	0.51	0.43	0.58	0	0	0	0	0	0	0	1e-45	1.7701e-41	8.55306e-38	1.46435e-34	1.08153e-31	3.98496e-29	8.17908e-27	1.01888e-24	8.24519e-23	4.57848e-21	1.82444e-19	5.41426e-18	1.23433e-16	2.21929e-15	3.21818e-14	3.83695e-13	3.82462e-12	3.23389e-11	2.34928e-10	1.48284e-09	8.21348e-09	4.02787e-08	1.76269e-07	6.93284e-07	2.46635e-06	7.98199e-06	2.36239e-05	6.42446e-05	0.00016123	0.000374881	0.000810494	0.00163477	0.00308558	0.00546523	0.00910747	0.0143134
P43	19-41-10-2-43-M-S29	NA	9	0.43	0.34	0.52	0	0	1.25e-43	2.95643e-36	3.91776e-31	3.02234e-27	3.85361e-24	1.41694e-21	2.09443e-19	1.54201e-17	6.54549e-16	1.77807e-14	3.33853e-13	4.59373e-12	4.84749e-11	4.06681e-10	2.79244e-09	1.607e-08	7.90464e-08	3.37857e-07	1.27236e-06	4.27236e-06	1.29223e-05	3.55188e-05	8.94068e-05	0.000207495	0.000446636	0.000896386	0.00168527	0.00298052	0.00497731	0.00787492	0.0118405	0.0169655	0.0232235	0.0304398	0.0382841	0.0462897	0.0539015	0.0605432	0.0656932	0.0689541	0.0701017
P43	19-41-12-2-43-M-S30	NA	9	0.48	0.39	0.58	0	0	0	6e-45	7.51125e-39	3.25189e-34	1.67992e-30	1.99922e-27	8.1168e-25	1.44829e-22	1.3501e-20	7.43842e-19	2.65305e-17	6.56427e-16	1.18889e-14	1.64482e-13	1.79895e-12	1.59971e-11	1.18381e-10	7.43374e-10	4.02682e-09	1.90834e-08	8.00821e-08	3.00711e-07	1.01968e-06	3.14743e-06	8.90621e-06	2.32484e-05	5.62958e-05	0.000127088	0.000268673	0.00053405	0.00100175	0.00177906	0.00300041	0.00481858	0.00738742	0.0108368	0.0152425	0.020597	0.026787	0.033584	0.0406533
P43	19-41-13-2-43-M-S31	NA	9	0.33	0.25	0.41	0	5.67456e-37	3.07081e-33	5.2897e-27	1.0337e-22	1.73289e-19	6.13685e-17	7.42503e-15	4.08916e-13	1.2335e-11	2.3125e-10	2.94854e-09	2.73279e-08	1.93651e-07	1.09119e-06	5.04388e-06	1.96113e-05	6.5468e-05	0.000190859	0.000492874	0.00114109	0.0023929	0.00458545	0.00809115	0.0132344	0.0201839	0.0288499	0.0388248	0.0493927	0.0596187	0.0684988	0.0751346	0.0788868	0.0794732	0.0769906	0.0718656	0.0647531	0.0564134	0.0475938	0.0389384	0.0309333	0.0238902	0.0179572
P43	19-41-14-2-43-M-S32	NA	9	0.47	0.37	0.55	0	0	0	0	6.07823e-40	4.61135e-35	3.69269e-31	6.25878e-28	3.4013e-25	7.74727e-23	8.8803e-21	5.83626e-19	2.42158e-17	6.82466e-16	1.38282e-14	2.1073e-13	2.50454e-12	2.39151e-11	1.88036e-10	1.24274e-09	7.02528e-09	3.44778e-08	1.48788e-07	5.70892e-07	1.96652e-06	6.13304e-06	1.74475e-05	4.55771e-05	0.000109971	0.000246384	0.000515002	0.0010086	0.00185785	0.00323006	0.00531733	0.00831227	0.0123721	0.0175758	0.0238842	0.0311113	0.0389193	0.0468395	0.0543207
P43	19-41-7-2-43-T-S27	NA	10	0.91	0.84	0.99	0	0	0	0	0	0	0	0	0	0	0	0	0	0	0	0	0	0	0	0	0	0	0	0	0	0	0	0	3e-45	2.37e-43	1.6516e-41	9.59791e-40	4.70095e-38	1.96007e-36	7.02106e-35	2.17873e-33	5.90182e-32	1.40533e-30	2.96056e-29	5.5506e-28	9.31209e-27	1.40502e-25	1.91548e-24
P43	19-41-8-2-43-T-S28	NA	10	0.97	0.94	1	0	0	0	0	0	0	0	0	0	0	0	0	0	0	0	0	0	0	0	0	0	0	0	0	0	0	0	0	0	0	0	0	0	0	0	0	1.3e-44	6.21e-43	2.5293e-41	9.05998e-40	2.86899e-38	8.07774e-37	2.03281e-35
P43	19-41-10-2-43-M-S29	NA	10	0.08	0.05	0.12	0	1.29652e-06	0.000372742	0.00599463	0.0294899	0.0755699	0.127867	0.16211	0.166062	0.144298	0.109948	0.0752186	0.0470156	0.027207	0.0147264	0.00751639	0.0036413	0.00168324	0.00074573	0.000317802	0.000130679	5.1984e-05	2.00501e-05	7.51244e-06	2.73896e-06	9.73107e-07	3.37327e-07	1.1422e-07	3.78136e-08	1.22504e-08	3.88663e-09	1.20839e-09	3.68392e-10	1.10182e-10	3.23455e-11	9.32391e-12	2.64009e-12	7.34552e-13	2.00877e-13	5.40071e-14	1.42785e-14	3.71283e-15	9.49707e-16
P43	19-41-12-2-43-M-S30	NA	10	0.2	0.15	0.25	0	4.55518e-32	1.57524e-22	3.05551e-17	1.07256e-13	4.1643e-11	4.00503e-09	1.46689e-07	2.64476e-06	2.76992e-05	0.000188677	0.00090602	0.00325501	0.00915313	0.0208654	0.0396448	0.0642057	0.0902682	0.111852	0.123709	0.12344	0.112142	0.0934846	0.0719972	0.0515295	0.0344511	0.0216138	0.0127756	0.00714009	0.00378511	0.00190873	0.000917925	0.000421955	0.00018579	7.85038e-05	3.18869e-05	1.24699e-05	4.70166e-06	1.71135e-06	6.02053e-07	2.04932e-07	6.75606e-08	2.15911e-08
P43	19-41-13-2-43-M-S31	NA	10	0.17	0.12	0.23	0	3.6222e-18	1.22518e-12	1.30786e-09	1.31754e-07	3.63299e-06	4.40599e-05	0.000302671	0.00136968	0.00450065	0.0114765	0.0238127	0.0416354	0.0629954	0.0841984	0.101053	0.110347	0.110819	0.10327	0.0899662	0.0737327	0.057154	0.0420961	0.0295784	0.0198954	0.0128496	0.00799015	0.00479477	0.00278253	0.00156453	0.000853739	0.00045281	0.000233746	0.000117582	5.77012e-05	2.7651e-05	1.29513e-05	5.93414e-06	2.66177e-06	1.16963e-06	5.03817e-07	2.1286e-07	8.82558e-08
P43	19-41-14-2-43-M-S32	NA	10	0.1	0.06	0.14	0	1.02077e-09	3.87638e-06	0.000260665	0.00334872	0.017319	0.0502567	0.0976755	0.141316	0.162928	0.15682	0.130258	0.0956821	0.0633196	0.0382991	0.021416	0.0111732	0.00547983	0.00254213	0.00112131	0.000472332	0.000190714	7.40486e-05	2.77236e-05	1.00328e-05	3.51674e-06	1.1962e-06	3.95474e-07	1.27263e-07	3.9913e-08	1.22136e-08	3.65035e-09	1.06655e-09	3.04886e-10	8.53346e-11	2.34009e-11	6.291e-12	1.65891e-12	4.29295e-13	1.09071e-13	2.72185e-14	6.6738e-15	1.60837e-15
P43	19-41-7-2-43-T-S27	NA	11	0.01	0.01	0.02	0	0.590839	0.36731	0.0397087	0.00206844	7.14404e-05	1.88575e-06	4.10319e-08	7.69894e-10	1.28231e-11	1.93355e-13	2.67669e-15	3.4369e-17	4.12483e-19	4.65477e-21	4.96195e-23	5.01504e-25	4.81997e-27	4.41576e-29	3.86374e-31	3.23399e-33	2.59288e-35	1.99345e-37	1.47095e-39	1.0426e-41	7.1e-44	0	0	0	0	0	0	0	0	0	0	0	0	0	0	0	0	0
P43	19-41-8-2-43-T-S28	NA	11	0.01	0.01	0.01	0	0.991406	0.00856415	2.9572e-05	6.78873e-08	1.21438e-10	1.81571e-13	2.35449e-16	2.70573e-19	2.79309e-22	2.61303e-25	2.22868e-28	1.74006e-31	1.24708e-34	8.21938e-38	4.9876e-41	2.8e-44	0	0	0	0	0	0	0	0	0	0	0	0	0	0	0	0	0	0	0	0	0	0	0	0	0	0
P43	19-41-10-2-43-M-S29	NA	11	0.46	0.4	0.52	0	0	0	0	0	0	0	0	0	4e-45	7.2924e-41	3.79084e-37	7.77342e-34	7.28741e-31	3.5029e-28	9.45455e-26	1.54181e-23	1.61292e-21	1.13743e-19	5.63647e-18	2.03288e-16	5.49858e-15	1.1445e-13	1.87452e-12	2.46335e-11	2.64194e-10	2.34754e-09	1.75135e-08	1.11007e-07	6.04149e-07	2.8502e-06	1.17559e-05	4.27215e-05	0.000137746	0.000396568	0.00102536	0.0023936	0.00506932	0.00978358	0.0172771	0.0280223	0.0418891	0.0578976
P43	19-41-12-2-43-M-S30	NA	11	0.58	0.52	0.64	0	0	0	0	0	0	0	0	0	0	0	0	0	0	0	0	0	0	2.23e-43	2.71094e-40	1.98515e-37	9.16237e-35	2.7792e-32	5.74491e-30	8.35239e-28	8.78107e-26	6.84064e-24	4.03521e-22	1.83752e-20	6.57162e-19	1.87461e-17	4.32512e-16	8.17342e-15	1.27964e-13	1.67709e-12	1.8575e-11	1.75371e-10	1.42264e-09	9.98845e-09	6.11062e-08	3.2775e-07	1.55007e-06	6.49843e-06
P43	19-41-13-2-43-M-S31	NA	11	0.52	0.46	0.58	0	0	0	0	0	0	0	0	0	0	0	0	0	0	2e-44	6.9699e-41	1.2102e-37	1.13e-34	6.08382e-32	2.00233e-29	4.23252e-27	5.99363e-25	5.89604e-23	4.1576e-21	2.15992e-19	8.46783e-18	2.55888e-16	6.07325e-15	1.15119e-13	1.76893e-12	2.23326e-11	2.34468e-10	2.06957e-09	1.55107e-08	9.9598e-08	5.5246e-07	2.66713e-06	1.12842e-05	4.2104e-05	0.000139358	0.000411361	0.00108832	0.00259253
P43	19-41-14-2-43-M-S32	NA	11	0.64	0.57	0.7	0	0	0	0	0	0	0	0	0	0	0	0	0	0	0	0	0	0	0	0	1.3e-44	9.85e-42	4.81457e-39	1.58708e-36	3.64555e-34	6.00487e-32	7.27433e-30	6.62778e-28	4.63334e-26	2.52999e-24	1.09648e-22	3.82659e-21	1.08947e-19	2.56066e-18	5.02226e-17	8.3008e-16	1.16659e-14	1.40563e-13	1.46308e-12	1.32474e-11	1.05017e-10	7.33219e-10	4.53363e-09
P43	19-41-7-2-43-T-S27	NA	12	0.62	0.6	0.65	0	0	0	0	0	0	0	0	0	0	0	0	0	0	0	0	0	0	0	0	0	0	0	0	0	0	0	0	0	0	0	0	0	0	0	0	0	0	0	1.8e-44	2.14179e-40	1.38582e-36	5.1485e-33
P43	19-41-8-2-43-T-S28	NA	12	0.1	0.09	0.11	0	0	0	5.0029e-40	7.20223e-26	1.87225e-16	4.60067e-10	8.81361e-06	0.0046323	0.150217	0.522154	0.288204	0.0337311	0.00104183	1.0057e-05	3.46687e-08	4.74796e-11	2.81654e-14	7.76809e-18	1.05615e-21	7.43238e-26	2.82013e-30	5.9714e-35	7.26404e-40	6e-45	0	0	0	0	0	0	0	0	0	0	0	0	0	0	0	0	0	0
P43	19-41-10-2-43-M-S29	NA	12	0.08	0.07	0.1	0	1.47451e-38	4.14157e-21	2.00122e-12	2.4316e-07	0.000308608	0.0215104	0.19953	0.417687	0.277364	0.0737052	0.00924901	0.000619246	2.42669e-05	5.98081e-07	9.81242e-09	1.12182e-10	9.27656e-13	5.72179e-15	2.70095e-17	9.97061e-20	2.93183e-22	6.9755e-25	1.36116e-27	2.2041e-30	2.99195e-33	3.43514e-36	3.36196e-39	2.824e-42	1e-45	0	0	0	0	0	0	0	0	0	0	0	0	0
P43	19-41-12-2-43-M-S30	NA	12	0.17	0.15	0.18	0	0	0	0	0	1e-45	7.25583e-35	1.41421e-26	4.41167e-20	5.77536e-15	6.12674e-11	8.42024e-08	2.1196e-05	0.0012711	0.0222733	0.134066	0.315768	0.323722	0.157758	0.0393395	0.00534225	0.000416591	1.95241e-05	5.72018e-07	1.0842e-08	1.36992e-10	1.18474e-12	7.17813e-15	3.11063e-17	9.82064e-20	2.29639e-22	4.0363e-25	5.40412e-28	5.57812e-31	4.48739e-34	2.84118e-37	1.42857e-40	5.7e-44	0	0	0	0	0
P43	19-41-13-2-43-M-S31	NA	12	0.11	0.09	0.12	0	0	8.12238e-38	9.08806e-25	1.35631e-16	4.24609e-11	2.65286e-07	0.000109994	0.00619974	0.0754333	0.271651	0.362616	0.211833	0.0614315	0.00975311	0.000916059	5.41803e-05	2.12346e-06	5.7523e-08	1.11572e-09	1.59629e-11	1.72795e-13	1.44628e-15	9.53787e-18	5.0375e-20	2.16153e-22	7.63006e-25	2.24047e-27	5.52664e-30	1.15528e-32	2.06254e-35	3.16692e-38	4.2085e-41	4.9e-44	0	0	0	0	0	0	0	0	0
P43	19-41-14-2-43-M-S32	NA	12	0.13	0.12	0.15	0	0	0	7.284e-42	6.07172e-30	1.34288e-21	1.60132e-15	5.13159e-11	1.15273e-07	3.3684e-05	0.00195263	0.0303394	0.157777	0.325039	0.302381	0.140913	0.0357604	0.00529128	0.000483004	2.85161e-05	1.13319e-06	3.13594e-08	6.22218e-10	9.07814e-12	9.95548e-14	8.36526e-16	5.47749e-18	2.83698e-20	1.17774e-22	3.96539e-25	1.09432e-27	2.4988e-30	4.76144e-33	7.62952e-36	1.0352e-38	1.1968e-41	1.1e-44	0	0	0	0	0	0
P43	19-41-7-2-43-T-S27	NA	13	0.52	0.39	0.64	0	1.397e-42	2.08486e-34	3.78277e-29	1.77751e-25	1.12695e-22	2.01082e-20	1.49466e-18	5.84868e-17	1.40117e-15	2.2783e-14	2.70607e-13	2.47882e-12	1.82485e-11	1.11478e-10	5.79648e-10	2.61834e-09	1.04482e-08	3.73443e-08	1.20952e-07	3.58483e-07	9.80432e-07	2.49222e-06	5.92487e-06	1.3245e-05	2.79753e-05	5.60617e-05	0.000106989	0.000195088	0.000340895	0.000572348	0.000925519	0.00144454	0.00218042	0.00318851	0.00452449	0.00623919	0.00837233	0.0109462	0.0139596	0.017383	0.0211564	0.0251889
P43	19-41-8-2-43-T-S28	NA	13	0.09	0.05	0.14	0	5.64347e-06	0.000585096	0.00602153	0.0239443	0.0563163	0.0946948	0.125938	0.140697	0.137263	0.12007	0.0959575	0.0710376	0.0492258	0.0321875	0.0199859	0.011844	0.0067264	0.00367305	0.00193385	0.00098392	0.000484683	0.000231529	0.000107393	4.84232e-05	2.1244e-05	9.07523e-06	3.77741e-06	1.53273e-06	6.06531e-07	2.34149e-07	8.82039e-08	3.2427e-08	1.16357e-08	4.07525e-09	1.3931e-09	4.64775e-10	1.51312e-10	4.80612e-11	1.48905e-11	4.49877e-12	1.32498e-12	3.80274e-13
P43	19-41-10-2-43-M-S29	NA	13	0.06	0.01	0.1	0	0.0394613	0.0957592	0.13037	0.139868	0.131536	0.113695	0.0926364	0.0722297	0.0544203	0.0398834	0.0285665	0.0200661	0.0138596	0.00943205	0.00633469	0.00420405	0.00275988	0.00179376	0.00115505	0.000737325	0.000466832	0.000293285	0.000182897	0.000113252	6.96514e-05	4.25553e-05	2.58349e-05	1.55871e-05	9.34749e-06	5.57253e-06	3.30283e-06	1.94643e-06	1.14063e-06	6.64716e-07	3.85246e-07	2.22062e-07	1.2731e-07	7.25958e-08	4.11755e-08	2.323e-08	1.30362e-08	7.27685e-09
P43	19-41-12-2-43-M-S30	NA	13	0.16	0.08	0.23	0	1.06381e-08	3.02691e-06	6.44941e-05	0.000474777	0.00194989	0.00553062	0.0121399	0.022072	0.034728	0.0487211	0.0622606	0.0736212	0.0815216	0.0853202	0.0850221	0.0811488	0.0745422	0.0661652	0.0569397	0.0476417	0.0388499	0.03094	0.0241075	0.0184061	0.0137891	0.0101483	0.00734506	0.00523292	0.00367282	0.00254149	0.00173499	0.00116919	0.000778191	0.000511816	0.000332781	0.00021399	0.000136137	8.57132e-05	5.34245e-05	3.29742e-05	2.01584e-05	1.22091e-05
P43	19-41-13-2-43-M-S31	NA	13	0.23	0.13	0.32	0	4.8966e-13	1.19095e-09	9.15507e-08	1.70855e-06	1.46647e-05	7.69451e-05	0.000287263	0.000835441	0.00200661	0.00414236	0.00756175	0.0124654	0.0188547	0.026494	0.0349258	0.0435364	0.0516501	0.0586312	0.0639685	0.0673331	0.0685987	0.0678318	0.0652561	0.061205	0.0560693	0.0502499	0.0441199	0.0379993	0.0321401	0.0267233	0.0218624	0.0176127	0.0139829	0.0109473	0.00845691	0.00644999	0.00485924	0.00361776	0.00266292	0.00193862	0.00139637	0.00099546
P43	19-41-14-2-43-M-S32	NA	13	0.12	0.05	0.18	0	1.93447e-05	0.000695753	0.00444274	0.0139591	0.0297034	0.0493505	0.0690665	0.0851926	0.0953628	0.0988221	0.0961611	0.0887909	0.0784181	0.0666544	0.0547935	0.043735	0.0340038	0.0258213	0.0191932	0.0139911	0.0100181	0.00705571	0.00489369	0.00334593	0.00225722	0.00150367	0.000989804	0.000644225	0.000414815	0.00026437	0.00016684	0.000104302	6.46155e-05	3.96804e-05	2.4162e-05	1.45923e-05	8.74269e-06	5.1975e-06	3.06657e-06	1.79597e-06	1.04425e-06	6.02873e-07
P43	19-41-7-2-43-T-S27	NA	14	0.43	0.4	0.47	0	0	0	0	0	0	0	0	0	0	0	0	0	0	0	0	0	3e-44	6.07887e-40	5.24345e-36	2.09403e-32	4.16081e-29	4.37596e-26	2.57006e-23	8.83178e-21	1.84998e-18	2.4488e-16	2.11481e-14	1.22587e-12	4.89208e-11	1.37495e-09	2.77786e-08	4.10941e-07	4.52642e-06	3.76897e-05	0.000240539	0.00119156	0.00463463	0.0143044	0.0353749	0.0707227	0.115247	0.154241
P43	19-41-8-2-43-T-S28	NA	14	0.05	0.04	0.06	0	3.928e-12	4.94548e-05	0.0330434	0.377603	0.450569	0.125585	0.0125553	0.000581288	1.46885e-05	2.26521e-07	2.30787e-09	1.64634e-11	8.59087e-14	3.3913e-16	1.03974e-18	2.52797e-21	4.95629e-24	7.9423e-27	1.05171e-29	1.16116e-32	1.07673e-35	8.43586e-39	5.611e-42	3e-45	0	0	0	0	0	0	0	0	0	0	0	0	0	0	0	0	0	0
P43	19-41-10-2-43-M-S29	NA	14	0.09	0.07	0.11	0	2.79243e-19	3.42552e-11	4.14899e-07	0.000113951	0.00389882	0.0354906	0.128824	0.237385	0.259475	0.187094	0.0959911	0.0370569	0.0112298	0.00276069	0.000565086	9.83451e-05	1.4803e-05	1.95451e-06	2.2905e-07	2.40627e-08	2.28529e-09	1.97634e-10	1.56607e-11	1.14323e-12	7.72448e-14	4.85076e-15	2.84138e-16	1.55743e-17	8.01079e-19	3.87632e-20	1.76854e-21	7.62291e-23	3.10958e-24	1.20242e-25	4.41361e-27	1.53982e-28	5.11173e-30	1.61636e-31	4.87268e-33	1.40156e-34	3.84932e-36	1.01008e-37
P43	19-41-12-2-43-M-S30	NA	14	0.22	0.19	0.25	0	0	0	0	0	2.1151e-37	1.70593e-30	5.42664e-25	1.61001e-20	7.76119e-17	8.8798e-14	3.15945e-11	4.26761e-09	2.54615e-07	7.54761e-06	0.000122025	0.0011599	0.0068927	0.0269414	0.0722746	0.13794	0.193128	0.203648	0.165458	0.105652	0.0539512	0.0223716	0.00763552	0.00217094	0.000519738	0.000105783	1.84624e-05	2.78471e-06	3.65548e-07	4.20288e-08	4.25698e-09	3.81851e-10	3.04799e-11	2.17456e-12	1.39222e-13	8.02843e-15	4.18419e-16	1.97699e-17
P43	19-41-13-2-43-M-S31	NA	14	0.15	0.12	0.18	0	0	2.02899e-31	1.53164e-22	9.70809e-17	1.26064e-12	1.39142e-09	2.78835e-07	1.59579e-05	0.000349307	0.00356987	0.0196364	0.0645677	0.13744	0.201483	0.21364	0.170452	0.105685	0.0523022	0.0211265	0.00709798	0.00201572	0.000490591	0.00010356	1.91586e-05	3.13469e-06	4.5726e-07	5.98885e-08	7.08718e-09	7.62047e-10	7.48263e-11	6.73973e-12	5.59127e-13	4.28792e-14	3.04992e-15	2.01811e-16	1.24567e-17	7.19031e-19	3.8901e-20	1.97673e-21	9.45219e-23	4.26068e-24	1.81331e-25
P43	19-41-14-2-43-M-S32	NA	14	0.09	0.07	0.11	0	1.08373e-22	4.40885e-13	3.1529e-08	2.52286e-05	0.00170812	0.0240946	0.114504	0.244221	0.281272	0.198461	0.0938669	0.0318037	0.0081181	0.00162344	0.000262352	3.51259e-05	3.97665e-06	3.87142e-07	3.28704e-08	2.46307e-09	1.64546e-10	9.88552e-12	5.38112e-13	2.67136e-14	1.21632e-15	5.10502e-17	1.98376e-18	7.16498e-20	2.41373e-21	7.60763e-23	2.24959e-24	6.25645e-26	1.64016e-27	4.06123e-29	9.51546e-31	2.11308e-32	4.45407e-34	8.92363e-36	1.70137e-37	3.09041e-39	5.3532e-41	8.86e-43
P43	19-41-7-2-43-T-S27	NA	15	0.01	0.01	0.02	0	0.654785	0.323843	0.0207929	0.000569143	9.63822e-06	1.19184e-07	1.17548e-09	9.74574e-12	7.02583e-14	4.50651e-16	2.61407e-18	1.38777e-20	6.80366e-23	3.10168e-25	1.32198e-27	5.29044e-30	1.99475e-32	7.10605e-35	2.39716e-37	7.67188e-40	2.333e-42	7e-45	0	0	0	0	0	0	0	0	0	0	0	0	0	0	0	0	0	0	0	0
P43	19-41-8-2-43-T-S28	NA	15	0.79	0.74	0.85	0	0	0	0	0	0	0	0	0	0	0	0	0	0	0	0	0	0	0	0	0	0	0	0	0	0	0	0	0	0	0	0	0	0	0	0	0	0	5.7e-44	1.5832e-41	3.3979e-39	5.7751e-37	7.85111e-35
P43	19-41-10-2-43-M-S29	NA	15	0.01	0.01	0.01	0	0.928143	0.0689273	0.0028364	9.08368e-05	2.51809e-06	6.33492e-08	1.48321e-09	3.28066e-11	6.92137e-13	1.40193e-14	2.73884e-16	5.17814e-18	9.49832e-20	1.69363e-21	2.94003e-23	4.97443e-25	8.21128e-27	1.32335e-28	2.08353e-30	3.20614e-32	4.82405e-34	7.09935e-36	1.02211e-37	1.43994e-39	1.9852e-41	2.68e-43	4e-45	0	0	0	0	0	0	0	0	0	0	0	0	0	0	0
P43	19-41-12-2-43-M-S30	NA	15	0.01	0.01	0.01	0	0.987108	0.012728	0.000161837	2.02895e-06	2.50787e-08	3.05586e-10	3.67042e-12	4.34523e-14	5.06963e-16	5.82865e-18	6.60301e-20	7.36972e-22	8.10319e-24	8.77621e-26	9.36191e-28	9.8351e-30	1.01742e-31	1.0363e-33	1.03917e-35	1.02578e-37	9.9664e-40	9.53e-42	9e-44	1e-45	0	0	0	0	0	0	0	0	0	0	0	0	0	0	0	0	0	0
P43	19-41-13-2-43-M-S31	NA	15	0.01	0.01	0.01	0	0.968238	0.0307637	0.000967076	3.00758e-05	9.25295e-07	2.81591e-08	8.47624e-10	2.52348e-11	7.42985e-13	2.16327e-14	6.22821e-16	1.77297e-17	4.98994e-19	1.38839e-20	3.81868e-22	1.03819e-23	2.78967e-25	7.40834e-27	1.9442e-28	5.04171e-30	1.29182e-31	3.27014e-33	8.17789e-35	2.0202e-36	4.92925e-38	1.18788e-39	2.827e-41	6.64e-43	1.5e-44	0	0	0	0	0	0	0	0	0	0	0	0	0
P43	19-41-14-2-43-M-S32	NA	15	0.01	0.01	0.01	0	0.985801	0.0139996	0.000196225	2.71437e-06	3.7053e-08	4.99089e-10	6.63285e-12	8.69662e-14	1.12483e-15	1.43507e-17	1.80582e-19	2.24102e-21	2.74254e-23	3.30938e-25	3.93727e-27	4.61802e-29	5.33932e-31	6.08472e-33	6.83419e-35	7.56434e-37	8.25e-39	8.8653e-41	9.39e-43	1e-44	0	0	0	0	0	0	0	0	0	0	0	0	0	0	0	0	0	0
P43	19-41-7-2-43-T-S27	NA	16	0.08	0.05	0.1	0	5.15986e-13	2.2769e-07	0.00013245	0.00505573	0.0430843	0.141414	0.239113	0.24775	0.175919	0.0923947	0.0379002	0.0126392	0.00353258	0.00084725	0.00017766	3.30635e-05	5.52852e-06	8.38996e-07	1.16538e-07	1.49217e-08	1.77187e-09	1.96133e-10	2.03284e-11	1.98045e-12	1.81962e-13	1.58135e-14	1.30322e-15	1.02078e-16	7.61447e-18	5.4188e-19	3.6847e-20	2.39743e-21	1.49441e-22	8.93397e-24	5.12743e-25	2.82759e-26	1.49943e-27	7.65126e-29	3.75922e-30	1.77932e-31	8.11717e-33	3.57052e-34
P43	19-41-8-2-43-T-S28	NA	16	0.06	0.04	0.08	0	1.30477e-07	0.000523698	0.0207841	0.123596	0.258122	0.27665	0.186283	0.0889124	0.0325151	0.00960705	0.00238175	0.00050946	9.60305e-05	1.62148e-05	2.48453e-06	3.49085e-07	4.53584e-08	5.48863e-09	6.22133e-10	6.63818e-11	6.69524e-12	6.40592e-13	5.83203e-14	5.06555e-15	4.20723e-16	3.3481e-17	2.55735e-18	1.87774e-19	1.32715e-20	9.03984e-22	5.94035e-23	3.7694e-24	2.31155e-25	1.37093e-26	7.86838e-28	4.37278e-29	2.3542e-30	1.22839e-31	6.21435e-33	3.04904e-34	1.45133e-35	6.70353e-37
P43	19-41-10-2-43-M-S29	NA	16	0.12	0.07	0.17	0	7.18799e-09	5.62975e-06	0.000185695	0.00167181	0.007379	0.0207265	0.0425797	0.0695178	0.0951626	0.113291	0.120394	0.116427	0.103966	0.0867062	0.0681448	0.0508381	0.0362153	0.0247556	0.0163047	0.0103829	0.00641177	0.00384939	0.00225173	0.00128583	0.000718	0.000392625	0.000210529	0.000110824	5.73316e-05	2.91739e-05	1.4615e-05	7.21333e-06	3.50994e-06	1.68484e-06	7.98289e-07	3.73528e-07	1.72685e-07	7.89106e-08	3.56565e-08	1.59376e-08	7.04907e-09	3.08601e-09
P43	19-41-12-2-43-M-S30	NA	16	0.18	0.13	0.22	0	5.23359e-30	1.35742e-20	1.97906e-15	5.23317e-12	1.53399e-09	1.11639e-07	3.10129e-06	4.25104e-05	0.0003393	0.00176565	0.00649343	0.0179118	0.038773	0.0682177	0.100307	0.126059	0.137909	0.133346	0.115416	0.0903895	0.0646423	0.0425492	0.0259542	0.0147588	0.00786479	0.00394561	0.00187112	0.000841834	0.000360491	0.000147356	5.76476e-05	2.16353e-05	7.80628e-06	2.71311e-06	9.09924e-07	2.94957e-07	9.25493e-08	2.81476e-08	8.3081e-09	2.38264e-09	6.64619e-10	1.80498e-10
P43	19-41-13-2-43-M-S31	NA	16	0.11	0.08	0.15	0	1.62982e-16	1.79688e-10	2.63609e-07	2.56172e-05	0.000561141	0.00478039	0.0211867	0.0581152	0.110353	0.156587	0.175341	0.161306	0.125698	0.0849636	0.0507619	0.0272161	0.0132582	0.00592883	0.00245478	0.000947912	0.0003435	0.000117436	3.80534e-05	1.1734e-05	3.45531e-06	9.74686e-07	2.64101e-07	6.89073e-08	1.73497e-08	4.22382e-09	9.96011e-10	2.27856e-10	5.06424e-11	1.09495e-11	2.30577e-12	4.73425e-13	9.48693e-14	1.85712e-14	3.55423e-15	6.65562e-16	1.2203e-16	2.19214e-17
P43	19-41-14-2-43-M-S32	NA	16	0.21	0.15	0.25	0	4.22523e-33	2.74502e-23	7.52467e-18	3.32798e-14	1.53091e-11	1.6799e-09	6.84653e-08	1.34985e-06	1.52673e-05	0.000111286	0.000568024	0.00215852	0.00639758	0.0153338	0.0305847	0.0519535	0.0765919	0.0995415	0.115549	0.121138	0.115784	0.101719	0.0827182	0.062648	0.044428	0.0296422	0.0186851	0.0111695	0.006353	0.00344852	0.00179131	0.00089259	0.0004276	0.000197333	8.78899e-05	3.78424e-05	1.57757e-05	6.37648e-06	2.50218e-06	9.54375e-07	3.54213e-07	1.28055e-07
P43	19-41-7-2-43-T-S27	NA	17	0.01	0.01	0.01	0	1	1.44483e-08	1.9141e-16	2.32318e-24	2.58103e-32	2.62246e-40	0	0	0	0	0	0	0	0	0	0	0	0	0	0	0	0	0	0	0	0	0	0	0	0	0	0	0	0	0	0	0	0	0	0	0	0
P43	19-41-8-2-43-T-S28	NA	17	0.01	0.01	0.01	0	1	1.56898e-08	1.65822e-16	1.39718e-24	9.88469e-33	6.0039e-41	0	0	0	0	0	0	0	0	0	0	0	0	0	0	0	0	0	0	0	0	0	0	0	0	0	0	0	0	0	0	0	0	0	0	0	0
P43	19-41-10-2-43-M-S29	NA	17	0.45	0.42	0.48	0	0	0	0	0	0	0	0	0	0	0	0	0	0	0	0	0	0	0	0	0	0	1.03e-42	2.21529e-38	2.12789e-34	9.71966e-31	2.23115e-27	2.70319e-24	1.80557e-21	6.91317e-19	1.57124e-16	2.1877e-14	1.91988e-12	1.08964e-10	4.09447e-09	1.04057e-07	1.82397e-06	2.24468e-05	0.000197166	0.00125483	0.00586762	0.0204189	0.0535092
P43	19-41-12-2-43-M-S30	NA	17	0.01	0.01	0.01	0	0.999995	4.73767e-06	2.16054e-11	9.48139e-17	4.00292e-22	1.62539e-27	6.34591e-33	2.3816e-38	8.5e-44	0	0	0	0	0	0	0	0	0	0	0	0	0	0	0	0	0	0	0	0	0	0	0	0	0	0	0	0	0	0	0	0	0
P43	19-41-13-2-43-M-S31	NA	17	0.01	0.01	0.01	0	0.999904	9.68412e-05	5.11169e-09	2.06518e-13	7.10218e-18	2.17961e-22	6.12087e-27	1.59649e-31	3.90446e-36	9.0116e-41	1e-45	0	0	0	0	0	0	0	0	0	0	0	0	0	0	0	0	0	0	0	0	0	0	0	0	0	0	0	0	0	0	0
P43	19-41-14-2-43-M-S32	NA	17	0.01	0.01	0.01	0	0.999289	0.000712043	1.16716e-07	1.02898e-11	6.36602e-16	3.11112e-20	1.27924e-24	4.59471e-29	1.47686e-33	4.31834e-38	1.162e-42	0	0	0	0	0	0	0	0	0	0	0	0	0	0	0	0	0	0	0	0	0	0	0	0	0	0	0	0	0	0	0
P43	19-41-7-2-43-T-S27	NA	18	0.01	0.01	0.01	0	0.999968	3.25431e-05	1.0078e-09	2.9684e-14	8.31175e-19	2.21138e-23	5.58748e-28	1.34005e-32	3.04903e-37	6.578e-42	0	0	0	0	0	0	0	0	0	0	0	0	0	0	0	0	0	0	0	0	0	0	0	0	0	0	0	0	0	0	0	0
P43	19-41-8-2-43-T-S28	NA	18	0.01	0.01	0.01	0	0.999937	6.33562e-05	1.60338e-09	2.69682e-14	3.5349e-19	3.8751e-24	3.68816e-29	3.11578e-34	2.3695e-39	1.7e-44	0	0	0	0	0	0	0	0	0	0	0	0	0	0	0	0	0	0	0	0	0	0	0	0	0	0	0	0	0	0	0	0
P43	19-41-10-2-43-M-S29	NA	18	0.01	0.01	0.01	0	0.991308	0.00865028	4.17171e-05	1.56165e-07	5.04714e-10	1.47656e-12	4.00997e-15	1.0262e-17	2.49864e-20	5.82634e-23	1.30715e-25	2.83117e-28	5.93494e-31	1.20653e-33	2.38218e-36	4.57364e-39	8.547e-42	1.5e-44	0	0	0	0	0	0	0	0	0	0	0	0	0	0	0	0	0	0	0	0	0	0	0	0
P43	19-41-12-2-43-M-S30	NA	18	0.01	0.01	0.01	0	0.921461	0.0778924	0.000645214	2.03866e-06	3.76146e-09	4.89874e-12	4.98234e-15	4.20331e-18	3.05788e-21	1.96984e-24	1.14501e-27	6.08946e-31	2.99443e-34	1.37262e-37	5.903e-41	2.4e-44	0	0	0	0	0	0	0	0	0	0	0	0	0	0	0	0	0	0	0	0	0	0	0	0	0	0
P43	19-41-13-2-43-M-S31	NA	18	0.38	0.34	0.41	0	0	0	0	0	0	0	0	0	0	0	0	0	0	3.3724e-41	1.27648e-36	1.64051e-32	8.1451e-29	1.73855e-25	1.74485e-22	8.88145e-20	2.44593e-17	3.8529e-15	3.64269e-13	2.15574e-11	8.28535e-10	2.13636e-08	3.80362e-07	4.79755e-06	4.38637e-05	0.000296751	0.00151338	0.00591633	0.0180021	0.0432282	0.0829614	0.128727	0.163209	0.170742	0.148713	0.108735	0.0672557	0.0354414
P43	19-41-14-2-43-M-S32	NA	18	0.01	0.01	0.01	0	0.993698	0.006286	1.64732e-05	2.97703e-08	4.3523e-11	5.52643e-14	6.32994e-17	6.68933e-20	6.61747e-23	6.1891e-26	5.51095e-29	4.69605e-32	3.8445e-35	3.03273e-38	2.3107e-41	1.7e-44	0	0	0	0	0	0	0	0	0	0	0	0	0	0	0	0	0	0	0	0	0	0	0	0	0	0
P43	19-41-7-2-43-T-S27	NA	19	0.01	0.01	0.01	0	0.998065	0.00193407	8.47166e-07	1.9605e-10	3.12658e-14	3.86687e-18	3.94897e-22	3.4563e-26	2.65521e-30	1.81939e-34	1.12463e-38	6.32e-43	0	0	0	0	0	0	0	0	0	0	0	0	0	0	0	0	0	0	0	0	0	0	0	0	0	0	0	0	0	0
P43	19-41-8-2-43-T-S28	NA	19	0.01	0.01	0.01	0	0.999871	0.000129099	8.87811e-09	4.56499e-13	1.95098e-17	7.2625e-22	2.41346e-26	7.26421e-31	1.99834e-35	5.05436e-40	1.1e-44	0	0	0	0	0	0	0	0	0	0	0	0	0	0	0	0	0	0	0	0	0	0	0	0	0	0	0	0	0	0	0
P43	19-41-10-2-43-M-S29	NA	19	0.01	0.01	0.02	0	0.651151	0.301282	0.0434412	0.00385081	0.000259631	1.46371e-05	7.25708e-07	3.26087e-08	1.35383e-09	5.26216e-11	1.93284e-12	6.75504e-14	2.2579e-15	7.24688e-17	2.2404e-18	6.68803e-20	1.93169e-21	5.40694e-23	1.46862e-24	3.87521e-26	9.94246e-28	2.4822e-29	6.03378e-31	1.42884e-32	3.29766e-34	7.41993e-36	1.62817e-37	3.48499e-39	7.2776e-41	1.483e-42	3e-44	0	0	0	0	0	0	0	0	0	0	0
P43	19-41-12-2-43-M-S30	NA	19	0.14	0.12	0.16	0	0	5.9e-44	1.2907e-30	5.38173e-22	5.7728e-16	1.41164e-11	2.5196e-08	6.57415e-06	0.000392438	0.00727646	0.0521163	0.16936	0.282156	0.264984	0.151235	0.0557287	0.0139316	0.00246147	0.000318085	3.09468e-05	2.32341e-06	1.37488e-07	6.53132e-09	2.53075e-10	8.11091e-12	2.17671e-13	4.94481e-15	9.60077e-17	1.60693e-18	2.33646e-20	2.97153e-22	3.3263e-24	3.29568e-26	2.90479e-28	2.28811e-30	1.61751e-32	1.03009e-34	5.93035e-37	3.09624e-39	1.4702e-41	6.3e-44	0
P43	19-41-13-2-43-M-S31	NA	19	0.05	0.04	0.06	0	4.33099e-10	0.000202524	0.0392961	0.310717	0.421503	0.186076	0.0376108	0.00426729	0.000309923	1.57597e-05	5.98113e-07	1.77592e-08	4.27559e-10	8.58125e-12	1.46767e-13	2.17721e-15	2.84205e-17	3.30363e-19	3.45386e-21	3.27496e-23	2.83662e-25	2.25805e-27	1.66072e-29	1.13363e-31	7.21077e-34	4.28899e-36	2.39282e-38	1.25554e-40	6.21e-43	3e-45	0	0	0	0	0	0	0	0	0	0	0	0
P43	19-41-14-2-43-M-S32	NA	19	0.1	0.08	0.12	0	1.31462e-38	5.03431e-23	6.02378e-15	6.02125e-10	1.22676e-06	0.000211354	0.00657704	0.0581471	0.195594	0.305566	0.255576	0.127105	0.0407028	0.00892827	0.00140888	0.000166375	1.51848e-05	1.10008e-06	6.46886e-08	3.14635e-09	1.28627e-10	4.48123e-12	1.34639e-13	3.52505e-15	8.11534e-17	1.65606e-18	3.01664e-20	4.93601e-22	7.29534e-24	9.78799e-26	1.19748e-27	1.34125e-29	1.38037e-31	1.30961e-33	1.14879e-35	9.34253e-38	7.0611e-40	4.972e-42	3.2e-44	0	0	0
P43	19-41-7-2-43-T-S27	NA	20	0.22	0.21	0.23	0	0	0	0	0	0	0	0	0	0	0	0	0	2.46286e-37	2.30016e-28	5.5196e-21	5.34225e-15	3.0148e-10	1.34576e-06	0.000613228	0.0353874	0.310751	0.486239	0.155374	0.0114175	0.000214077	1.12223e-06	1.78321e-09	9.22729e-13	1.65759e-16	1.09458e-20	2.79689e-25	2.89614e-30	1.26695e-35	2.4318e-41	0	0	0	0	0	0	0	0
P43	19-41-8-2-43-T-S28	NA	20	0.01	0.01	0.01	0	1	7.26366e-10	1.06254e-20	2.84374e-32	2.8e-44	0	0	0	0	0	0	0	0	0	0	0	0	0	0	0	0	0	0	0	0	0	0	0	0	0	0	0	0	0	0	0	0	0	0	0	0	0
P43	19-41-10-2-43-M-S29	NA	20	0.01	0.01	0.01	0	0.999954	4.50463e-05	1.96107e-09	8.24825e-14	3.35083e-18	1.31444e-22	4.97741e-27	1.81897e-31	6.41334e-36	2.18095e-40	7e-45	0	0	0	0	0	0	0	0	0	0	0	0	0	0	0	0	0	0	0	0	0	0	0	0	0	0	0	0	0	0	0
P43	19-41-12-2-43-M-S30	NA	20	0.01	0.01	0.01	0	1	5.0592e-10	2.39162e-19	1.05588e-28	4.35165e-38	0	0	0	0	0	0	0	0	0	0	0	0	0	0	0	0	0	0	0	0	0	0	0	0	0	0	0	0	0	0	0	0	0	0	0	0	0
P43	19-41-13-2-43-M-S31	NA	20	0.01	0.01	0.01	0	1	4.83708e-07	7.03858e-14	6.07724e-21	3.85137e-28	1.96904e-35	8.53e-43	0	0	0	0	0	0	0	0	0	0	0	0	0	0	0	0	0	0	0	0	0	0	0	0	0	0	0	0	0	0	0	0	0	0	0
P43	19-41-14-2-43-M-S32	NA	20	0.01	0.01	0.01	0	1	2.97551e-08	4.7117e-16	5.57525e-24	5.4817e-32	4.69417e-40	0	0	0	0	0	0	0	0	0	0	0	0	0	0	0	0	0	0	0	0	0	0	0	0	0	0	0	0	0	0	0	0	0	0	0	0
P44	19-42-7-2-44-T-S34	NA	1	1	1	1	0	0	0	0	0	0	0	0	0	0	0	0	0	0	0	0	0	0	0	0	0	0	0	0	0	0	0	0	0	0	0	0	0	0	0	0	0	0	0	0	0	0	0
P44	19-42-8-2-44-T-S35	NA	1	1	1	1	0	0	0	0	0	0	0	0	0	0	0	0	0	0	0	0	0	0	0	0	0	0	0	0	0	0	0	0	0	0	0	0	0	0	0	0	0	0	0	0	0	0	0
P44	19-42-10-2-44-T-S36	NA	1	1	0.99	1	0	0	0	0	0	0	0	0	0	0	0	0	0	0	0	0	0	0	0	0	0	0	0	0	0	0	0	0	0	0	0	0	0	0	0	0	0	0	0	0	0	0	0
P44	19-42-11-2-44-M-S37	NA	1	1	1	1	0	0	0	0	0	0	0	0	0	0	0	0	0	0	0	0	0	0	0	0	0	0	0	0	0	0	0	0	0	0	0	0	0	0	0	0	0	0	0	0	0	0	0
P44	19-42-7-2-44-T-S34	NA	2	1	0.99	1	0	0	0	0	0	0	0	0	0	0	0	0	0	0	0	0	0	0	0	0	0	0	0	0	0	0	0	0	0	0	0	0	0	0	0	0	0	0	0	0	0	0	0
P44	19-42-8-2-44-T-S35	NA	2	0.98	0.95	1	0	0	0	0	0	0	0	0	0	0	0	0	0	0	0	0	0	0	0	0	0	0	0	0	0	0	0	0	0	0	0	0	1e-44	3.63e-43	1.2497e-41	3.76899e-40	1.00147e-38	2.36046e-37	4.96625e-36	9.38129e-35	1.59961e-33	2.4743e-32	3.48793e-31
P44	19-42-10-2-44-T-S36	NA	2	0.76	0.67	0.85	0	0	0	0	0	0	0	0	0	0	0	0	0	0	0	0	0	0	0	1e-44	2.896e-42	5.65132e-40	8.01704e-38	8.5033e-36	6.90887e-34	4.39265e-32	2.22682e-30	9.15212e-29	3.09505e-27	8.72734e-26	2.07652e-24	4.21388e-23	7.36444e-22	1.11821e-20	1.48702e-19	1.74459e-18	1.81782e-17	1.6926e-16	1.4163e-15	1.07054e-14	7.3448e-14	4.59426e-13	2.63084e-12
P44	19-42-11-2-44-M-S37	NA	2	0.32	0.16	0.49	0	1.28813e-10	2.55285e-08	5.06216e-07	3.91001e-06	1.8011e-05	5.98161e-05	0.000158478	0.000355818	0.000703909	0.00126005	0.00208011	0.00321137	0.00468624	0.00651745	0.00869557	0.0111887	0.0139443	0.016893	0.0199531	0.023036	0.0260518	0.0289141	0.0315446	0.0338761	0.0358549	0.0374426	0.0386156	0.0393651	0.0396958	0.0396246	0.0391777	0.0383894	0.0372997	0.0359517	0.0343906	0.0326612	0.0308072	0.0288696	0.0268862	0.0248907	0.0229127	0.0209774
P44	19-42-7-2-44-T-S34	NA	3	1	0.99	1	0	0	0	0	0	0	0	0	0	0	0	0	0	0	0	0	0	0	0	0	0	0	0	0	0	0	0	0	0	0	0	0	0	0	0	0	0	0	0	0	0	0	0
P44	19-42-8-2-44-T-S35	NA	3	0.94	0.87	1	0	0	0	0	0	0	0	0	0	0	0	0	0	0	3.1e-44	4.058e-42	3.73869e-40	2.51543e-38	1.28117e-36	5.09018e-35	1.61811e-33	4.20569e-32	9.1058e-31	1.66903e-29	2.62655e-28	3.59302e-27	4.31931e-26	4.60734e-25	4.39856e-24	3.78736e-23	2.96165e-22	2.11649e-21	1.39006e-20	8.43349e-20	4.74864e-19	2.49208e-18	1.22372e-17	5.64263e-17	2.45125e-16	1.00628e-15	3.91467e-15	1.44691e-14	5.09328e-14
P44	19-42-10-2-44-T-S36	NA	3	0.39	0.31	0.47	0	0	0	3.15136e-39	2.31329e-33	6.29155e-29	2.12502e-25	1.69922e-22	4.72778e-20	5.86769e-18	3.84882e-16	1.50581e-14	3.84212e-13	6.84201e-12	8.96386e-11	9.00834e-10	7.18214e-09	4.66961e-08	2.53295e-07	1.16838e-06	4.65766e-06	1.6269e-05	5.03858e-05	0.000139787	0.000350531	0.000800737	0.0016779	0.003245	0.00582383	0.00974686	0.0152787	0.0225208	0.0313263	0.0412535	0.0515844	0.0614105	0.0697749	0.0758335	0.0789995	0.0790336	0.0760648	0.0705408	0.0631297
P44	19-42-11-2-44-M-S37	NA	3	0.43	0.15	0.71	0	5.48098e-07	7.92168e-06	3.62183e-05	0.000103356	0.000227789	0.000426304	0.000712646	0.00109676	0.00158452	0.00217774	0.00287447	0.00366941	0.0045544	0.00551896	0.00655087	0.00763667	0.00876214	0.00991278	0.0110741	0.0122322	0.0133736	0.014486	0.015558	0.0165794	0.0175412	0.018436	0.0192575	0.0200006	0.0206616	0.0212379	0.0217282	0.0221319	0.0224497	0.0226829	0.0228337	0.0229048	0.0228995	0.0228217	0.0226754	0.0224652	0.0221957	0.0218716
P44	19-42-7-2-44-T-S34	NA	4	0.02	0.01	0.03	0	0.418908	0.342144	0.156926	0.0567733	0.0180222	0.00526356	0.00145061	0.000382979	9.78099e-05	2.43256e-05	5.91934e-06	1.41428e-06	3.32659e-07	7.71904e-08	1.76986e-08	4.0151e-09	9.02205e-10	2.00979e-10	4.44182e-11	9.74555e-12	2.12383e-12	4.59943e-13	9.90222e-14	2.12011e-14	4.51555e-15	9.56992e-16	2.01861e-16	4.23874e-17	8.86227e-18	1.84522e-18	3.82659e-19	7.90496e-20	1.62689e-20	3.33614e-21	6.81705e-22	1.38823e-22	2.81755e-23	5.69981e-24	1.14938e-24	2.3105e-25	4.63037e-26	9.25165e-27
P44	19-42-8-2-44-T-S35	NA	4	0.97	0.93	1	0	0	0	0	0	0	0	0	0	0	0	0	0	0	0	0	0	0	0	0	0	0	0	0	0	0	0	0	0	0	0	0	0	0	3.8e-44	2.096e-42	9.7734e-41	3.92106e-39	1.36454e-37	4.14886e-36	1.10953e-34	2.62605e-33	5.5325e-32
P44	19-42-10-2-44-T-S36	NA	4	0.58	0.52	0.63	0	0	0	0	0	0	0	0	0	0	0	0	0	0	0	0	0	0	0	4e-45	5.873e-42	5.61448e-39	3.36513e-36	1.31654e-33	3.48208e-31	6.42088e-29	8.48179e-27	8.22172e-25	5.97467e-23	3.31788e-21	1.43238e-19	4.88239e-18	1.33245e-16	2.94861e-15	5.35233e-14	8.05362e-13	1.01422e-11	1.07843e-10	9.76063e-10	7.57571e-09	5.07699e-08	2.95652e-07	1.50485e-06
P44	19-42-11-2-44-M-S37	NA	4	0.02	0.01	0.05	0	0.421826	0.244345	0.141346	0.0816519	0.0471033	0.0271354	0.0156104	0.00896781	0.00514457	0.00294711	0.00168588	0.000963026	0.00054932	0.000312886	0.000177958	0.000101069	5.73161e-05	3.24563e-05	1.83518e-05	1.03612e-05	5.84107e-06	3.28792e-06	1.84796e-06	1.03706e-06	5.81102e-07	3.25112e-07	1.8161e-07	1.01292e-07	5.64065e-08	3.13619e-08	1.74096e-08	9.64913e-09	5.3394e-09	2.94985e-09	1.62707e-09	8.96e-10	4.92607e-10	2.70384e-10	1.48164e-10	8.10562e-11	4.42695e-11	2.41376e-11
P44	19-42-7-2-44-T-S34	NA	5	0.95	0.89	1	0	0	0	0	0	0	0	0	0	0	0	1.47e-43	2.4022e-41	2.50269e-39	1.78237e-37	9.14508e-36	3.52644e-34	1.05796e-32	2.5411e-31	5.00522e-30	8.25074e-29	1.15812e-27	1.405e-26	1.49237e-25	1.40363e-24	1.18058e-23	8.95762e-23	6.17881e-22	3.90143e-21	2.26899e-20	1.22217e-19	6.1276e-19	2.87256e-18	1.26431e-17	5.24394e-17	2.05669e-16	7.65131e-16	2.70774e-15	9.13949e-15	2.94944e-14	9.12079e-14	2.70833e-13	7.73724e-13
P44	19-42-8-2-44-T-S35	NA	5	0.28	0.17	0.39	0	4.59773e-16	4.50197e-12	7.84771e-10	2.62764e-08	3.56129e-07	2.72309e-06	1.40233e-05	5.40609e-05	0.000167024	0.000433268	0.00097552	0.00195375	0.00354599	0.00591737	0.00918385	0.0133796	0.0184359	0.0241775	0.0303364	0.0365805	0.0425512	0.0479035	0.0523408	0.0556418	0.0576751	0.0584023	0.0578705	0.0561986	0.0535573	0.050149	0.0461878	0.0418836	0.0374281	0.0329871	0.0286949	0.0246533	0.0209326	0.0175753	0.0145995	0.0120045	0.00977491	0.00788552
P44	19-42-10-2-44-T-S36	NA	5	0.21	0.13	0.28	0	5.2218e-17	3.04398e-12	1.33016e-09	7.8264e-08	1.5329e-06	1.49571e-05	9.01492e-05	0.000381592	0.00123229	0.00321257	0.0070391	0.0133547	0.0224394	0.033984	0.04704	0.0601806	0.0718165	0.0805499	0.0854555	0.0862143	0.0830948	0.0768128	0.0683343	0.0586787	0.0487626	0.0393058	0.0307943	0.0234916	0.0174778	0.0127003	0.00902543	0.00627991	0.00428286	0.00286569	0.00188287	0.00121578	0.000772063	0.00048251	0.000296949	0.000180065	0.00010764	6.34636e-05
P44	19-42-11-2-44-M-S37	NA	5	0.14	0.01	0.31	0	0.0699249	0.0652052	0.0607927	0.056668	0.0528131	0.0492111	0.0458458	0.0427025	0.0397669	0.0370259	0.034467	0.0320786	0.0298498	0.0277704	0.0258305	0.0240213	0.0223343	0.0207615	0.0192956	0.0179294	0.0166565	0.0154707	0.0143663	0.0133379	0.0123805	0.0114894	0.0106601	0.00988852	0.0091708	0.00850331	0.00788266	0.00730569	0.00676946	0.00627117	0.00580825	0.00537829	0.00497901	0.00460832	0.00426424	0.00394493	0.00364869	0.00337389
P44	19-42-7-2-44-T-S34	NA	6	0.14	0.12	0.16	0	0	0	3.66777e-35	2.48723e-25	1.90858e-18	1.99929e-13	1.07921e-09	6.63388e-07	7.74367e-05	0.00243411	0.0264288	0.119134	0.256371	0.293568	0.194953	0.0804765	0.0218538	0.00409208	0.000549543	5.47235e-05	4.15694e-06	2.46863e-07	1.17058e-08	4.51465e-10	1.43941e-11	3.84833e-13	8.73761e-15	1.70406e-16	2.88328e-18	4.27139e-20	5.58579e-22	6.49571e-24	6.76256e-26	6.34194e-28	5.38705e-30	4.16593e-32	2.94686e-34	1.91488e-36	1.14761e-38	6.3671e-41	3.28e-43	1e-45
P44	19-42-8-2-44-T-S35	NA	6	0.01	0.01	0.01	0	0.988655	0.0113344	9.59867e-06	2.77035e-09	4.40003e-13	4.76053e-17	3.93158e-21	2.6526e-25	1.52757e-29	7.73597e-34	3.51956e-38	1.462e-42	0	0	0	0	0	0	0	0	0	0	0	0	0	0	0	0	0	0	0	0	0	0	0	0	0	0	0	0	0	0
P44	19-42-10-2-44-T-S36	NA	6	0.01	0.01	0.01	0	0.999968	3.22955e-05	2.30462e-12	1.28725e-20	1.72085e-29	9.05581e-39	0	0	0	0	0	0	0	0	0	0	0	0	0	0	0	0	0	0	0	0	0	0	0	0	0	0	0	0	0	0	0	0	0	0	0	0
P44	19-42-11-2-44-M-S37	NA	6	0.99	0.98	1	0	0	0	0	0	0	0	0	0	0	0	0	0	0	0	0	0	0	0	0	0	0	0	0	0	0	0	0	0	0	0	0	0	0	0	0	0	0	0	0	0	0	0
P44	19-42-7-2-44-T-S34	NA	7	0.04	0.01	0.06	0	0.0822922	0.218267	0.243969	0.191316	0.123485	0.0704391	0.0368841	0.0181353	0.00849609	0.00383047	0.00167383	0.000712662	0.000296821	0.00012131	4.87698e-05	1.9325e-05	7.55975e-06	2.92345e-06	1.11884e-06	4.24175e-07	1.5943e-07	5.94502e-08	2.20064e-08	8.09083e-09	2.95584e-09	1.07347e-09	3.87683e-10	1.39278e-10	4.97885e-11	1.77146e-11	6.27461e-12	2.21303e-12	7.77348e-13	2.71986e-13	9.48087e-14	3.29294e-14	1.13976e-14	3.9317e-15	1.3519e-15	4.63386e-16	1.5835e-16	5.39523e-17
P44	19-42-8-2-44-T-S35	NA	7	0.85	0.75	0.96	0	0	0	0	0	0	0	0	0	0	0	0	0	0	0	0	0	0	0	1e-45	2.3e-43	3.6313e-41	4.24421e-39	3.75988e-37	2.58444e-35	1.40702e-33	6.17793e-32	2.22319e-30	6.65144e-29	1.67583e-27	3.59678e-26	6.64466e-25	1.06654e-23	1.50014e-22	1.86341e-21	2.05857e-20	2.03579e-19	1.81293e-18	1.46183e-17	1.07265e-16	7.19617e-16	4.43291e-15	2.51748e-14
P44	19-42-10-2-44-T-S36	NA	7	0.26	0.22	0.29	0	0	0	0	0	7.42035e-39	1.6701e-32	2.21519e-27	3.68415e-23	1.25029e-19	1.20729e-16	4.2044e-14	6.29076e-12	4.61862e-10	1.84493e-08	4.3515e-07	6.47331e-06	6.40986e-05	0.000441762	0.00219972	0.00816768	0.0232315	0.0518032	0.092392	0.134119	0.160904	0.1617	0.137754	0.100542	0.0634678	0.0349465	0.0169127	0.0072438	0.00276292	0.000943784	0.000290208	8.07075e-05	2.03865e-05	4.69571e-06	9.89802e-07	1.91566e-07	3.41453e-08	5.62082e-09
P44	19-42-11-2-44-M-S37	NA	7	0.02	0.01	0.04	0	0.464076	0.249035	0.133487	0.0714704	0.0382224	0.020418	0.0108945	0.00580636	0.00309099	0.00164356	0.000872906	0.000463064	0.00024536	0.000129854	6.86421e-05	3.62418e-05	1.91122e-05	1.00668e-05	5.29603e-06	2.78281e-06	1.46046e-06	7.6554e-07	4.00788e-07	2.09571e-07	1.09448e-07	5.70888e-08	2.97408e-08	1.54744e-08	8.04139e-09	4.1735e-09	2.16333e-09	1.11994e-09	5.79049e-10	2.99005e-10	1.54201e-10	7.94212e-11	4.08529e-11	2.09867e-11	1.07671e-11	5.51679e-12	2.82295e-12	1.4426e-12
P44	19-42-7-2-44-T-S34	NA	8	0.12	0.07	0.18	0	3.88606e-08	1.61161e-05	0.000376037	0.00269952	0.0101546	0.0253725	0.0477886	0.0731719	0.095626	0.110271	0.114896	0.11008	0.098277	0.0826079	0.0659141	0.0502564	0.0368133	0.0260234	0.0178195	0.0118571	0.00768752	0.00486777	0.00301638	0.00183239	0.00109295	0.000640937	0.000369994	0.000210476	0.000118102	6.54235e-05	3.58073e-05	1.93764e-05	1.03733e-05	5.49741e-06	2.88553e-06	1.50082e-06	7.73862e-07	3.95737e-07	2.00781e-07	1.01102e-07	5.05436e-08	2.50936e-08
P44	19-42-8-2-44-T-S35	NA	8	0.24	0.17	0.31	0	1.00678e-28	8.55001e-21	2.3012e-16	2.28515e-13	3.718e-11	1.92545e-09	4.52299e-08	5.9541e-07	5.03419e-06	3.00062e-05	0.000134741	0.000478736	0.00139692	0.00344584	0.00735249	0.0138235	0.0232498	0.0354223	0.0494027	0.0636349	0.0762781	0.0856441	0.0905815	0.0906913	0.0863278	0.0784245	0.0682238	0.0570046	0.0458716	0.0356358	0.0267846	0.0195161	0.01381	0.00950572	0.0063741	0.00416949	0.0026639	0.00166427	0.0010178	0.000609886	0.000358412	0.00020674
P44	19-42-10-2-44-T-S36	NA	8	0.14	0.1	0.18	0	7.5314e-23	5.12016e-15	8.23007e-11	4.31532e-08	3.45685e-06	8.41559e-05	0.000898543	0.00523757	0.0191947	0.0487035	0.091647	0.134554	0.160184	0.159326	0.135582	0.100613	0.0661359	0.0390084	0.0208697	0.0102208	0.00461792	0.00193781	0.000759622	0.000279572	9.70341e-05	3.18843e-05	9.95286e-06	2.96052e-06	8.41435e-07	2.29071e-07	5.98645e-08	1.50481e-08	3.64489e-09	8.52081e-10	1.92539e-10	4.21092e-11	8.92462e-12	1.83504e-12	3.66433e-13	7.11285e-14	1.3433e-14	2.47019e-15
P44	19-42-11-2-44-M-S37	NA	8	0.53	0.36	0.69	0	5.62277e-31	1.62023e-24	8.32018e-21	3.19824e-18	2.96915e-16	1.12173e-14	2.27803e-13	2.93625e-12	2.67375e-11	1.85064e-10	1.02579e-09	4.73212e-09	1.87081e-08	6.48413e-08	2.00609e-07	5.62129e-07	1.44368e-06	3.43184e-06	7.6136e-06	1.58739e-05	3.12891e-05	5.8606e-05	0.000104775	0.000179481	0.000295595	0.000469456	0.000720882	0.00107283	0.00155063	0.00218086	0.00298968	0.00400107	0.00523466	0.00670372	0.00841326	0.0103585	0.0125239	0.0148825	0.017397	0.0200197	0.0226955	0.0253631
P44	19-42-7-2-44-T-S34	NA	9	0.03	0.01	0.05	0	0.186197	0.273205	0.225257	0.146594	0.0837612	0.0440618	0.0218857	0.0104207	0.00480287	0.00215705	0.000948493	0.000409773	0.000174398	7.32701e-05	3.04375e-05	1.25188e-05	5.10334e-06	2.06383e-06	8.286e-07	3.30477e-07	1.31009e-07	5.1644e-08	2.02523e-08	7.9035e-09	3.07033e-09	1.18765e-09	4.57548e-10	1.75598e-10	6.71461e-11	2.55867e-11	9.7178e-12	3.67909e-12	1.38863e-12	5.22583e-13	1.96108e-13	7.33913e-14	2.73932e-14	1.01982e-14	3.78719e-15	1.403e-15	5.18526e-16	1.91195e-16
P44	19-42-8-2-44-T-S35	NA	9	0.4	0.31	0.49	0	0	8.23e-43	3.40419e-35	6.2437e-30	5.87192e-26	8.42994e-23	3.30604e-20	5.01293e-18	3.6769e-16	1.52027e-14	3.95178e-13	6.99983e-12	8.98207e-11	8.75612e-10	6.73387e-09	4.21147e-08	2.1959e-07	9.7441e-07	3.74379e-06	1.26374e-05	3.79478e-05	0.000102459	0.000251061	0.000562847	0.0011627	0.00222704	0.00397731	0.00665576	0.0104828	0.015601	0.022018	0.0295642	0.0378784	0.046432	0.0545891	0.0616917	0.0671541	0.0705444	0.0716393	0.070443	0.067169	0.0621931
P44	19-42-10-2-44-T-S36	NA	9	0.5	0.43	0.57	0	0	0	0	0	0	0	0	0	0	1.1e-44	7.9566e-41	2.24631e-37	2.84554e-34	1.81962e-31	6.44881e-29	1.36566e-26	1.83787e-24	1.65399e-22	1.03883e-20	4.72099e-19	1.60096e-17	4.16007e-16	8.47551e-15	1.38124e-13	1.83248e-12	2.01001e-11	1.84804e-10	1.44172e-09	9.64839e-09	5.59362e-08	2.83422e-07	1.26516e-06	5.01156e-06	1.7733e-05	5.6387e-05	0.000162014	0.000422756	0.00100647	0.00219554	0.0044057	0.00816212	0.0140077
P44	19-42-11-2-44-M-S37	NA	9	0.03	0.01	0.07	0	0.302534	0.211416	0.147617	0.102984	0.0717859	0.0499964	0.0347911	0.0241895	0.0168039	0.0116632	0.00808816	0.00560405	0.00387948	0.00268325	0.00185424	0.00128022	0.000883105	0.000608626	0.00041908	0.000288303	0.000198155	0.00013607	9.33515e-05	6.39848e-05	4.38155e-05	2.99761e-05	2.04886e-05	1.39907e-05	9.54452e-06	6.50511e-06	4.42933e-06	3.01304e-06	2.04761e-06	1.39018e-06	9.42902e-07	6.38904e-07	4.3249e-07	2.92471e-07	1.97587e-07	1.33351e-07	8.99074e-08	6.05556e-08
[truncated: 739 more rows]
[truncated: 59 more columns]

## Sheet: Figure 3e
Pathway	padj	ratio	zscore	molecules	genecount
[truncated: 1,644 more rows]

## Sheet: Figure 3f
ID	-log10(FDR)	Focus.Molecules	network
[truncated: 1,643 more rows]

## Sheet: Figure 3g
Canonical.Pathways	variable	-log10(FDR)
[truncated: 1,323 more rows]

[truncated: 8 more sheets: Figure 3h, SF1, SF2, SF3, SF5, SF6a, SF6b, SF9]
